# Supplementary material for: Resistance Determinants and Their Genetic Context in Enterobacteria from a Longitudinal Study of Pigs Reared under Various Husbandry Conditions
Source: Appl Environ Microbiol. 2021 Mar 26;87(8):e02612-20. doi: 10.1128/AEM.02612-20 (PMC8091121; doi:10.1128/AEM.02612-20)
Supplement: Supplemental file 2 [file AEM.02612-20-s0002.xlsx]

## Sheet: Legend
TABLE S1
Antibiotic susceptibility testing, resistome determination and genotype-phenotype associations
Metadata
	Tab name	Isolates descriptions	The metadata associated to the strains included in the genotype-phenotype associations.
			Column name	Description
			strain_name	The name given to the isolate according to the husbandry and age of the animals or pool of animals from which feces were sampled.
			sample_date	The date at which the sample was collected.
			sample_type	The type of samples (feed, feces, manure, carcass swabs).
			ID_farm	The farm or abattoir from which the sample was collected (A,B,C,D,E,F,G,H,I,J,K,L,M,N,O,P,Q,R,S,T,U).
			husbandry	The husbandry in which the animals were reared (AF1, AF2, AF3, CV).
			animal_group	The specific group of animals from which the feces were samples (AF1-1, AF1-2, AF1-3, AF2-1, AF2-2, AF3-1, AF3-2, AF3-3, AF3-4, CV-1, CV-2).
			animal_type	The stage of the sampled animals (sow, suckler, weaner, grower, finisher).
			animal_n	The number of pooled animals feces in composite samples.
			medium	The selective medium on which the isolate was originally picked (MAC, MAC-CTX, MAC-TET, MAC-MER, mSupercarba, ESBL, Klebsiella agar plates) with or without enrichment with EC broth.
			N50	The N50 of the assemblies obtained with an automatic pipeline detection of short-read sequencing (Miseq) or hybrid assemblies (Miseq + MinION).
			genus	The genus of the strains defined by a consensus of API galery results short-read sequencing (MASH distance to a reference genome, 16S rRNA gene sequence).
			E_coli_serotype	The serotype of the isolate as predicted by SerotypeFinder 2.0 implemented in an automated gene detection pipeline for short-reads sequencing (Miseq).
			Virulence_profile	Virulence factors encoded by E. coli isolates as predicted by an automated gene detection pipeline for short-reads sequencing (eae, hlyA, aggR, verotoxin (VT1, VT2))
			NumContigs	The number of contigs in the isolate genome assemblies.
			TotalLength	The total lenght of the isolate chromosome.
			AverageCoverageDepth	The average depth of genome coverage.
			MLST_Result	The MLST typing of E. coli isolates based on the Achtman 7 gene scheme (Wirth et al., 2006) predicted by an automated gene detection pipeline for short-reads sequencing (Miseq).
			rMLST_Result	The rMLST typing of the isolate (Jolley 2012), as predicted by an automated gene detection pipeline for short-reads sequencing (Miseq).
			clermont_phylogroup	The phylogroup detected the sample
			clermont_list	All genes detected with PCR (including verification genes that may be not usefull).
			clermont_quadruplex	A representation of presence(+)/absence(-) for the 4 genes described in the Clermont paper (https://www.ncbi.nlm.nih.gov/pubmed/23757131). Respectively, arpA, chuA, yjaA and TspE4.C2
			clermont_supp	When the quadruplex PCR give an ambiguity, this column show the alleles specific for groups C and E.
Phenotypic data
	Tab name	Phenotype	Antimicrobial susceptibility testing using automated microbroth dilution (SensititerTM) interpreted with the CLSI guidelines.
			Column name	Description
			strain_name	The strains isolated from MacConkey agar plates supplemented with 2 g/ml cefotaxime that were subjected to antibiotic susceptibility testing.
			included_pheno-geno	The isolate that were included (yes) or not (no) to the phenotype-genotype analysis.
			husb	Husbandry type of practices : antibiotic-free 1 (AF1), antibiotic-free 2 (AF2), antibiotic-free 3 (AF3) and conventional (CV)
			husb_group	Husbandry group of animals followed : antibiotic-free 1 (AF1-1, AF1-2, AF1-3), antibiotic-free 2 (AF2-1, AF2-2), antibiotic-free 3 (AF3-1, AF3-2, AF3-3, AF3-4) and conventional (CV-1, CV-2)
			animal_type	sow, suckling, weaning, growing, finishing
			sample_type	feed, feces, manure
			genus	Genus and species as defined by API galeries and or Sensititer
			CRE	Carbapenem-resistant Enterobacteriaceae
			ESBL	Isolates considered ESBL : MIC for Cefotaxime_Clavulanic acid or Ceftazidime_Clavulanic acid of at least 3 logs lower than MIC for Cefotaxime or Ceftazidime respectively
			MAR	Sum of all the antibiotic resistance phenotype for an isolate
			MAR_profile	Enumeration of all the antibiotic resistance phenotype for an isolate
				antibiotic	CARD drug class
			AMP	Ampicillin	penam
			AUG	Augmentin (amoxicillin-clavulanic acid)	penam (beta-lactam + beta-lactamase inhibitor)
			TZP	Piperacillin-Tazobactam	penam (beta-lactam + beta-lactamase inhibitor)
			FAZ	Cefazolin	cephalosporin 1G
			CEP	Cephalothin	cephalosporin 1G
			CTX / FOT	Cefotaxime	cephalosporin 3G
			POD	Cefpodoxime	cephalosporin 3G
			TAZ	Ceftazidime	cephalosporin 3G
			AXO	Ceftriaxone	cephalosporin 3G
			FTC	Cefotaxime-Clavulanic acid	cephalosporin 3G (beta-lactam + beta-lactamase inhibitor)
			CCV	Ceftazidime-Clavulanic acid	cephalosporin 3G (beta-lactam + beta-lactamase inhibitor)
			FEP	Cefepime	cephalosporin 4G
			FOX	Cefoxitin	cephamycin
			IMP	Imipenem	carbapenem
			MER / MEM	Meropenem	carbapenem
			SUL	Sulfisoxazole	sulfonamide
			SXT	Trimethoprim-Sulfamethoxazole	diaminopyrimidine + sulfonamide
			TET	Tetracycline	tetracycline
			GEN	Gentamicin	aminoglycoside
			STR	Streptomycin	aminoglycoside
			AZI	Azithromycin	macrolide
			CIP	Ciprofloxacin	fluoroquinolone
			NAL	Nalidixic acid	fluoroquinolone
			CHL	Chloramphenicol	phenicol
			Results	S	Susceptible
				I	Intermediate
				R	Resistant
				NI	No interpretation
				SD	Susceptible, Dose Dependent
				When required, the resistant, intermediate, and considered ESBL phenotypic results were converted to 1, and susceptible, dose dependent and no interpretation results were converted to 0.
Genotypic data
	Tab name	Genotype	Antimicrobial resistance genes on chromosomes and plasmids of isolates as determined using RGI and the CARD database.
			Column name	Description
			strain_name	Name of the strain
			molecule	The molecule where is located the antimicrobial resistance gene (chromosome or plasmid cluster) as categorized using the MOB-suite tools.
			genus	Genus and species as defined by API galeries and or Sensititer
			E_coli_serotype	The serotype of the isolate as predicted by an automated gene detection pipeline for short-reads sequencing (Miseq).
			GeneSeekr_Profile	Virulence factors encoded by the isolate as predicted by an automated gene detection pipeline for short-reads sequencing (eae, hlyAEc, uidA, vtx2e)
			MLST_Result	The MLST typing of the isolate as predicted by an automated gene detection pipeline for short-reads sequencing (Miseq).
			rMLST_Result	The rMLST typing of the isolate as predicted by an automated gene detection pipeline for short-reads sequencing (Miseq).
			clermont_phylogroup	Phylogroup identification of E. coli strains by ClermonTyping method
			sample_type	The type of samples (feed, feces, manure, carcass swabs).
			ID_farm	The farm or abattoir from which the sample was collected (A,B,C,D,E,F,G,H,I,J,K,L,M,N,O,P,Q,R,S,T,U).
			husbandry	The husbandry in which the animals were reared (AF1, AF2, AF3, CV).
			animal_group	The specific group of animals from which the feces were samples (AF1-1, AF1-2, AF1-3, AF2-1, AF2-2, AF3-1, AF3-2, AF3-3, AF3-4, CV-1, CV-2).
			animal_type	The stage of the sampled animals (sow, suckler, weaner, grower, finisher).
			animal_n	The number of pooled animals feces in composite samples.
			other	Antimicrobial resistance determinants from the CARD database.
			Antimicrobial resistance determinants with multiple functional genes considered for the phenotype-genotype analysis
				Resistance Determinant	Components (CARD ARG)
				KpnEF	Klebsiella pneumoniae KpnE
					Klebsiella pneumoniae KpnF
				acrAB – TolC	Enterobacter cloacae acrA or Escherichia coli acrA
					acrB
					TolC
				AcrEF-TolC	AcrE
					AcrF
					TolC
				SoxSR	Escherichia coli soxS with mutation conferring antibiotic resistance
					Escherichia coli soxR with mutation conferring antibiotic resistance
				MdtABC-TolC	mdtA
					mdtB
					mdtC
					TolC
				mdtEF- TolC	mdtE
					mdtF
					TolC
				EvgSA	evgA
					evgS
				emrAB-TolC	emrA
					emrB
					TolC
				emrKY – TolC	emrK
					emrY
					TolC
				AdeFGH	adeF
					adeG
					adeH
				MdtNOP	mdtN
					mdtO
					mdtP
			Results	0	absence of gene
				1	presence of gene (1 copy)
				2	presence of gene (2 copies)
Key
	Tab name	Resistance determinants	The key that connects the antibiotics tested with the resistome obtained by whole genome sequencing, through the drug class(es) categorised by the CARD database.
			Column name	Description
			determinant	Gene or group of genes conferring resistance to the same class, as categorised in the CARD database, as the antibiotics tested by microbroth dilutions
			CARD appelation	The appelation of the resistance determinants in the CARD database
			other	The titles of the columns and the abbreviations of the antibiotics tested as detailed in line 17 of the legend tab. A '1' representes when the drug class associated to the gene is the same as the antibiotic class of the antibiotic tested.
			gene_drug_class	The drug class(es) associated to the gene according to the CARD database.
																																	strain-name
																																	sample_date
																																	sample_type
																																	ID_farm
																																	husbandry
																																	animal_group
																																	animal_type
																																	animal_n
																																	medium
																																	N50
																																	genus_DPL
																																	E_coli_serotype
																																	GeneSeekr_Profile
																																	NumContigs
																																	TotalLength
																																	AverageCoverageDepth
																																	MLST_Result
																																	rMLST_Result
																																	clermont_phylogroup
																																	clermont_list
																																	clermont_quadruplex
																																	clermont_supp
																																	strain-name
																																	sample_date
																																	sample_type
																																	ID_farm
																																	husbandry
																																	animal_group
																																	animal_type
																																	animal_n
																																	medium
																																	N50
																																	genus_DPL
																																	E_coli_serotype
																																	GeneSeekr_Profile
																																	NumContigs
																																	TotalLength
																																	AverageCoverageDepth
																																	MLST_Result
																																	rMLST_Result
																																	clermont_phylogroup
																																	clermont_list
																																	clermont_quadruplex
																																	clermont_supp
																																	strain-name
																																	sample_date
																																	sample_type
																																	ID_farm
																																	husbandry
																																	animal_group
																																	animal_type
																																	animal_n
																																	medium
																																	N50
																																	genus_DPL
																																	E_coli_serotype
																																	GeneSeekr_Profile
																																	NumContigs
																																	TotalLength
																																	AverageCoverageDepth
																																	MLST_Result
																																	rMLST_Result
																																	clermont_phylogroup
																																	clermont_list
																																	clermont_quadruplex
																																	clermont_supp
																																	strain-name
																																	sample_date
																																	sample_type
																																	ID_farm
																																	husbandry
																																	animal_group
																																	animal_type
																																	animal_n
																																	medium
																																	N50
																																	genus_DPL
																																	E_coli_serotype
																																	GeneSeekr_Profile
																																	NumContigs
																																	TotalLength
																																	AverageCoverageDepth
																																	MLST_Result
																																	rMLST_Result
																																	clermont_phylogroup
																																	clermont_list
																																	clermont_quadruplex
																																	clermont_supp
																																	strain-name
																																	sample_date
																																	sample_type
																																	ID_farm
																																	husbandry
																																	animal_group
																																	animal_type
																																	animal_n
																																	medium
																																	N50
																																	genus_DPL
																																	E_coli_serotype
																																	GeneSeekr_Profile
																																	NumContigs
																																	TotalLength
																																	AverageCoverageDepth
																																	MLST_Result
																																	rMLST_Result
																																	clermont_phylogroup
																																	clermont_list
																																	clermont_quadruplex
																																	clermont_supp
																																	strain-name
																																	sample_date
																																	sample_type
																																	ID_farm
																																	husbandry
																																	animal_group
																																	animal_type
																																	animal_n
																																	medium
																																	N50
																																	genus_DPL
																																	E_coli_serotype
																																	GeneSeekr_Profile
																																	NumContigs
																																	TotalLength
																																	AverageCoverageDepth
																																	MLST_Result
																																	rMLST_Result
																																	clermont_phylogroup
																																	clermont_list
																																	clermont_quadruplex
																																	clermont_supp
																																	strain-name
																																	sample_date
																																	sample_type
																																	ID_farm
																																	husbandry
																																	animal_group
																																	animal_type
																																	animal_n
																																	medium
																																	N50
																																	genus_DPL
																																	E_coli_serotype
																																	GeneSeekr_Profile
																																	NumContigs
																																	TotalLength
																																	AverageCoverageDepth
																																	MLST_Result
																																	rMLST_Result
																																	clermont_phylogroup
																																	clermont_list
																																	clermont_quadruplex
																																	clermont_supp
																																	strain-name
																																	sample_date
																																	sample_type
																																	ID_farm
																																	husbandry
																																	animal_group
																																	animal_type
																																	animal_n
																																	medium
																																	N50
																																	genus_DPL
																																	E_coli_serotype
																																	GeneSeekr_Profile
																																	NumContigs
																																	TotalLength
																																	AverageCoverageDepth
																																	MLST_Result
																																	rMLST_Result
																																	clermont_phylogroup
																																	clermont_list
																																	clermont_quadruplex
																																	clermont_supp
																																	strain-name
																																	sample_date
																																	sample_type
																																	ID_farm
																																	husbandry
																																	animal_group
																																	animal_type
																																	animal_n
																																	medium
																																	N50
																																	genus_DPL
																																	E_coli_serotype
																																	GeneSeekr_Profile
																																	NumContigs
																																	TotalLength
																																	AverageCoverageDepth
																																	MLST_Result
																																	rMLST_Result
																																	clermont_phylogroup
																																	clermont_list
																																	clermont_quadruplex
																																	clermont_supp
																																	strain-name
																																	sample_date
																																	sample_type
																																	ID_farm
																																	husbandry
																																	animal_group
																																	animal_type
																																	animal_n
																																	medium
																																	N50
																																	genus_DPL
																																	E_coli_serotype
																																	GeneSeekr_Profile
																																	NumContigs
																																	TotalLength
																																	AverageCoverageDepth
																																	MLST_Result
																																	rMLST_Result
																																	clermont_phylogroup
																																	clermont_list
																																	clermont_quadruplex
																																	clermont_supp
																																	strain-name
																																	sample_date
																																	sample_type
																																	ID_farm
																																	husbandry
																																	animal_group
																																	animal_type
																																	animal_n
																																	medium
																																	N50
																																	genus_DPL
																																	E_coli_serotype
																																	GeneSeekr_Profile
																																	NumContigs
																																	TotalLength
																																	AverageCoverageDepth
																																	MLST_Result
																																	rMLST_Result
																																	clermont_phylogroup
																																	clermont_list
																																	clermont_quadruplex
																																	clermont_supp
																																	strain-name
																																	sample_date
																																	sample_type
																																	ID_farm
																																	husbandry
																																	animal_group
																																	animal_type
																																	animal_n
																																	medium
																																	N50
																																	genus_DPL
																																	E_coli_serotype
																																	GeneSeekr_Profile
																																	NumContigs
																																	TotalLength
																																	AverageCoverageDepth
																																	MLST_Result
																																	rMLST_Result
																																	clermont_phylogroup
																																	clermont_list
																																	clermont_quadruplex
																																	clermont_supp
																																	strain-name
																																	sample_date
																																	sample_type
																																	ID_farm
																																	husbandry
																																	animal_group
																																	animal_type
																																	animal_n
																																	medium
																																	N50
																																	genus_DPL
																																	E_coli_serotype
																																	GeneSeekr_Profile
																																	NumContigs
																																	TotalLength
																																	AverageCoverageDepth
																																	MLST_Result
																																	rMLST_Result
																																	clermont_phylogroup
																																	clermont_list
																																	clermont_quadruplex
																																	clermont_supp
																																	strain-name
																																	sample_date
																																	sample_type
																																	ID_farm
																																	husbandry
																																	animal_group
																																	animal_type
																																	animal_n
																																	medium
																																	N50
																																	genus_DPL
																																	E_coli_serotype
																																	GeneSeekr_Profile
																																	NumContigs
																																	TotalLength
																																	AverageCoverageDepth
																																	MLST_Result
																																	rMLST_Result
																																	clermont_phylogroup
																																	clermont_list
																																	clermont_quadruplex
																																	clermont_supp
																																	strain-name
																																	sample_date
																																	sample_type
																																	ID_farm
																																	husbandry
																																	animal_group
																																	animal_type
																																	animal_n
																																	medium
																																	N50
																																	genus_DPL
																																	E_coli_serotype
																																	GeneSeekr_Profile
																																	NumContigs
																																	TotalLength
																																	AverageCoverageDepth
																																	MLST_Result
																																	rMLST_Result
																																	clermont_phylogroup
																																	clermont_list
																																	clermont_quadruplex
																																	clermont_supp
																																	strain-name
																																	sample_date
																																	sample_type
																																	ID_farm
																																	husbandry
																																	animal_group
																																	animal_type
																																	animal_n
																																	medium
																																	N50
																																	genus_DPL
																																	E_coli_serotype
																																	GeneSeekr_Profile
																																	NumContigs
																																	TotalLength
																																	AverageCoverageDepth
																																	MLST_Result
																																	rMLST_Result
																																	clermont_phylogroup
																																	clermont_list
																																	clermont_quadruplex
																																	clermont_supp
																																	strain-name
																																	sample_date
																																	sample_type
																																	ID_farm
																																	husbandry
																																	animal_group
																																	animal_type
																																	animal_n
																																	medium
																																	N50
																																	genus_DPL
																																	E_coli_serotype
																																	GeneSeekr_Profile
																																	NumContigs
																																	TotalLength
																																	AverageCoverageDepth
																																	MLST_Result
																																	rMLST_Result
																																	clermont_phylogroup
																																	clermont_list
																																	clermont_quadruplex
																																	clermont_supp
																																	strain-name
																																	sample_date
																																	sample_type
																																	ID_farm
																																	husbandry
																																	animal_group
																																	animal_type
																																	animal_n
																																	medium
																																	N50
																																	genus_DPL
																																	E_coli_serotype
																																	GeneSeekr_Profile
																																	NumContigs
																																	TotalLength
																																	AverageCoverageDepth
																																	MLST_Result
																																	rMLST_Result
																																	clermont_phylogroup
																																	clermont_list
																																	clermont_quadruplex
																																	clermont_supp
																																	strain-name
																																	sample_date
																																	sample_type
																																	ID_farm
																																	husbandry
																																	animal_group
																																	animal_type
																																	animal_n
																																	medium
																																	N50
																																	genus_DPL
																																	E_coli_serotype
																																	GeneSeekr_Profile
																																	NumContigs
																																	TotalLength
																																	AverageCoverageDepth
																																	MLST_Result
																																	rMLST_Result
																																	clermont_phylogroup
																																	clermont_list
																																	clermont_quadruplex
																																	clermont_supp
																																	strain-name
																																	sample_date
																																	sample_type
																																	ID_farm
																																	husbandry
																																	animal_group
																																	animal_type
																																	animal_n
																																	medium
																																	N50
																																	genus_DPL
																																	E_coli_serotype
																																	GeneSeekr_Profile
																																	NumContigs
																																	TotalLength
																																	AverageCoverageDepth
																																	MLST_Result
																																	rMLST_Result
																																	clermont_phylogroup
																																	clermont_list
																																	clermont_quadruplex
																																	clermont_supp
																																	strain-name
																																	sample_date
																																	sample_type
																																	ID_farm
																																	husbandry
																																	animal_group
																																	animal_type
																																	animal_n
																																	medium
																																	N50
																																	genus_DPL
																																	E_coli_serotype
																																	GeneSeekr_Profile
																																	NumContigs
																																	TotalLength
																																	AverageCoverageDepth
																																	MLST_Result
																																	rMLST_Result
																																	clermont_phylogroup
																																	clermont_list
																																	clermont_quadruplex
																																	clermont_supp
																																	strain-name
																																	sample_date
																																	sample_type
																																	ID_farm
																																	husbandry
																																	animal_group
																																	animal_type
																																	animal_n
																																	medium
																																	N50
																																	genus_DPL
																																	E_coli_serotype
																																	GeneSeekr_Profile
																																	NumContigs
																																	TotalLength
																																	AverageCoverageDepth
																																	MLST_Result
																																	rMLST_Result
																																	clermont_phylogroup
																																	clermont_list
																																	clermont_quadruplex
																																	clermont_supp
																																	strain-name
																																	sample_date
																																	sample_type
																																	ID_farm
																																	husbandry
																																	animal_group
																																	animal_type
																																	animal_n
																																	medium
																																	N50
																																	genus_DPL
																																	E_coli_serotype
																																	GeneSeekr_Profile
																																	NumContigs
																																	TotalLength
																																	AverageCoverageDepth
																																	MLST_Result
																																	rMLST_Result
																																	clermont_phylogroup
																																	clermont_list
																																	clermont_quadruplex
																																	clermont_supp
																																	strain-name
																																	sample_date
																																	sample_type
																																	ID_farm
																																	husbandry
																																	animal_group
																																	animal_type
																																	animal_n
																																	medium
																																	N50
																																	genus_DPL
																																	E_coli_serotype
																																	GeneSeekr_Profile
																																	NumContigs
																																	TotalLength
																																	AverageCoverageDepth
																																	MLST_Result
																																	rMLST_Result
																																	clermont_phylogroup
																																	clermont_list
																																	clermont_quadruplex
																																	clermont_supp
																																	strain-name
																																	sample_date
																																	sample_type
																																	ID_farm
																																	husbandry
																																	animal_group
																																	animal_type
																																	animal_n
																																	medium
																																	N50
																																	genus_DPL
																																	E_coli_serotype
																																	GeneSeekr_Profile
																																	NumContigs
																																	TotalLength
																																	AverageCoverageDepth
																																	MLST_Result
																																	rMLST_Result
																																	clermont_phylogroup
																																	clermont_list
																																	clermont_quadruplex
																																	clermont_supp
																																	strain-name
																																	sample_date
																																	sample_type
																																	ID_farm
																																	husbandry
																																	animal_group
																																	animal_type
																																	animal_n
																																	medium
																																	N50
																																	genus_DPL
																																	E_coli_serotype
																																	GeneSeekr_Profile
																																	NumContigs
																																	TotalLength
																																	AverageCoverageDepth
																																	MLST_Result
																																	rMLST_Result
																																	clermont_phylogroup
																																	clermont_list
																																	clermont_quadruplex
																																	clermont_supp
																																	strain-name
																																	sample_date
																																	sample_type
																																	ID_farm
																																	husbandry
																																	animal_group
																																	animal_type
																																	animal_n
																																	medium
																																	N50
																																	genus_DPL
																																	E_coli_serotype
																																	GeneSeekr_Profile
																																	NumContigs
																																	TotalLength
																																	AverageCoverageDepth
																																	MLST_Result
																																	rMLST_Result
																																	clermont_phylogroup
																																	clermont_list
																																	clermont_quadruplex
																																	clermont_supp
																																	strain-name
																																	sample_date
																																	sample_type
																																	ID_farm
																																	husbandry
																																	animal_group
																																	animal_type
																																	animal_n
																																	medium
																																	N50
																																	genus_DPL
																																	E_coli_serotype
																																	GeneSeekr_Profile
																																	NumContigs
																																	TotalLength
																																	AverageCoverageDepth
																																	MLST_Result
																																	rMLST_Result
																																	clermont_phylogroup
																																	clermont_list
																																	clermont_quadruplex
																																	clermont_supp
																																	strain-name
																																	sample_date
																																	sample_type
																																	ID_farm
																																	husbandry
																																	animal_group
																																	animal_type
																																	animal_n
																																	medium
																																	N50
																																	genus_DPL
																																	E_coli_serotype
																																	GeneSeekr_Profile
																																	NumContigs
																																	TotalLength
																																	AverageCoverageDepth
																																	MLST_Result
																																	rMLST_Result
																																	clermont_phylogroup
																																	clermont_list
																																	clermont_quadruplex
																																	clermont_supp
																																	strain-name
																																	sample_date
																																	sample_type
																																	ID_farm
																																	husbandry
																																	animal_group
																																	animal_type
																																	animal_n
																																	medium
																																	N50
																																	genus_DPL
																																	E_coli_serotype
																																	GeneSeekr_Profile
																																	NumContigs
																																	TotalLength
																																	AverageCoverageDepth
																																	MLST_Result
																																	rMLST_Result
																																	clermont_phylogroup
																																	clermont_list
																																	clermont_quadruplex
																																	clermont_supp
																																	strain-name
																																	sample_date
																																	sample_type
																																	ID_farm
																																	husbandry
																																	animal_group
																																	animal_type
																																	animal_n
																																	medium
																																	N50
																																	genus_DPL
																																	E_coli_serotype
																																	GeneSeekr_Profile
																																	NumContigs
																																	TotalLength
																																	AverageCoverageDepth
																																	MLST_Result
																																	rMLST_Result
																																	clermont_phylogroup
																																	clermont_list
																																	clermont_quadruplex
																																	clermont_supp
																																	strain-name
																																	sample_date
																																	sample_type
																																	ID_farm
																																	husbandry
																																	animal_group
																																	animal_type
																																	animal_n
																																	medium
																																	N50
																																	genus_DPL
																																	E_coli_serotype
																																	GeneSeekr_Profile
																																	NumContigs
																																	TotalLength
																																	AverageCoverageDepth
																																	MLST_Result
																																	rMLST_Result
																																	clermont_phylogroup
																																	clermont_list
																																	clermont_quadruplex
																																	clermont_supp
																																	strain-name
																																	sample_date
																																	sample_type
																																	ID_farm
																																	husbandry
																																	animal_group
																																	animal_type
																																	animal_n
																																	medium
																																	N50
																																	genus_DPL
																																	E_coli_serotype
																																	GeneSeekr_Profile
																																	NumContigs
																																	TotalLength
																																	AverageCoverageDepth
																																	MLST_Result
																																	rMLST_Result
																																	clermont_phylogroup
																																	clermont_list
																																	clermont_quadruplex
																																	clermont_supp
																																	strain-name
																																	sample_date
																																	sample_type
																																	ID_farm
																																	husbandry
																																	animal_group
																																	animal_type
																																	animal_n
																																	medium
																																	N50
																																	genus_DPL
																																	E_coli_serotype
																																	GeneSeekr_Profile
																																	NumContigs
																																	TotalLength
																																	AverageCoverageDepth
																																	MLST_Result
																																	rMLST_Result
																																	clermont_phylogroup
																																	clermont_list
																																	clermont_quadruplex
																																	clermont_supp
																																	strain-name
																																	sample_date
																																	sample_type
																																	ID_farm
																																	husbandry
																																	animal_group
																																	animal_type
																																	animal_n
																																	medium
																																	N50
																																	genus_DPL
																																	E_coli_serotype
																																	GeneSeekr_Profile
																																	NumContigs
																																	TotalLength
																																	AverageCoverageDepth
																																	MLST_Result
																																	rMLST_Result
																																	clermont_phylogroup
																																	clermont_list
																																	clermont_quadruplex
																																	clermont_supp
																																	strain-name
																																	sample_date
																																	sample_type
																																	ID_farm
																																	husbandry
																																	animal_group
																																	animal_type
																																	animal_n
																																	medium
																																	N50
																																	genus_DPL
																																	E_coli_serotype
																																	GeneSeekr_Profile
																																	NumContigs
																																	TotalLength
																																	AverageCoverageDepth
																																	MLST_Result
																																	rMLST_Result
																																	clermont_phylogroup
																																	clermont_list
																																	clermont_quadruplex
																																	clermont_supp
																																	strain-name
																																	sample_date
																																	sample_type
																																	ID_farm
																																	husbandry
																																	animal_group
																																	animal_type
																																	animal_n
																																	medium
																																	N50
																																	genus_DPL
																																	E_coli_serotype
																																	GeneSeekr_Profile
																																	NumContigs
																																	TotalLength
																																	AverageCoverageDepth
																																	MLST_Result
																																	rMLST_Result
																																	clermont_phylogroup
																																	clermont_list
																																	clermont_quadruplex
																																	clermont_supp
																																	strain-name
																																	sample_date
																																	sample_type
																																	ID_farm
																																	husbandry
																																	animal_group
																																	animal_type
																																	animal_n
																																	medium
																																	N50
																																	genus_DPL
																																	E_coli_serotype
																																	GeneSeekr_Profile
																																	NumContigs
																																	TotalLength
																																	AverageCoverageDepth
																																	MLST_Result
																																	rMLST_Result
																																	clermont_phylogroup
																																	clermont_list
																																	clermont_quadruplex
																																	clermont_supp
																																	strain-name
																																	sample_date
																																	sample_type
																																	ID_farm
																																	husbandry
																																	animal_group
																																	animal_type
																																	animal_n
																																	medium
																																	N50
																																	genus_DPL
																																	E_coli_serotype
																																	GeneSeekr_Profile
																																	NumContigs
																																	TotalLength
																																	AverageCoverageDepth
																																	MLST_Result
																																	rMLST_Result
																																	clermont_phylogroup
																																	clermont_list
																																	clermont_quadruplex
																																	clermont_supp
																																	strain-name
																																	sample_date
																																	sample_type
																																	ID_farm
																																	husbandry
																																	animal_group
																																	animal_type
																																	animal_n
																																	medium
																																	N50
																																	genus_DPL
																																	E_coli_serotype
																																	GeneSeekr_Profile
																																	NumContigs
																																	TotalLength
																																	AverageCoverageDepth
																																	MLST_Result
																																	rMLST_Result
																																	clermont_phylogroup
																																	clermont_list
																																	clermont_quadruplex
																																	clermont_supp
																																	strain-name
																																	sample_date
																																	sample_type
																																	ID_farm
																																	husbandry
																																	animal_group
																																	animal_type
																																	animal_n
																																	medium
																																	N50
																																	genus_DPL
																																	E_coli_serotype
																																	GeneSeekr_Profile
																																	NumContigs
																																	TotalLength
																																	AverageCoverageDepth
																																	MLST_Result
																																	rMLST_Result
																																	clermont_phylogroup
																																	clermont_list
																																	clermont_quadruplex
																																	clermont_supp
																																	strain-name
																																	sample_date
																																	sample_type
																																	ID_farm
																																	husbandry
																																	animal_group
																																	animal_type
																																	animal_n
																																	medium
																																	N50
																																	genus_DPL
																																	E_coli_serotype
																																	GeneSeekr_Profile
																																	NumContigs
																																	TotalLength
																																	AverageCoverageDepth
																																	MLST_Result
																																	rMLST_Result
																																	clermont_phylogroup
																																	clermont_list
																																	clermont_quadruplex
																																	clermont_supp
																																	strain-name
																																	sample_date
																																	sample_type
																																	ID_farm
																																	husbandry
																																	animal_group
																																	animal_type
																																	animal_n
																																	medium
																																	N50
																																	genus_DPL
																																	E_coli_serotype
																																	GeneSeekr_Profile
																																	NumContigs
																																	TotalLength
																																	AverageCoverageDepth
																																	MLST_Result
																																	rMLST_Result
																																	clermont_phylogroup
																																	clermont_list
																																	clermont_quadruplex
																																	clermont_supp
																																	strain-name
																																	sample_date
																																	sample_type
																																	ID_farm
																																	husbandry
																																	animal_group
																																	animal_type
																																	animal_n
																																	medium
																																	N50
																																	genus_DPL
																																	E_coli_serotype
																																	GeneSeekr_Profile
																																	NumContigs
																																	TotalLength
																																	AverageCoverageDepth
																																	MLST_Result
																																	rMLST_Result
																																	clermont_phylogroup
																																	clermont_list
																																	clermont_quadruplex
																																	clermont_supp
																																	strain-name
																																	sample_date
																																	sample_type
																																	ID_farm
																																	husbandry
																																	animal_group
																																	animal_type
																																	animal_n
																																	medium
																																	N50
																																	genus_DPL
																																	E_coli_serotype
																																	GeneSeekr_Profile
																																	NumContigs
																																	TotalLength
																																	AverageCoverageDepth
																																	MLST_Result
																																	rMLST_Result
																																	clermont_phylogroup
																																	clermont_list
																																	clermont_quadruplex
																																	clermont_supp
																																	strain-name
																																	sample_date
																																	sample_type
																																	ID_farm
																																	husbandry
																																	animal_group
																																	animal_type
																																	animal_n
																																	medium
																																	N50
																																	genus_DPL
																																	E_coli_serotype
																																	GeneSeekr_Profile
																																	NumContigs
																																	TotalLength
																																	AverageCoverageDepth
																																	MLST_Result
																																	rMLST_Result
																																	clermont_phylogroup
																																	clermont_list
																																	clermont_quadruplex
																																	clermont_supp
																																	strain-name
																																	sample_date
																																	sample_type
																																	ID_farm
																																	husbandry
																																	animal_group
																																	animal_type
																																	animal_n
																																	medium
																																	N50
																																	genus_DPL
																																	E_coli_serotype
																																	GeneSeekr_Profile
																																	NumContigs
																																	TotalLength
																																	AverageCoverageDepth
																																	MLST_Result
																																	rMLST_Result
																																	clermont_phylogroup
																																	clermont_list
																																	clermont_quadruplex
																																	clermont_supp
																																	strain-name
																																	sample_date
																																	sample_type
																																	ID_farm
																																	husbandry
																																	animal_group
																																	animal_type
																																	animal_n
																																	medium
																																	N50
																																	genus_DPL
																																	E_coli_serotype
																																	GeneSeekr_Profile
																																	NumContigs
																																	TotalLength
																																	AverageCoverageDepth
																																	MLST_Result
																																	rMLST_Result
																																	clermont_phylogroup
																																	clermont_list
																																	clermont_quadruplex
																																	clermont_supp
																																	strain-name
																																	sample_date
																																	sample_type
																																	ID_farm
																																	husbandry
																																	animal_group
																																	animal_type
																																	animal_n
																																	medium
																																	N50
																																	genus_DPL
																																	E_coli_serotype
																																	GeneSeekr_Profile
																																	NumContigs
																																	TotalLength
																																	AverageCoverageDepth
																																	MLST_Result
																																	rMLST_Result
																																	clermont_phylogroup
																																	clermont_list
																																	clermont_quadruplex
																																	clermont_supp
																																	strain-name
																																	sample_date
																																	sample_type
																																	ID_farm
																																	husbandry
																																	animal_group
																																	animal_type
																																	animal_n
																																	medium
																																	N50
																																	genus_DPL
																																	E_coli_serotype
																																	GeneSeekr_Profile
																																	NumContigs
																																	TotalLength
																																	AverageCoverageDepth
																																	MLST_Result
																																	rMLST_Result
																																	clermont_phylogroup
																																	clermont_list
																																	clermont_quadruplex
																																	clermont_supp
																																	strain-name
																																	sample_date
																																	sample_type
																																	ID_farm
																																	husbandry
																																	animal_group
																																	animal_type
																																	animal_n
																																	medium
																																	N50
																																	genus_DPL
																																	E_coli_serotype
																																	GeneSeekr_Profile
																																	NumContigs
																																	TotalLength
																																	AverageCoverageDepth
																																	MLST_Result
																																	rMLST_Result
																																	clermont_phylogroup
																																	clermont_list
																																	clermont_quadruplex
																																	clermont_supp
																																	strain-name
																																	sample_date
																																	sample_type
																																	ID_farm
																																	husbandry
																																	animal_group
																																	animal_type
																																	animal_n
																																	medium
																																	N50
																																	genus_DPL
																																	E_coli_serotype
																																	GeneSeekr_Profile
																																	NumContigs
																																	TotalLength
																																	AverageCoverageDepth
																																	MLST_Result
																																	rMLST_Result
																																	clermont_phylogroup
																																	clermont_list
																																	clermont_quadruplex
																																	clermont_supp
																																	strain-name
																																	sample_date
																																	sample_type
																																	ID_farm
																																	husbandry
																																	animal_group
																																	animal_type
																																	animal_n
																																	medium
																																	N50
																																	genus_DPL
																																	E_coli_serotype
																																	GeneSeekr_Profile
																																	NumContigs
																																	TotalLength
																																	AverageCoverageDepth
																																	MLST_Result
																																	rMLST_Result
																																	clermont_phylogroup
																																	clermont_list
																																	clermont_quadruplex
																																	clermont_supp
																																	strain-name
																																	sample_date
																																	sample_type
																																	ID_farm
																																	husbandry
																																	animal_group
																																	animal_type
																																	animal_n
																																	medium
																																	N50
																																	genus_DPL
																																	E_coli_serotype
																																	GeneSeekr_Profile
																																	NumContigs
																																	TotalLength
																																	AverageCoverageDepth
																																	MLST_Result
																																	rMLST_Result
																																	clermont_phylogroup
																																	clermont_list
																																	clermont_quadruplex
																																	clermont_supp
																																	strain-name
																																	sample_date
																																	sample_type
																																	ID_farm
																																	husbandry
																																	animal_group
																																	animal_type
																																	animal_n
																																	medium
																																	N50
																																	genus_DPL
																																	E_coli_serotype
																																	GeneSeekr_Profile
																																	NumContigs
																																	TotalLength
																																	AverageCoverageDepth
																																	MLST_Result
																																	rMLST_Result
																																	clermont_phylogroup
																																	clermont_list
																																	clermont_quadruplex
																																	clermont_supp
																																	strain-name
																																	sample_date
																																	sample_type
																																	ID_farm
																																	husbandry
																																	animal_group
																																	animal_type
																																	animal_n
																																	medium
																																	N50
																																	genus_DPL
																																	E_coli_serotype
																																	GeneSeekr_Profile
																																	NumContigs
																																	TotalLength
																																	AverageCoverageDepth
																																	MLST_Result
																																	rMLST_Result
																																	clermont_phylogroup
																																	clermont_list
																																	clermont_quadruplex
																																	clermont_supp
																																	strain-name
																																	sample_date
																																	sample_type
																																	ID_farm
																																	husbandry
																																	animal_group
																																	animal_type
																																	animal_n
																																	medium
																																	N50
																																	genus_DPL
																																	E_coli_serotype
																																	GeneSeekr_Profile
																																	NumContigs
																																	TotalLength
																																	AverageCoverageDepth
																																	MLST_Result
																																	rMLST_Result
																																	clermont_phylogroup
																																	clermont_list
																																	clermont_quadruplex
																																	clermont_supp
																																	strain-name
																																	sample_date
																																	sample_type
																																	ID_farm
																																	husbandry
																																	animal_group
																																	animal_type
																																	animal_n
																																	medium
																																	N50
																																	genus_DPL
																																	E_coli_serotype
																																	GeneSeekr_Profile
																																	NumContigs
																																	TotalLength
																																	AverageCoverageDepth
																																	MLST_Result
																																	rMLST_Result
																																	clermont_phylogroup
																																	clermont_list
																																	clermont_quadruplex
																																	clermont_supp
																																	strain-name
																																	sample_date
																																	sample_type
																																	ID_farm
																																	husbandry
																																	animal_group
																																	animal_type
																																	animal_n
																																	medium
																																	N50
																																	genus_DPL
																																	E_coli_serotype
																																	GeneSeekr_Profile
																																	NumContigs
																																	TotalLength
																																	AverageCoverageDepth
																																	MLST_Result
																																	rMLST_Result
																																	clermont_phylogroup
																																	clermont_list
																																	clermont_quadruplex
																																	clermont_supp
																																	strain-name
																																	sample_date
																																	sample_type
																																	ID_farm
																																	husbandry
																																	animal_group
																																	animal_type
																																	animal_n
																																	medium
																																	N50
																																	genus_DPL
																																	E_coli_serotype
																																	GeneSeekr_Profile
																																	NumContigs
																																	TotalLength
																																	AverageCoverageDepth
																																	MLST_Result
																																	rMLST_Result
																																	clermont_phylogroup
																																	clermont_list
																																	clermont_quadruplex
																																	clermont_supp
																																	strain-name
																																	sample_date
																																	sample_type
																																	ID_farm
																																	husbandry
																																	animal_group
																																	animal_type
																																	animal_n
																																	medium
																																	N50
																																	genus_DPL
																																	E_coli_serotype
																																	GeneSeekr_Profile
																																	NumContigs
																																	TotalLength
																																	AverageCoverageDepth
																																	MLST_Result
																																	rMLST_Result
																																	clermont_phylogroup
																																	clermont_list
																																	clermont_quadruplex
																																	clermont_supp
																																	strain-name
																																	sample_date
																																	sample_type
																																	ID_farm
																																	husbandry
																																	animal_group
																																	animal_type
																																	animal_n
																																	medium
																																	N50
																																	genus_DPL
																																	E_coli_serotype
																																	GeneSeekr_Profile
																																	NumContigs
																																	TotalLength
																																	AverageCoverageDepth
																																	MLST_Result
																																	rMLST_Result
																																	clermont_phylogroup
																																	clermont_list
																																	clermont_quadruplex
																																	clermont_supp
																																	strain-name
																																	sample_date
																																	sample_type
																																	ID_farm
																																	husbandry
																																	animal_group
																																	animal_type
																																	animal_n
																																	medium
																																	N50
																																	genus_DPL
																																	E_coli_serotype
																																	GeneSeekr_Profile
																																	NumContigs
																																	TotalLength
																																	AverageCoverageDepth
																																	MLST_Result
																																	rMLST_Result
																																	clermont_phylogroup
																																	clermont_list
																																	clermont_quadruplex
																																	clermont_supp

## Sheet: Isolates descriptions
strain_name	sample_date	sample_type	ID_farm	husbandry	animal_group	animal_type	animal_n	medium	N50	genus	E_coli_serotype	Virulence_profile	NumContigs	TotalLength	AverageCoverageDepth	MLST_Result	rMLST_Result	clermont_phylogroup	clermont_list	clermont_quadruplex	clermont_supp
Res13-Abat-PEA15-P4-01	17-01-2018	swab	U	AF3	AF3-3	carcass		MAC-CRO	278956	Enterobacter roggenkampii	ND	ND	47	4929075	128.7	ND	154037
Res13-Abat-PEA24-P5-01-A	17-01-2018	swab	U	AF3	AF3-4	carcass		MAC-CRO	434568	Enterobacter roggenkampii	ND	ND	43	4930599	101.52	ND	154037
Res13-Fini-PEA21-33	08-01-2018	feces	P	AF3	AF3-3	finisher	3	EC broth CTX-ESBL	135951	Escherichia coli	O21:H21		83	4908394	124.6	56	14734	B1	['ybgD', 'trpA', 'trpBA', 'TspE4.C2', 'arpA', 'trpAgpC']	['+', '-', '-', '+']	['trpAgpC']
Res13-Fini-PEA25-34	08-01-2018	feces	P	AF3	AF3-4	finisher	4	EC broth CTX-ESBL	145190	Escherichia coli	O112:H8		117	5287256	152.13	75	154028	B1	['ybgD', 'trpA', 'trpBA', 'TspE4.C2', 'arpA']	['+', '-', '-', '+']	[]
Res13-Fini-PEC13-17	06-11-2017	feces	T	CV	CV-2	finisher	3	EC broth CTX-MAC CTX	148447	Escherichia coli	O24:H4		113	5135554	105.24	117	14771	G	['ybgD', 'trpA', 'trpBA', 'chuA', 'trpAgpC']	['-', '+', '-', '-']	['trpAgpC']
Res13-Fini-PEA17-13	08-01-2018	feces	P	AF3	AF3-3	finisher	5	MAC-CTX	90154	Escherichia coli	O145:H28	eae;hlyA	259	5250453	115.26	1034	154032	D	['trpA', 'trpBA', 'chuA', 'arpA']	['+', '+', '-', '-']	[]
Res13-Fini-PEA20-25	08-01-2018	feces	P	AF3	AF3-3	finisher	4	MAC-CTX	176639	Escherichia coli	O8:H19		124	5206533	69.76	88	2087	C	['ybgD', 'trpA', 'trpBA', 'yjaA', 'arpA', 'ArpAgpE', 'trpAgpC']	['+', '-', '+', '-']	['ArpAgpE', 'trpAgpC']
Res13-Fini-PEA22-05	08-01-2018	feces	P	AF3	AF3-4	finisher	5	MAC-CTX	156388	Escherichia coli	O8:H9		98	4957966	65.45	88	14767	C	['ybgD', 'trpA', 'trpBA', 'yjaA', 'arpA', 'trpAgpC']	['+', '-', '+', '-']	['trpAgpC']
Res13-Fini-PEC01-29	16-10-2017	feces	S	CV	CV-1	finisher	4	MAC-CTX	174751	Escherichia coli	O24:H4		99	5135238	102.92	117	14771	G	['ybgD', 'trpA', 'trpBA', 'chuA', 'trpAgpC']	['-', '+', '-', '-']	['trpAgpC']
Res13-Fini-PEC02-13	16-10-2017	feces	S	CV	CV-1	finisher	5	MAC-CTX	259309	Escherichia coli	O24:H4		96	5139191	93.25	117	14771	G	['ybgD', 'trpA', 'trpBA', 'chuA', 'trpAgpC']	['-', '+', '-', '-']	['trpAgpC']
Res13-Fini-PEC03-13	16-10-2017	feces	S	CV	CV-1	finisher	5	MAC-CTX	174751	Escherichia coli	O24:H4		102	5136961	59.93	117	14771	G	['ybgD', 'trpA', 'trpBA', 'chuA', 'trpAgpC']	['-', '+', '-', '-']	['trpAgpC']
Res13-Fini-PEC11-01	06-11-2017	feces	T	CV	CV-2	finisher	3	MAC-CTX	141170	Escherichia coli	O24:H4		113	5136909	120.35	117	14771	G	['ybgD', 'trpA', 'trpBA', 'chuA', 'trpAgpC']	['-', '+', '-', '-']	['trpAgpC']
Res13-Croi-PEC04-13	08-08-2017	feces	S	CV	CV-1	grower	4	EC broth CTX-MAC CTX	144872	Escherichia coli	O24:H4		111	5137464	89.06	117	14771	G	['ybgD', 'trpA', 'trpBA', 'chuA', 'trpAgpC']	['-', '+', '-', '-']	['trpAgpC']
Res13-Croi-PEC11-19	29-08-2017	feces	T	CV	CV-2	grower	4	EC broth CTX-MAC CTX	257523	Escherichia coli	O24:H4		102	5136691	102.95	117	14771	G	['ybgD', 'trpA', 'trpBA', 'chuA', 'trpAgpC']	['-', '+', '-', '-']	['trpAgpC']
Res13-Croi-PEC15-20	29-08-2017	feces	T	CV	CV-2	grower	3	EC broth CTX-MAC CTX	174604	Escherichia coli	O24:H4		109	5147073	87.17	117	14771	G	['ybgD', 'trpA', 'trpBA', 'chuA', 'trpAgpC']	['-', '+', '-', '-']	['trpAgpC']
Res13-Croi-PEA22-35	30-10-2017	feces	P	AF3	AF3-4	grower	5	ESBL	178930	Escherichia coli	O145:H28	eae;hlyA	177	5273740	89.48	1034	154032	D	['trpA', 'trpBA', 'chuA', 'arpA']	['+', '+', '-', '-']	[]
Res13-Croi-PEA24-40	30-10-2017	feces	P	AF3	AF3-4	grower	5	ESBL	131960	Escherichia coli	O145:H28	eae;hlyA	157	5279004	80.26	1034	154032	D	['trpA', 'trpBA', 'chuA', 'arpA']	['+', '+', '-', '-']	[]
Res13-Croi-PEA27-33	30-10-2017	feces	P	AF3	AF3-4	grower	5	ESBL	125842	Escherichia coli	O145:H28	eae;hlyA	184	5276798	143.74	1034	154032	D	['trpA', 'trpBA', 'chuA', 'arpA']	['+', '+', '-', '-']	[]
Res13-Croi-PEA15-12	30-10-2017	feces	P	AF3	AF3-3	grower	5	MAC-CTX	132225	Escherichia coli	O145:H28	eae;hlyA	172	5273715	84.35	1034	154032	D	['trpA', 'trpBA', 'chuA', 'arpA']	['+', '+', '-', '-']	[]
Res13-Croi-PEA17-28	30-10-2017	feces	P	AF3	AF3-3	grower	5	MAC-CTX	82482	Escherichia coli	O-untypeable:H4		159	4783434	142.95	2496	146642	A	['ybgD', 'trpA', 'trpBA', 'arpA']	['+', '-', '-', '-']	[]
Res13-Croi-PEA21-28	30-10-2017	feces	P	AF3	AF3-3	grower	5	MAC-CTX	178930	Escherichia coli	O145:H28	eae;hlyA	161	5276064	69.96	1034	154032	D	['trpA', 'trpBA', 'chuA', 'arpA']	['+', '+', '-', '-']	[]
Res13-Croi-PEC02-03	08-08-2017	feces	S	CV	CV-1	grower	5	MAC-CTX	257524	Escherichia coli	O24:H4		101	5136231	126.19	117	14771	G	['ybgD', 'trpA', 'trpBA', 'chuA', 'trpAgpC']	['-', '+', '-', '-']	['trpAgpC']
Res13-Croi-PEC03-01	08-08-2017	feces	S	CV	CV-1	grower	5	MAC-CTX	259309	Escherichia coli	O24:H4		97	5135089	130.64	117	14771	G	['ybgD', 'trpA', 'trpBA', 'chuA', 'trpAgpC']	['-', '+', '-', '-']	['trpAgpC']
Res13-Lact-EC08-33	13-06-2017	feces	S	CV	CV-2	sow	1	EC broth CTX-ESBL	95082	Escherichia coli	O-untypeable:H4		167	5225021	105.67	8431	154031	C	['ybgD', 'trpA', 'trpBA', 'yjaA', 'arpA', 'trpAgpC']	['+', '-', '+', '-']	['trpAgpC']
Res13-Lact-EC13-32	13-06-2017	feces	S	CV	CV-2	sow	1	EC broth CTX-ESBL	237907	Escherichia coli	O137:H41		126	5006213	106.26	3018	15674	E	['ybgD', 'trpA', 'trpBA', 'chuA', 'arpA', 'ArpAgpE']	['+', '+', '-', '-']	['ArpAgpE']
Res13-Lact-EA16-12	14-08-2017	feces	K	AF3	AF3-3	sow	1	EC broth CTX-MAC CTX	149989	Escherichia coli	O21:H21		75	4913076	119.26	56	14734	B1	['ybgD', 'trpA', 'trpBA', 'TspE4.C2', 'arpA', 'trpAgpC']	['+', '-', '-', '+']	['trpAgpC']
Res13-Lact-EA17-04	14-08-2017	feces	K	AF3	AF3-3	sow	1	EC broth CTX-MAC CTX	78504	Escherichia coli	O-untypeable:H5		158	4798851	138.63	77	14835	A	['trpA', 'trpBA', 'yjaA', 'arpA']	['+', '-', '+', '-']	[]
Res13-Lact-EA17-20	14-08-2017	feces	K	AF3	AF3-3	sow	1	EC broth CTX-MAC CTX	158288	Escherichia coli	O-untypeable:H4		89	4926402	129.76	117	1658	G	['ybgD', 'trpA', 'trpBA', 'chuA', 'trpAgpC']	['-', '+', '-', '-']	['trpAgpC']
Res13-Lact-EA22-14	14-08-2017	feces	K	AF3	AF3-4	sow	1	EC broth CTX-MAC CTX	83228	Escherichia coli	O108:H16	eae	203	5052641	122.22	603	34987	B1	['ybgD', 'trpA', 'trpBA', 'TspE4.C2', 'arpA', 'trpAgpC']	['+', '-', '-', '+']	['trpAgpC']
Res13-Lact-EA23-13	14-08-2017	feces	K	AF3	AF3-4	sow	1	EC broth CTX-MAC CTX	101577	Escherichia coli	O8:H30		158	5110796	151.71	58	30340	B1	['ybgD', 'trpA', 'trpBA', 'TspE4.C2', 'arpA', 'trpAgpC']	['+', '-', '-', '+']	['trpAgpC']
Res13-Lact-EA26-10	14-08-2017	feces	K	AF3	AF3-4	sow	1	EC broth CTX-MAC CTX	102173	Escherichia coli	O21:H21		114	4907567	156.44	56	14734	B1	['ybgD', 'trpA', 'trpBA', 'TspE4.C2', 'arpA', 'trpAgpC']	['+', '-', '-', '+']	['trpAgpC']
Res13-Lact-EA28-13	14-08-2017	feces	K	AF3	AF3-4	sow	1	EC broth CTX-MAC CTX	136403	Escherichia coli	O8:H30		142	5072727	124.61	58	30340	B1	['ybgD', 'trpA', 'trpBA', 'TspE4.C2', 'arpA', 'trpAgpC']	['+', '-', '-', '+']	['trpAgpC']
Res13-Lact-EC09-12	13-06-2017	feces	S	CV	CV-2	sow	1	EC broth CTX-MAC CTX	114837	Escherichia coli	O-untypeable:H4		130	5142208	128.25	117	14771	G	['ybgD', 'trpA', 'trpBA', 'chuA', 'trpAgpC']	['-', '+', '-', '-']	['trpAgpC']
Res13-Lact-EB12-33	13-03-2017	feces	B	AF1	AF1-2	sow	1	ESBL	152349	Escherichia coli	O82:H31		99	5111244	119.65	1252	33431	B1	['ybgD', 'trpA', 'trpBA', 'TspE4.C2', 'arpA']	['+', '-', '-', '+']	[]
Res13-Lact-ER01-35	20-03-2017	feces	E	AF2	AF2-1	sow	1	ESBL	404240	Escherichia coli	O152:H23		51	4962787	134.12	939	2075	A	['ybgD', 'trpA', 'trpBA', 'arpA', 'trpAgpC']	['+', '-', '-', '-']	['trpAgpC']
Res13-Lact-ER02-39	20-03-2017	feces	E	AF2	AF2-1	sow	1	ESBL	74812	Escherichia coli	O-untypeable:H4		175	4942144	100.9	761	154027	A	['ybgD', 'trpA', 'trpBA', 'yjaA', 'arpA']	['+', '-', '+', '-']	[]
Res13-Lact-LER1-03	20-03-2017	manure	E	AF2	AF2-1	sow		ESBL	212155	Escherichia coli	O8:H9		79	5219283	55.55	88	14767	C	['ybgD', 'trpA', 'trpBA', 'yjaA', 'arpA', 'trpAgpC']	['+', '-', '+', '-']	['trpAgpC']
Res13-Lact-LER2-34	27-03-2017	manure	F	AF2	AF2-2	sow		ESBL	73545	Escherichia coli	O-untypeable:H4		169	4954130	87.88	761	154027	A	['ybgD', 'trpA', 'trpBA', 'yjaA', 'arpA']	['+', '-', '+', '-']	[]
Res13-Lact-LEB3-37	08-05-2017	manure	A	AF1	AF1-3	sow		ESBL	78490	Escherichia fergusonii	O9:H10		142	4606957	148.91	46	154030	A	['ybgD', 'trpA', 'trpBA', 'arpA']	['+', '-', '-', '-']	[]
Res13-Lact-EC02-01	23-05-2017	feces	S	CV	CV-1	sow	1	Klebsiella	554114	Citrobacter freundii	ND	ND	25	4858979	110.69	ND	79425
Res13-Lact-EC05-01	23-05-2017	feces	S	CV	CV-1	sow	1	Klebsiella	343863	Citrobacter freundii	ND	ND	31	4856736	92.99	ND	79425
Res13-Lact-EB12-05	13-03-2017	feces	B	AF1	AF1-2	sow	1	MAC-CTX	103878	Escherichia coli	O-untypeable:H11		119	4898069	108.43	48	29740	A	['ybgD', 'trpA', 'trpBA', 'yjaA', 'arpA']	['+', '-', '+', '-']	[]
Res13-Lact-EB13-15	13-03-2017	feces	B	AF1	AF1-2	sow	1	MAC-CTX	152349	Escherichia coli	O82:H31		98	5114243	113.45	1252	33431	B1	['ybgD', 'trpA', 'trpBA', 'TspE4.C2', 'arpA']	['+', '-', '-', '+']	[]
Res13-Lact-EB13-22	13-03-2017	feces	B	AF1	AF1-2	sow	1	MAC-CTX	152349	Escherichia coli	O82:H31		103	5112204	136.62	1252	33431	B1	['ybgD', 'trpA', 'trpBA', 'TspE4.C2', 'arpA']	['+', '-', '-', '+']	[]
Res13-Lact-ER07-09	20-03-2017	feces	E	AF2	AF2-1	sow	1	MAC-CTX	109133	Escherichia coli	O176:H4		122	5410142	72.12	5926	154034	E	['trpA', 'trpBA', 'chuA', 'TspE4.C2', 'arpA', 'ArpAgpE']	['+', '+', '-', '+']	['ArpAgpE']
Res13-Lact-ER07-10	20-03-2017	feces	E	AF2	AF2-1	sow	1	MAC-CTX	100898	Escherichia coli	O176:H4		155	5400454	43.81	5926	154034	E	['trpA', 'trpBA', 'chuA', 'TspE4.C2', 'arpA', 'ArpAgpE']	['+', '+', '-', '+']	['ArpAgpE']
Res13-Lact-ER07-18	20-03-2017	feces	E	AF2	AF2-1	sow	1	MAC-CTX	183064	Escherichia coli	O-untypeable:H21		66	4885448	93.9	101	1589	B1	['ybgD', 'trpA', 'trpBA', 'TspE4.C2', 'arpA', 'trpAgpC']	['+', '-', '-', '+']	['trpAgpC']
Res13-Lact-ER07-26	20-03-2017	feces	E	AF2	AF2-1	sow	1	MAC-CTX	71798	Escherichia coli	O-untypeable:H4		165	4942065	42.14	761	154027	A	['ybgD', 'trpA', 'trpBA', 'yjaA', 'arpA']	['+', '-', '+', '-']	[]
Res13-Lact-ER07-27	20-03-2017	feces	E	AF2	AF2-1	sow	1	MAC-CTX	78823	Escherichia coli	O-untypeable:H4		164	4959228	55.28	761	154027	A	['ybgD', 'trpA', 'trpBA', 'yjaA', 'arpA']	['+', '-', '+', '-']	[]
Res13-Lact-ER07-29	20-03-2017	feces	E	AF2	AF2-1	sow	1	MAC-CTX	79305	Escherichia coli	O-untypeable:H4		154	4959049	68.44	761	154027	A	['ybgD', 'trpA', 'trpBA', 'yjaA', 'arpA']	['+', '-', '+', '-']	[]
Res13-Lact-EA04-24	10-04-2017	feces	J	AF3	AF3-1	sow	1	MAC-CTX	164945	Escherichia coli	O112:H8		90	5249810	47.05	75	154035	B1	['ybgD', 'trpA', 'trpBA', 'TspE4.C2', 'arpA']	['+', '-', '-', '+']	[]
Res13-Lact-EA06-22	10-04-2017	feces	J	AF3	AF3-1	sow	1	MAC-CTX	162019	Escherichia coli	O112:H8		83	5256938	110.17	75	154035	B1	['ybgD', 'trpA', 'trpBA', 'TspE4.C2', 'arpA']	['+', '-', '-', '+']	[]
Res13-Lact-EA06-23	10-04-2017	feces	J	AF3	AF3-1	sow	1	MAC-CTX	184739	Escherichia coli	O8:H19		93	5212159	69.73	88	2087	C	['ybgD', 'trpA', 'trpBA', 'yjaA', 'arpA', 'ArpAgpE', 'trpAgpC']	['+', '-', '+', '-']	['ArpAgpE', 'trpAgpC']
Res13-Lact-EA06-30	10-04-2017	feces	J	AF3	AF3-1	sow	1	MAC-CTX	173683	Escherichia coli	O8:H19		105	5205751	68.39	88	2087	C	['ybgD', 'trpA', 'trpBA', 'yjaA', 'arpA', 'ArpAgpE', 'trpAgpC']	['+', '-', '+', '-']	['ArpAgpE', 'trpAgpC']
Res13-Lact-EA18-31	14-08-2017	feces	K	AF3	AF3-3	sow	1	MAC-CTX	145434	Escherichia coli	O21:H21		81	4910228	135.76	56	14734	B1	['ybgD', 'trpA', 'trpBA', 'TspE4.C2', 'arpA', 'trpAgpC']	['+', '-', '-', '+']	['trpAgpC']
Res13-Lact-EC07-17	23-05-2017	feces	S	CV	CV-1	sow	1	MAC-CTX	102356	Escherichia coli	O-untypeable:H4		177	5267850	105.46	8431	154031	C	['ybgD', 'trpA', 'trpBA', 'yjaA', 'arpA', 'trpAgpC']	['+', '-', '+', '-']	['trpAgpC']
Res13-Lact-EC12-13	13-06-2017	feces	S	CV	CV-2	sow	1	MAC-CTX	196294	Escherichia coli	O137:H41		100	5137857	95.46	3018	15674	E	['ybgD', 'trpA', 'trpBA', 'chuA', 'arpA', 'ArpAgpE']	['+', '+', '-', '-']	['ArpAgpE']
Res13-Lact-LEB1-11-b	06-03-2017	manure	A	AF1	AF1-1	sow		MAC-CTX	184003	Escherichia coli	O82:H31		102	5113156	65.69	1252	33431	B1	['ybgD', 'trpA', 'trpBA', 'TspE4.C2', 'arpA']	['+', '-', '-', '+']	[]
Res13-Lact-LEB3-02	08-05-2017	manure	A	AF1	AF1-3	sow		MAC-CTX	247733	Escherichia coli	O20:H12		88	5095250	118.27	88	15305	C	['ybgD', 'trpA', 'trpBA', 'yjaA', 'arpA', 'ArpAgpE', 'trpAgpC']	['+', '-', '+', '-']	['ArpAgpE', 'trpAgpC']
Res13-Lact-LEB3-09	08-05-2017	manure	A	AF1	AF1-3	sow		MAC-CTX	179456	Escherichia coli	O86:H21		66	4877611	121.05	101	1589	B1	['ybgD', 'trpA', 'trpBA', 'TspE4.C2', 'arpA', 'trpAgpC']	['+', '-', '-', '+']	['trpAgpC']
Res13-Lact-LEB3-12	08-05-2017	manure	A	AF1	AF1-3	sow		MAC-CTX	269374	Escherichia coli	O20:H12		90	5093343	206.18	88	15305	C	['ybgD', 'trpA', 'trpBA', 'yjaA', 'arpA', 'ArpAgpE', 'trpAgpC']	['+', '-', '+', '-']	['ArpAgpE', 'trpAgpC']
Res13-Lact-LEB3-20	08-05-2017	manure	A	AF1	AF1-3	sow		MAC-CTX	263605	Escherichia coli	O20:H12		92	5093208	124.33	88	15305	C	['ybgD', 'trpA', 'trpBA', 'yjaA', 'arpA', 'ArpAgpE', 'trpAgpC']	['+', '-', '+', '-']	['ArpAgpE', 'trpAgpC']
Res13-Lact-LEB3-27	08-05-2017	manure	A	AF1	AF1-3	sow		MAC-CTX	263605	Escherichia coli	O20:H12		94	5091654	86.27	88	15305	C	['ybgD', 'trpA', 'trpBA', 'yjaA', 'arpA', 'ArpAgpE', 'trpAgpC']	['+', '-', '+', '-']	['ArpAgpE', 'trpAgpC']
Res13-Lact-LER1-21	20-03-2017	manure	E	AF2	AF2-1	sow		MAC-CTX	79305	Escherichia coli	O-untypeable:H4		155	4972725	96.17	761	154027	A	['ybgD', 'trpA', 'trpBA', 'yjaA', 'arpA']	['+', '-', '+', '-']	[]
Res13-Lact-LEA2-09	24-04-2017	manure	K	AF3	AF3-2	sow		MAC-CTX	92317	Escherichia coli	O108:H16	eae	186	5055160	104.57	603	34987	B1	['ybgD', 'trpA', 'trpBA', 'TspE4.C2', 'arpA', 'trpAgpC']	['+', '-', '-', '+']	['trpAgpC']
Res13-Lact-PEC11-32	13-06-2017	feces	S	CV	CV-2	suckler	5	EC broth CTX-ESBL	112502	Escherichia coli	O8:H25		112	5029834	117.16	58	154033	B1	['ybgD', 'trpA', 'trpBA', 'TspE4.C2', 'arpA', 'trpAgpC']	['+', '-', '-', '+']	['trpAgpC']
Res13-Lact-PEA23-13	14-08-2017	feces	K	AF3	AF3-4	suckler	5	EC broth CTX-MAC CTX	104893	Escherichia coli	O8:H30		147	5114294	113.63	58	30340	B1	['ybgD', 'trpA', 'trpBA', 'TspE4.C2', 'arpA', 'trpAgpC']	['+', '-', '-', '+']	['trpAgpC']
Res13-Lact-PEC07-11	23-05-2017	feces	S	CV	CV-1	suckler	5	EC broth CTX-MAC CTX	142087	Escherichia coli	O-untypeable:H4		100	5014604	134.77	117	1658	G	['ybgD', 'trpA', 'trpBA', 'chuA', 'trpAgpC']	['-', '+', '-', '-']	['trpAgpC']
Res13-Lact-PER02-44	20-03-2017	feces	E	AF2	AF2-1	suckler	4	EC broth MER-ESBL	82370	Escherichia coli	O-untypeable:H4		141	4968130	112.47	761	154027	A	['ybgD', 'trpA', 'trpBA', 'yjaA', 'arpA']	['+', '-', '+', '-']	[]
Res13-Lact-PER02-35	20-03-2017	feces	E	AF2	AF2-1	suckler	4	EC broth MER-Klebsiella	73545	Escherichia coli	O-untypeable:H4		163	4957768	73.24	761	154027	A	['ybgD', 'trpA', 'trpBA', 'yjaA', 'arpA']	['+', '-', '+', '-']	[]
Res13-Lact-PER02-36	20-03-2017	feces	E	AF2	AF2-1	suckler	4	EC broth MER-Klebsiella	75567	Escherichia coli	O-untypeable:H4		153	4937791	87.96	761	154027	A	['ybgD', 'trpA', 'trpBA', 'yjaA', 'arpA']	['+', '-', '+', '-']	[]
Res13-Lact-PEA10-41	24-04-2017	feces	K	AF3	AF3-2	suckler	5	EC broth MER-Klebsiella	87480	Escherichia coli	O108:H16	eae	182	5056772	100.74	603	34987	B1	['ybgD', 'trpA', 'trpBA', 'TspE4.C2', 'arpA', 'trpAgpC']	['+', '-', '-', '+']	['trpAgpC']
Res13-Lact-PEA12-26	24-04-2017	feces	K	AF3	AF3-2	suckler	3	EC broth MER-Klebsiella	96206	Escherichia coli	O157:H16		154	5023607	130.32	5502	2038	A	['ybgD', 'trpA', 'trpBA', 'arpA']	['+', '-', '-', '-']	[]
Res13-Lact-PEB08-33	13-03-2017	feces	B	AF1	AF1-2	suckler	5	ESBL	124820	Escherichia coli	O39:H21		105	4903682	68.85	101	1589	B1	['ybgD', 'trpA', 'trpBA', 'TspE4.C2', 'arpA', 'trpAgpC']	['+', '-', '-', '+']	['trpAgpC']
Res13-Lact-PEB09-33	13-03-2017	feces	B	AF1	AF1-2	suckler	5	ESBL	152349	Escherichia coli	O82:H31		100	5112331	102.23	1252	33431	B1	['ybgD', 'trpA', 'trpBA', 'TspE4.C2', 'arpA']	['+', '-', '-', '+']	[]
Res13-Lact-PEB09-34	13-03-2017	feces	B	AF1	AF1-2	suckler	5	ESBL	119538	Escherichia coli	O88:H32		126	4861793	90.69	10	30350	A	['ybgD', 'trpA', 'trpBA', 'yjaA', 'arpA']	['+', '-', '+', '-']	[]
Res13-Lact-PEB13-33	13-03-2017	feces	B	AF1	AF1-2	suckler	3	ESBL	152349	Escherichia coli	O82:H31		103	5112661	126.74	1252	33431	B1	['ybgD', 'trpA', 'trpBA', 'TspE4.C2', 'arpA']	['+', '-', '-', '+']	[]
Res13-Lact-PEB14-36	13-03-2017	feces	B	AF1	AF1-2	suckler	4	ESBL	103877	Escherichia coli	O-untypeable:H11		127	4897608	158.78	48	29740	A	['ybgD', 'trpA', 'trpBA', 'yjaA', 'arpA']	['+', '-', '+', '-']	[]
Res13-Lact-PER01-35	20-03-2017	feces	E	AF2	AF2-1	suckler	4	ESBL	73545	Escherichia coli	O-untypeable:H4		150	4959676	88.46	761	154027	A	['ybgD', 'trpA', 'trpBA', 'yjaA', 'arpA']	['+', '-', '+', '-']	[]
Res13-Lact-PER01-36	20-03-2017	feces	E	AF2	AF2-1	suckler	4	ESBL	78813	Escherichia coli	O-untypeable:H4		165	4954517	46.76	761	154027	A	['ybgD', 'trpA', 'trpBA', 'yjaA', 'arpA']	['+', '-', '+', '-']	[]
Res13-Lact-PER01-38	20-03-2017	feces	E	AF2	AF2-1	suckler	4	ESBL	74813	Escherichia coli	O-untypeable:H4		171	4953633	99.38	761	154027	A	['ybgD', 'trpA', 'trpBA', 'yjaA', 'arpA']	['+', '-', '+', '-']	[]
Res13-Lact-PER01-40	20-03-2017	feces	E	AF2	AF2-1	suckler	4	ESBL	79305	Escherichia coli	O-untypeable:H4		161	4957106	60.8	761	154027	A	['ybgD', 'trpA', 'trpBA', 'yjaA', 'arpA']	['+', '-', '+', '-']	[]
Res13-Lact-PER08-34	27-03-2017	feces	F	AF2	AF2-2	suckler	4	ESBL	164984	Escherichia coli	O112:H8		89	5253940	126.44	75	154028	B1	['ybgD', 'trpA', 'trpBA', 'TspE4.C2', 'arpA']	['+', '-', '-', '+']	[]
Res13-Lact-PER09-33	27-03-2017	feces	F	AF2	AF2-2	suckler	5	ESBL	371920	Escherichia coli	O167:H26		37	4927118	119.03	5135	34220	D	['ybgD', 'trpA', 'trpBA', 'chuA', 'TspE4.C2', 'arpA', 'trpAgpC']	['+', '+', '-', '+']	['trpAgpC']
Res13-Lact-PER10-32	27-03-2017	feces	F	AF2	AF2-2	suckler	4	ESBL	164791	Escherichia coli	O112:H8		90	5253551	111.93	75	154028	B1	['ybgD', 'trpA', 'trpBA', 'TspE4.C2', 'arpA']	['+', '-', '-', '+']	[]
Res13-Lact-PER12-34	27-03-2017	feces	F	AF2	AF2-2	suckler	4	ESBL	128357	Escherichia coli	O25:H19		112	5008406	102.74	641	45860	B1	['ybgD', 'trpA', 'trpBA', 'TspE4.C2', 'arpA', 'trpAgpC']	['+', '-', '-', '+']	['trpAgpC']
Res13-Lact-PER13-34	27-03-2017	feces	F	AF2	AF2-2	suckler	4	ESBL	437220	Escherichia coli	O167:H26		39	4926473	96.75	5135	34220	D	['ybgD', 'trpA', 'trpBA', 'chuA', 'TspE4.C2', 'arpA', 'trpAgpC']	['+', '+', '-', '+']	['trpAgpC']
Res13-Lact-PER13-36	27-03-2017	feces	F	AF2	AF2-2	suckler	4	ESBL	286065	Escherichia coli	O167:H26		42	4924478	108.88	5135	34220	D	['ybgD', 'trpA', 'trpBA', 'chuA', 'TspE4.C2', 'arpA', 'trpAgpC']	['+', '+', '-', '+']	['trpAgpC']
Res13-Lact-PEA08-37	24-04-2017	feces	K	AF3	AF3-2	suckler	5	ESBL	86686	Escherichia coli	O108:H16	eae	172	5057108	77.24	603	34987	B1	['ybgD', 'trpA', 'trpBA', 'TspE4.C2', 'arpA', 'trpAgpC']	['+', '-', '-', '+']	['trpAgpC']
Res13-Lact-PEA14-20	24-04-2017	feces	K	AF3	AF3-2	suckler	5	ESBL	87480	Escherichia coli	O108:H16	eae	181	5054822	113.1	603	34987	B1	['ybgD', 'trpA', 'trpBA', 'TspE4.C2', 'arpA', 'trpAgpC']	['+', '-', '-', '+']	['trpAgpC']
Res13-Lact-PEA20-36	14-08-2017	feces	K	AF3	AF3-3	suckler	5	ESBL	149989	Escherichia coli	O21:H21		79	4912250	109.05	56	14734	B1	['ybgD', 'trpA', 'trpBA', 'TspE4.C2', 'arpA', 'trpAgpC']	['+', '-', '-', '+']	['trpAgpC']
Res13-Lact-PER02-33	20-03-2017	feces	E	AF2	AF2-1	suckler	4	Klebsiella	82370	Escherichia coli	O-untypeable:H4		147	4961396	94.37	761	154027	A	['ybgD', 'trpA', 'trpBA', 'yjaA', 'arpA']	['+', '-', '+', '-']	[]
Res13-Lact-PER02-34	20-03-2017	feces	E	AF2	AF2-1	suckler	4	Klebsiella	79305	Escherichia coli	O-untypeable:H4		153	4957332	72.43	761	154027	A	['ybgD', 'trpA', 'trpBA', 'yjaA', 'arpA']	['+', '-', '+', '-']	[]
Res13-Lact-PER04-33	20-03-2017	feces	E	AF2	AF2-1	suckler	2	Klebsiella	86927	Escherichia coli	O-untypeable:H4		149	4949805	96.41	761	154027	A	['ybgD', 'trpA', 'trpBA', 'yjaA', 'arpA']	['+', '-', '+', '-']	[]
Res13-Lact-PER04-34	20-03-2017	feces	E	AF2	AF2-1	suckler	2	Klebsiella	74813	Escherichia coli	O-untypeable:H4		164	4957440	108.32	761	154027	A	['ybgD', 'trpA', 'trpBA', 'yjaA', 'arpA']	['+', '-', '+', '-']	[]
Res13-Lact-PEC05-10	23-05-2017	feces	S	CV	CV-1	suckler	5	MAC-CTX	462389	Enterobacter hormaechei	ND	ND	30	4691809	111.83	ND	154036
Res13-Lact-PEC05-16	23-05-2017	feces	S	CV	CV-1	suckler	5	MAC-CTX	498945	Enterobacter hormaechei	ND	ND	32	4691505	114.01	ND	154036
Res13-Lact-PEC05-17	23-05-2017	feces	S	CV	CV-1	suckler	5	MAC-CTX	498945	Enterobacter hormaechei	ND	ND	32	4692416	117.9	ND	154036
Res13-Lact-PEB01-20	06-03-2017	feces	A	AF1	AF1-1	suckler	5	MAC-CTX	179456	Escherichia coli	O86:H21		69	4876898	118.83	101	1589	B1	['ybgD', 'trpA', 'trpBA', 'TspE4.C2', 'arpA', 'trpAgpC']	['+', '-', '-', '+']	['trpAgpC']
Res13-Lact-PEB08-01	13-03-2017	feces	B	AF1	AF1-2	suckler	5	MAC-CTX	128561	Escherichia coli	O39:H21		102	4901789	72.77	101	1589	B1	['ybgD', 'trpA', 'trpBA', 'TspE4.C2', 'arpA', 'trpAgpC']	['+', '-', '-', '+']	['trpAgpC']
Res13-Lact-PEB17-18	08-05-2017	feces	A	AF1	AF1-3	suckler	5	MAC-CTX	263605	Escherichia coli	O20:H12		109	5082849	118.74	88	15305	C	['ybgD', 'trpA', 'trpBA', 'yjaA', 'arpA', 'ArpAgpE', 'trpAgpC']	['+', '-', '+', '-']	['ArpAgpE', 'trpAgpC']
Res13-Lact-PEB18-16	08-05-2017	feces	A	AF1	AF1-3	suckler	5	MAC-CTX	247733	Escherichia coli	O20:H12		91	5093389	142.31	88	15305	C	['ybgD', 'trpA', 'trpBA', 'yjaA', 'arpA', 'ArpAgpE', 'trpAgpC']	['+', '-', '+', '-']	['ArpAgpE', 'trpAgpC']
Res13-Lact-PEA06-10	11-04-2017	feces	J	AF3	AF3-1	suckler	5	MAC-CTX	79305	Escherichia coli	O-untypeable:H4		149	4961526	111.85	761	154027	A	['ybgD', 'trpA', 'trpBA', 'yjaA', 'arpA']	['+', '-', '+', '-']	[]
Res13-Lact-PEA13-09	24-04-2017	feces	K	AF3	AF3-2	suckler	5	MAC-CTX	169262	Escherichia coli	O118:H25		82	4943967	70.36	1684	38759	A	['ybgD', 'trpA', 'trpBA', 'arpA']	['+', '-', '-', '-']	[]
Res13-Lact-PEA13-10	24-04-2017	feces	K	AF3	AF3-2	suckler	5	MAC-CTX	208824	Escherichia coli	O118:H25		86	4944739	122.21	1684	38759	A	['ybgD', 'trpA', 'trpBA', 'arpA']	['+', '-', '-', '-']	[]
Res13-Lact-PEA13-11	24-04-2017	feces	K	AF3	AF3-2	suckler	5	MAC-CTX	208824	Escherichia coli	O118:H25		88	4944432	121.55	1684	38759	A	['ybgD', 'trpA', 'trpBA', 'arpA']	['+', '-', '-', '-']	[]
Res13-Lact-PEA13-17	24-04-2017	feces	K	AF3	AF3-2	suckler	5	MAC-CTX	168449	Escherichia coli	O118:H25		86	4943002	60.94	1684	38759	A	['ybgD', 'trpA', 'trpBA', 'arpA']	['+', '-', '-', '-']	[]
Res13-Lact-PEA13-25	24-04-2017	feces	K	AF3	AF3-2	suckler	5	MAC-CTX	208824	Escherichia coli	O118:H25		88	4944608	72.18	1684	38759	A	['ybgD', 'trpA', 'trpBA', 'arpA']	['+', '-', '-', '-']	[]
Res13-Lact-PEA13-26	24-04-2017	feces	K	AF3	AF3-2	suckler	5	MAC-CTX	174298	Escherichia coli	O118:H25		84	4946155	139.75	1684	38759	A	['ybgD', 'trpA', 'trpBA', 'arpA']	['+', '-', '-', '-']	[]
Res13-Lact-PEA18-23	14-08-2017	feces	K	AF3	AF3-3	suckler	5	MAC-CTX	87086	Escherichia coli	O157:H16		161	4983853	110.12	5502	2038	A	['ybgD', 'trpA', 'trpBA', 'arpA']	['+', '-', '-', '-']	[]
Res13-Lact-PEA19-11	14-08-2017	feces	K	AF3	AF3-3	suckler	4	MAC-CTX	88626	Escherichia coli	O157:H16		153	4986970	100.6	5502	2038	A	['ybgD', 'trpA', 'trpBA', 'arpA']	['+', '-', '-', '-']	[]
Res13-Lact-PEA25-11	14-08-2017	feces	K	AF3	AF3-4	suckler	4	MAC-CTX	181493	Escherichia coli	O145:H28	eae;hlyA	159	5275214	79.14	1034	154032	D	['trpA', 'trpBA', 'chuA', 'arpA']	['+', '+', '-', '-']	[]
Res13-Lact-PEA27-11	14-08-2017	feces	K	AF3	AF3-4	suckler	5	MAC-CTX	116104	Escherichia coli	O80:H26		101	4760858	121.22	189	1957	A	['ybgD', 'trpA', 'trpBA', 'arpA']	['+', '-', '-', '-']	[]
Res13-Lact-PEA28-10	14-08-2017	feces	K	AF3	AF3-4	suckler	4	MAC-CTX	125149	Escherichia coli	O145:H28	eae;hlyA	177	5332432	91.3	1034	154032	D	['trpA', 'trpBA', 'chuA', 'arpA']	['+', '+', '-', '-']	[]
Res13-Lact-PEC08-09	13-06-2017	feces	S	CV	CV-2	suckler	5	MAC-CTX	61260	Escherichia coli	O-untypeable:H20		228	5067965	121.83	5579	145056	A	['ybgD', 'trpA', 'trpBA', 'arpA']	['+', '-', '-', '-']	[]
Res13-Lact-PEB17-17	08-05-2017	feces	A	AF1	AF1-3	suckler	5	MAC-CTX	81562	Escherichia fergusonii	O9:H10		134	4607335	106.71	46	154030	A	['ybgD', 'trpA', 'trpBA', 'arpA']	['+', '-', '-', '-']	[]
Res13-Sevr-PEC09-36	28-06-2017	feces	R	CV	CV-2	weaner	4	EC broth CTX-MAC CTX	412582	Enterobacter hormaechei	ND	ND	43	4778350	86.18	ND	154039
Res13-Sevr-PEC09-47	28-06-2017	feces	R	CV	CV-2	weaner	4	EC broth CTX-MAC CTX	412582	Enterobacter hormaechei	ND	ND	36	4685453	82.42	ND	154039
Res13-Sevr-PER07-33	11-04-2017	feces	G	AF2	AF2-1	weaner	5	ESBL	323230	Escherichia coli	O169:H9		65	5269944	107.06	543	154029	E	['trpA', 'trpBA', 'chuA', 'arpA', 'ArpAgpE', 'trpAgpC']	['+', '+', '-', '-']	['ArpAgpE', 'trpAgpC']
Res13-Sevr-PEA18-33	28-08-2017	feces	N	AF3	AF3-3	weaner	5	ESBL	181984	Escherichia coli	O8:H19		111	5210887	145.22	88	2087	C	['ybgD', 'trpA', 'trpBA', 'yjaA', 'arpA', 'ArpAgpE', 'trpAgpC']	['+', '-', '+', '-']	['ArpAgpE', 'trpAgpC']
Res13-Sevr-PEA20-33	28-08-2017	feces	N	AF3	AF3-3	weaner	4	ESBL	137360	Escherichia coli	O145:H28	eae;hlyA	155	5275400	76.93	1034	154032	D	['trpA', 'trpBA', 'chuA', 'arpA']	['+', '+', '-', '-']	[]
Res13-Sevr-LER1-34	11-04-2017	manure	G	AF2	AF2-1	weaner		ESBL	79305	Escherichia coli	O-untypeable:H4		150	4939505	85.67	761	154027	A	['ybgD', 'trpA', 'trpBA', 'yjaA', 'arpA']	['+', '-', '+', '-']	[]
Res13-Sevr-LER2-33	17-04-2017	manure	H	AF2	AF2-2	weaner		ESBL	145380	Providencia rettgeri	ND	ND	95	4753225	164.65	ND	154038
Res13-Sevr-LER2-34	17-04-2017	manure	H	AF2	AF2-2	weaner		ESBL	46450	Providencia rettgeri	ND	ND	216	4728861	121.62	ND	154038
Res13-Sevr-LER2-35	17-04-2017	manure	H	AF2	AF2-2	weaner		ESBL	206830	Providencia rettgeri	ND	ND	56	4758798	125.38	ND	154038
Res13-Sevr-LER2-36	17-04-2017	manure	H	AF2	AF2-2	weaner		ESBL	55661	Providencia rettgeri	ND	ND	186	4744257	111.01	ND	154038
Res13-Sevr-PEA15-37	28-08-2017	feces	N	AF3	AF3-3	weaner	5	Klebsiella	111747	Escherichia coli	O145:H28	eae;hlyA	176	5276877	47.39	1034	154032	D	['trpA', 'trpBA', 'chuA', 'arpA']	['+', '+', '-', '-']	[]
Res13-Sevr-PEA28-36	28-08-2017	feces	N	AF3	AF3-4	weaner	4	Klebsiella	121080	Escherichia coli	O80:H26		91	4762027	95.2	189	1957	A	['ybgD', 'trpA', 'trpBA', 'arpA']	['+', '-', '-', '-']	[]
Res13-Sevr-PEB21-01	30-05-2017	feces	D	AF1	AF1-3	weaner	3	MAC-CTX	81562	Escherichia coli	O9:H10		138	4607755	114.37	46	154030	A	['ybgD', 'trpA', 'trpBA', 'arpA']	['+', '-', '-', '-']	[]
Res13-Sevr-PEA24-03	28-08-2017	feces	N	AF3	AF3-4	weaner	4	MAC-CTX	109493	Escherichia coli	O145:H28	eae;hlyA	179	5281787	72.18	1034	154032	D	['trpA', 'trpBA', 'chuA', 'arpA']	['+', '+', '-', '-']	[]
Res13-Sevr-PEA27-14	28-08-2017	feces	N	AF3	AF3-4	weaner	4	MAC-CTX	181493	Escherichia coli	O145:H28	eae;hlyA	164	5281479	123.76	1034	154032	D	['trpA', 'trpBA', 'chuA', 'arpA']	['+', '+', '-', '-']	[]
R13-AF11-pFin-01		feces		AF1	AF1-1	finisher				Escherichia coli	O39:H21					101	1589
R13-AF11-pFin-02		feces		AF1	AF1-1	finisher				Escherichia coli	O-untypeable:H26					710	101149
R13-AF11-pFin-03		feces		AF1	AF1-1	finisher				Escherichia coli	O128:H35					1147	29742
R13-AF11-pFin-04		feces		AF1	AF1-1	finisher				Escherichia coli	O9:H4					46	146730
R13-AF11-pFin-05		feces		AF1	AF1-1	finisher				Escherichia coli	O8:H40					10425	138519
R13-AF11-pWea-01		feces		AF1	AF1-1	weaner				Escherichia coli	O15:H45					118	154071
R13-AF11-pWea-02		feces		AF1	AF1-1	weaner				Escherichia coli	O-untypeable:H37	hlyA				772	34205
R13-AF11-pWea-03		feces		AF1	AF1-1	weaner				Escherichia coli	O15:H45					118	154071
R13-AF11-pWea-04		feces		AF1	AF1-1	weaner				Escherichia coli	O-untypeable:H37	hlyA				772	34205
R13-AF11-pWea-05		feces		AF1	AF1-1	weaner				Escherichia coli	O-untypeable:H37	hlyA				772	34205
R13-AF12-pSow-01		feces		AF1	AF1-2	sow				Escherichia coli	O9:H5					206	154070
R13-AF12-pSow-02		feces		AF1	AF1-2	sow				Escherichia coli	O-untypeable:H33					34	144861
R13-AF12-pSow-03		feces		AF1	AF1-2	sow				Escherichia coli	O141:H5					11356	NEW
R13-AF12-pSow-04		feces		AF1	AF1-2	sow				Escherichia coli	O-untypeable:H21					101	1589
R13-AF12-pSow-05		feces		AF1	AF1-2	sow				Escherichia coli	O-untypeable:H21					101	1589
R13-AF21-pWea-01		feces		AF2	AF2-1	weaner				Escherichia coli	O-untypeable:H45					542	30442
R13-AF21-pWea-02		feces		AF2	AF2-1	weaner				Escherichia coli	O8:H9					1139	154072
R13-AF21-pWea-03		feces		AF2	AF2-1	weaner				Escherichia coli	O8:H7					666	32414
R13-AF21-pWea-04		feces		AF2	AF2-1	weaner				Escherichia coli	O119:H27					215	145730
R13-AF21-pWea-05		feces		AF2	AF2-1	weaner				Escherichia coli	O87:H7					4578	154468
R13-AF22-pFin-01		feces		AF2	AF2-2	finisher				Escherichia coli	O13:H11					10	2026
R13-AF22-pFin-02		feces		AF2	AF2-2	finisher				Escherichia coli	O116:H19					542	30442
R13-AF22-pFin-03		feces		AF2	AF2-2	finisher				Escherichia coli	O13:H11					10	2026
R13-AF22-pFin-04		feces		AF2	AF2-2	finisher				Escherichia coli	O8:H45					542	154467
R13-AF22-pFin-05		feces		AF2	AF2-2	finisher				Escherichia coli	O113:H32					48	154076
R13-AF22-pSow-01		feces		AF2	AF2-2	sow				Escherichia coli	O145:H28	eae;hlyA				1034	48109
R13-AF22-pSow-02		feces		AF2	AF2-2	sow				Escherichia coli	O-untypeable:H14					1249	15577
R13-AF22-pSow-03		feces		AF2	AF2-2	sow				Escherichia coli	O-untypeable:H14					1249	15577
R13-AF22-pSow-04		feces		AF2	AF2-2	sow				Escherichia coli	O-untypeable:H14					1249	15577
R13-AF22-pSow-05		feces		AF2	AF2-2	sow				Escherichia coli	O-untypeable:H14					1249	15577
R13-AF31-pSow-01		feces		AF3	AF3-1	sow				Escherichia coli	O91:H14	hlyA;VT1				33	1587
R13-AF31-pSow-02		feces		AF3	AF3-1	sow				Escherichia coli	O23:H14	hlyA
R13-AF31-pSow-03		feces		AF3	AF3-1	sow				Escherichia coli	O128:H35					1147	154074
R13-AF31-pSow-04		feces		AF3	AF3-1	sow				Escherichia coli	O91:H14	VT1				33	1587
R13-AF31-pSow-05		feces		AF3	AF3-1	sow				Escherichia coli	O-untypeable:H14					1249	15577
R13-AF33-pWea-01		feces		AF3	AF3-3	weaner				Escherichia coli	O23:H37	hlyA				772	34205
R13-AF33-pWea-02		feces		AF3	AF3-3	weaner				Escherichia coli	O23:H37	hlyA				772	34205
R13-AF33-pWea-03		feces		AF3	AF3-3	weaner				Escherichia coli	O23:H37	hlyA				772	34205
R13-AF33-pWea-04		feces		AF3	AF3-3	weaner				Escherichia coli	O23:H37	hlyA				772	34205
R13-AF33-pWea-05		feces		AF3	AF3-3	weaner				Escherichia coli	O23:H37	hlyA				772	34205
R13-AF34-pFin-01		feces		AF3	AF3-4	finisher				Escherichia coli	O21:H32					10	41025
R13-AF34-pFin-02		feces		AF3	AF3-4	finisher				Escherichia coli	O15:H45					118	154465
R13-AF34-pFin-03		feces		AF3	AF3-4	finisher				Escherichia coli	O21:H32					10	41025
R13-AF34-pFin-04		feces		AF3	AF3-4	finisher				Escherichia coli	O70:H10					641	154463
R13-AF34-pFin-05		feces		AF3	AF3-4	finisher				Escherichia coli	O70:H10					641	154463
R13-CV1-pFin-01		feces		CV	CV-1	finisher				Escherichia coli	O88:H8					3322	1549
R13-CV1-pFin-02		feces		CV	CV-1	finisher				Escherichia coli	O-untypeable:H32					10	154466
R13-CV1-pFin-03		feces		CV	CV-1	finisher				Escherichia coli	O17:H45					2562	154073
R13-CV1-pFin-04		feces		CV	CV-1	finisher				Escherichia coli	O17:H45					2562	154073
R13-CV1-pFin-05		feces		CV	CV-1	finisher				Escherichia coli	O162:H10					34	2011
R13-CV1-pSow-01		feces		CV	CV-1	sow				Escherichia coli	O23:H30					48	45810
R13-CV1-pSow-02		feces		CV	CV-1	sow				Escherichia coli	O23:H30					48	45810
R13-CV1-pSow-03		feces		CV	CV-1	sow				Escherichia coli	O4:H27					871	85397
R13-CV1-pSow-04		feces		CV	CV-1	sow				Escherichia coli	O118:H25					1684	38759
R13-CV1-pSow-05		feces		CV	CV-1	sow				Escherichia coli	O23:H30					48	45810
R13-CV2-pWea-02		feces		CV	CV-2	weaner				Escherichia coli	O35:H28					641	154469
R13-CV2-pWea-03		feces		CV	CV-2	weaner				Escherichia coli	O9:H7					1642	15294
R13-CV2-pWea-04		feces		CV	CV-2	weaner				Escherichia coli	O163:H19					11357	154464
R13-CV2-pWea-05		feces		CV	CV-2	weaner				Escherichia coli	O166:H32					10	154075

## Sheet: Phenotype
strain_name	included_pheno-geno	husb	husb_group	animal_type	sample_type	genus	CRE	ESBL	MAR	AUG	AMP	AZI	FAZ	FEP	CTX	FOX	POD	TAZ	AXO	CEP	CHL	CIP	GEN	IMP	MEM	NAL	TZP	STR	SUL	FTC	CCV	TET	SXT
Res13-Lact-LEB1-11-b	yes	AF1	AF1-1	sow	manure	Escherichia coli	No	Yes	9	S	R	S	R	SD	R	S	R	R	R	R	S	S	S	S	S	S	S	S	R	ESBL	ESBL	S	R
Res13-Lact-PEB01-20	yes	AF1	AF1-1	suckler	feces	Escherichia coli	No	Yes	10	S	R	S	R	S	R	S	R	R	R	R	S	S	S	S	S	S	S	S	R	ESBL	ESBL	R	R
Res13-Lact-EB12-33	yes	AF1	AF1-2	sow	feces	Escherichia coli	No	Yes	9	S	R	S	R	SD	R	S	R	R	R	R	S	S	S	S	S	S	S	S	R	ESBL	NI	S	R
Res13-Lact-EB12-5	no	AF1	AF1-2	sow	feces	Escherichia coli	No	Yes	10	S	R	S	R	S	R	S	R	R	R	R	S	S	S	S	S	S	S	S	R	ESBL	NI	R	R
Res13-Lact-EB13-22	yes	AF1	AF1-2	sow	feces	Escherichia coli	No	Yes	9	S	R	S	R	SD	R	S	R	R	R	R	S	S	S	S	S	S	S	S	R	ESBL	NI	S	R
Res13-Lact-EB13-15	yes	AF1	AF1-2	sow	feces	Escherichia coli	No	Yes	9	S	R	S	R	SD	R	S	R	R	R	R	S	S	S	S	S	S	S	S	R	ESBL	NI	S	R
Res13-Lact-PEB08-33	yes	AF1	AF1-2	suckler	feces	Escherichia coli	No	Yes	9	S	R	S	R	SD	R	S	R	R	R	R	S	S	S	S	S	S	S	S	R	ESBL	ESBL	S	R
Res13-Lact-PEB08-1	no	AF1	AF1-2	suckler	feces	Escherichia coli	No	Yes	9	S	R	S	R	SD	R	S	R	R	R	R	S	S	S	S	S	S	S	S	R	ESBL	ESBL	S	R
Res13-Lact-PEB09-33	yes	AF1	AF1-2	suckler	feces	Escherichia coli	No	Yes	9	S	R	S	R	SD	R	S	R	R	R	R	S	S	S	S	S	S	S	S	R	ESBL	ESBL	S	R
Res13-Lact-PEB09-34	yes	AF1	AF1-2	suckler	feces	Escherichia coli	No	Yes	11	S	R	S	R	S	R	S	R	R	R	R	S	S	S	S	S	S	S	R	R	ESBL	ESBL	R	R
Res13-Lact-PEB13-33	yes	AF1	AF1-2	suckler	feces	Escherichia coli	No	Yes	9	S	R	S	R	SD	R	S	R	R	R	R	S	S	S	S	S	S	S	S	R	ESBL	NI	S	R
Res13-Lact-PEB13-34	no	AF1	AF1-2	suckler	feces	Escherichia coli	No	Yes	9	S	R	S	R	SD	R	S	R	R	R	R	S	S	S	S	S	S	S	S	R	ESBL	NI	S	R
Res13-Lact-PEB14-36	yes	AF1	AF1-2	suckler	feces	Escherichia coli	No	Yes	10	S	R	S	R	S	R	S	R	R	R	R	S	S	S	S	S	S	S	S	R	ESBL	ESBL	R	R
Res13-Lact-EB15-9	no	AF1	AF1-3	sow	feces	Escherichia coli	No	Yes	11	S	R	S	R	SD	R	R	R	R	R	R	S	S	S	S	S	S	S	S	R	ESBL	NI	R	R
Res13-Lact-LEB3-9	no	AF1	AF1-3	sow	manure	Escherichia coli	No	Yes	10	S	R	S	R	S	R	S	R	R	R	R	S	S	S	S	S	S	S	S	R	ESBL	ESBL	R	R
Res13-Lact-LEB3-2	no	AF1	AF1-3	sow	manure	Escherichia coli	No	No	12	R	R	S	R	S	R	R	R	R	R	R	S	S	S	S	S	S	S	R	R	NI	NI	S	R
Res13-Lact-LEB3-27	yes	AF1	AF1-3	sow	manure	Escherichia coli	No	No	12	R	R	S	R	S	R	R	R	R	R	R	S	S	S	S	S	S	I	R	R	NI	NI	S	R
Res13-Lact-LEB3-12	yes	AF1	AF1-3	sow	manure	Escherichia coli	No	No	12	R	R	S	R	S	R	R	R	R	R	R	S	S	S	S	S	S	S	R	R	NI	NI	S	R
Res13-Lact-LEB3-20	yes	AF1	AF1-3	sow	manure	Escherichia coli	No	No	12	R	R	S	R	S	R	R	R	R	R	R	S	S	S	S	S	S	S	R	R	NI	NI	S	R
Res13-Lact-LEB3-37	yes	AF1	AF1-3	sow	manure	Escherichia fergusonii	No	No	6	S	R	S	R	S	R	S	R	S	R	R	S	S	S	S	S	S	S	S	S	NI	NI	S	S
Res13-Lact-PEB17-17	yes	AF1	AF1-3	suckler	feces	Escherichia fergusonii	No	Yes	7	S	R	S	R	S	R	S	R	R	R	R	S	S	S	S	S	S	S	S	S	ESBL	ESBL	S	S
Res13-Lact-PEB17-18	yes	AF1	AF1-3	suckler	feces	Escherichia coli	No	No	12	R	R	S	R	S	R	R	R	R	R	R	S	S	S	S	S	S	S	R	R	NI	NI	S	R
Res13-Lact-PEB17-37	no	AF1	AF1-3	suckler	feces	Escherichia fergusonii	No	No	6	S	R	S	R	SD	R	S	R	S	R	R	S	S	S	S	S	S	S	S	S	NI	NI	S	S
Res13-Lact-PEB17-36	no	AF1	AF1-3	suckler	feces	Escherichia coli	No	No	4	S	R	S	S	S	S	S	S	S	S	S	S	S	S	S	S	S	S	R	R	NI	NI	S	R
Res13-Lact-PEB18-16	yes	AF1	AF1-3	suckler	feces	Escherichia coli	No	No	12	R	R	S	R	S	R	R	R	R	R	R	S	S	S	S	S	S	S	R	R	NI	NI	S	R
Res13-Lact-PEB20-37	no	AF1	AF1-3	suckler	feces	Escherichia fergusonii	No	Yes	6	S	R	S	R	S	R	S	R	S	R	R	S	S	S	S	S	S	S	S	S	ESBL	ESBL	S	S
Res13-Lact-PEB21-38	no	AF1	AF1-3	suckler	feces	Escherichia fergusonii	No	Yes	6	S	R	S	R	SD	R	S	R	S	R	R	S	S	S	S	S	S	S	S	S	ESBL	ESBL	S	S
Res13-Sevr-PEB21-01	yes	AF1	AF1-3	weaner	feces	Escherichia coli	No	Yes	7	S	R	S	R	S	R	S	R	R	R	R	S	S	S	S	S	S	S	S	S	ESBL	ESBL	S	S
Res13-Lact-ER01-35	yes	AF2	AF2-1	sow	feces	Escherichia coli	No	Yes	9	S	R	S	R	SD	R	S	R	R	R	R	S	S	S	S	S	S	S	S	R	ESBL	ESBL	S	R
Res13-Lact-ER02-33	no	AF2	AF2-1	sow	feces	Escherichia coli	No	Yes	12	S	R	S	R	S	R	S	R	R	R	R	S	S	R	S	S	S	S	R	R	ESBL	ESBL	R	R
Res13-Lact-ER02-39	yes	AF2	AF2-1	sow	feces	Escherichia coli	No	Yes	12	S	R	S	R	SD	R	S	R	R	R	R	S	S	R	S	S	S	S	R	R	ESBL	ESBL	R	R
Res13-Lact-ER07-18	yes	AF2	AF2-1	sow	feces	Escherichia coli	No	Yes	10	S	R	S	R	SD	R	S	R	R	R	R	S	S	S	S	S	R	S	S	R	ESBL	NI	S	R
Res13-Lact-ER07-19	no	AF2	AF2-1	sow	feces	Escherichia coli	No	Yes	12	S	R	S	R	S	R	S	R	R	R	R	S	S	R	S	S	S	S	R	R	ESBL	NI	R	R
Res13-Lact-ER07-27	yes	AF2	AF2-1	sow	feces	Escherichia coli	No	Yes	12	S	R	S	R	S	R	S	R	R	R	R	S	S	R	S	S	S	S	R	R	ESBL	NI	R	R
Res13-Lact-ER07-29	yes	AF2	AF2-1	sow	feces	Escherichia coli	No	Yes	12	S	R	S	R	S	R	S	R	R	R	R	S	S	R	S	S	S	S	R	R	ESBL	ESBL	R	R
Res13-Lact-ER07-9	no	AF2	AF2-1	sow	feces	Escherichia coli	No	No	12	R	R	S	R	S	R	R	R	R	R	R	S	S	S	S	S	S	S	R	R	NI	NI	R	S
Res13-Lact-ER07-10	yes	AF2	AF2-1	sow	feces	Escherichia coli	No	No	12	R	R	S	R	S	R	R	R	R	R	R	S	S	S	S	S	S	S	R	R	NI	NI	R	S
Res13-Lact-ER07-26	yes	AF2	AF2-1	sow	feces	Escherichia coli	No	Yes	12	S	R	S	R	S	R	S	R	R	R	R	S	S	R	S	S	S	S	R	R	ESBL	ESBL	R	R
Res13-Lact-LER1-03	yes	AF2	AF2-1	sow	manure	Escherichia coli	No	Yes	9	I	R	S	R	S	R	S	R	R	R	R	S	S	S	S	S	S	S	S	R	ESBL	ESBL	S	R
Res13-Lact-LER1-21	yes	AF2	AF2-1	sow	manure	Escherichia coli	No	Yes	12	S	R	S	R	S	R	S	R	R	R	R	S	S	R	S	S	S	S	R	R	ESBL	ESBL	R	R
Res13-Lact-PER01-35	yes	AF2	AF2-1	suckler	feces	Escherichia coli	No	Yes	12	S	R	S	R	SD	R	S	R	R	R	R	S	S	R	S	S	S	S	R	R	ESBL	ESBL	R	R
Res13-Lact-PER01-36	yes	AF2	AF2-1	suckler	feces	Escherichia coli	No	Yes	12	S	R	S	R	S	R	S	R	R	R	R	S	S	R	S	S	S	S	R	R	ESBL	ESBL	R	R
Res13-Lact-PER01-38	yes	AF2	AF2-1	suckler	feces	Escherichia coli	No	Yes	12	S	R	S	R	SD	R	S	R	R	R	R	S	S	R	S	S	S	S	R	R	ESBL	ESBL	R	R
Res13-Lact-PER01-40	yes	AF2	AF2-1	suckler	feces	Escherichia coli	No	Yes	12	S	R	S	R	S	R	S	R	R	R	R	S	S	R	S	S	S	S	R	R	ESBL	ESBL	R	R
Res13-Lact-PER02-33	yes	AF2	AF2-1	suckler	feces	Escherichia coli	No	Yes	12	S	R	S	R	SD	R	I	R	R	R	R	I	S	R	S	S	S	S	R	R	ESBL	ESBL	R	R
Res13-Lact-PER02-35	yes	AF2	AF2-1	suckler	feces	Escherichia coli	No	Yes	12	S	R	S	R	S	R	S	R	R	R	R	S	S	R	S	S	S	S	R	R	ESBL	ESBL	R	R
Res13-Lact-PER02-34	yes	AF2	AF2-1	suckler	feces	Escherichia coli	No	Yes	12	S	R	S	R	SD	R	S	R	R	R	R	S	S	R	S	S	S	S	R	R	ESBL	ESBL	R	R
Res13-Lact-PER02-36	yes	AF2	AF2-1	suckler	feces	Escherichia coli	No	Yes	12	S	R	S	R	S	R	S	R	R	R	R	S	S	R	S	S	S	S	R	R	ESBL	ESBL	R	R
Res13-Lact-PER02-44	yes	AF2	AF2-1	suckler	feces	Escherichia coli	No	Yes	12	S	R	S	S	S	R	S	R	R	R	R	S	R	R	S	S	S	S	R	R	ESBL	ESBL	R	R
Res13-Lact-PER04-33	yes	AF2	AF2-1	suckler	feces	Escherichia coli	No	Yes	12	S	R	S	R	SD	R	S	R	R	R	R	S	S	R	S	S	S	S	R	R	ESBL	ESBL	R	R
Res13-Lact-PER04-34	yes	AF2	AF2-1	suckler	feces	Escherichia coli	No	Yes	12	S	R	S	R	SD	R	S	R	R	R	R	S	S	R	S	S	S	S	R	R	ESBL	ESBL	R	R
Res13-Sevr-LER1-36-a	no	AF2	AF2-1	weaner	manure	Serratia fonticola	No	No	5	S	R	S	R	S	I	I	R	S	R	R	S	S	S	S	S	S	S	S	R	NI	NI	S	S
Res13-Sevr-LER1-36-b	no	AF2	AF2-1	weaner	manure	Serratia fonticola	No	No	3	S	R	S	R	S	S	I	I	S	S	R	S	S	S	S	S	S	S	S	NI	NI	NI	S	S
Res13-Sevr-LER1-34	yes	AF2	AF2-1	weaner	manure	Escherichia coli	No	Yes	10	S	R	S	R	SD	R	S	R	R	R	R	S	S	R	S	S	S	S	R	R	ESBL	ESBL	R	R
Res13-Sevr-PER06-5-b	no	AF2	AF2-1	weaner	feces	Escherichia coli	No	Yes	10	S	R	S	R	SD	R	S	R	R	R	R	S	S	R	S	S	S	S	R	R	ESBL	ESBL	R	R
Res13-Sevr-PER07-33	yes	AF2	AF2-1	weaner	feces	Escherichia coli	No	Yes	8	S	R	S	R	SD	R	S	R	R	R	R	S	S	S	S	S	S	S	S	R	ESBL	ESBL	S	R
Res13-Lact-LER2-34	yes	AF2	AF2-2	sow	manure	Escherichia coli	No	Yes	12	S	R	S	R	S	R	S	R	R	R	R	S	S	R	S	S	S	S	R	R	ESBL	ESBL	R	R
Res13-Lact-LER2-35-a	no	AF2	AF2-2	sow	manure	Citrobacter braakii	No	No	10	R	R	S	R	S	R	R	R	R	R	R	S	S	S	S	S	S	S	S	S	NI	NI	R	S
Res13-Lact-LER2-35-b	no	AF2	AF2-2	sow	manure	Citrobacter braakii	No	No	10	R	R	S	R	S	R	R	R	R	R	R	S	S	S	S	S	S	S	S	S	NI	NI	R	S
Res13-Lact-PER08-34	yes	AF2	AF2-2	suckler	feces	Escherichia coli	No	Yes	11	I	R	S	R	SD	R	S	R	R	R	R	S	S	S	S	S	S	S	R	R	ESBL	ESBL	R	R
Res13-Lact-PER09-33	yes	AF2	AF2-2	suckler	feces	Escherichia coli	No	Yes	7	S	R	S	R	SD	R	S	R	R	R	R	S	S	S	S	S	S	S	S	R	ESBL	ESBL	S	R
Res13-Lact-PER10-32	yes	AF2	AF2-2	suckler	feces	Escherichia coli	No	Yes	5	S	S	S	S	S	R	S	R	R	R	R	S	S	I	S	S	S	S	R	R	ESBL	ESBL	R	R
Res13-Lact-PER12-33	no	AF2	AF2-2	suckler	feces	Escherichia coli	No	Yes	12	S	R	S	R	S	R	S	R	R	R	R	S	S	R	S	S	S	S	R	R	ESBL	ESBL	R	R
Res13-Lact-PER12-34	yes	AF2	AF2-2	suckler	feces	Escherichia coli	No	Yes	10	S	R	S	R	SD	R	S	R	R	R	R	S	S	S	S	S	S	S	S	R	ESBL	ESBL	R	R
Res13-Lact-PER13-34	yes	AF2	AF2-2	suckler	feces	Escherichia coli	No	Yes	9	S	R	S	R	SD	R	S	R	R	R	R	S	S	S	S	S	S	S	S	R	ESBL	ESBL	S	R
Res13-Lact-PER13-36	yes	AF2	AF2-2	suckler	feces	Escherichia coli	No	Yes	8	S	R	S	R	SD	R	S	R	R	R	R	S	S	S	S	S	S	S	S	R	NI	NI	S	R
Res13-Sevr-LER2-35	yes	AF2	AF2-2	weaner	manure	Providencia rettgeri	Yes	No	14	R	R	R	R	R	R	R	R	R	R	R	I	S	R	R	R	S	S	S	R	NI	NI	R	S
Res13-Sevr-LER2-33	yes	AF2	AF2-2	weaner	manure	Providencia rettgeri	Yes	No	13	R	R	R	R	R	R	R	R	R	R	R	I	S	I	R	R	S	S	S	R	NI	NI	R	S
Res13-Sevr-LER2-36	yes	AF2	AF2-2	weaner	manure	Providencia rettgeri	Yes	No	13	R	R	R	R	R	R	R	R	R	R	R	I	S	I	R	R	S	S	S	R	NI	NI	R	S
Res13-Sevr-LER2-34	yes	AF2	AF2-2	weaner	manure	Providencia rettgeri	Yes	No	14	R	R	R	R	R	R	R	R	R	R	R	I	S	R	R	R	S	S	S	R	NI	NI	R	S
Res13-Lact-EA04-23	no	AF3	AF3-1	sow	feces	Escherichia coli	No	Yes	13	R	R	R	R	S	R	R	R	S	R	R	R	S	S	S	S	R	S	S	R	NI	ESBL	I	R
Res13-Lact-EA04-8	no	AF3	AF3-1	sow	feces	Escherichia coli	No	Yes	11	S	R	S	R	SD	R	S	R	R	R	R	S	S	S	S	S	S	S	R	R	ESBL	ESBL	R	R
Res13-Lact-EA04-24	yes	AF3	AF3-1	sow	feces	Escherichia coli	No	Yes	11	I	R	S	R	SD	R	S	R	R	R	R	S	S	S	S	S	S	S	R	R	ESBL	ESBL	R	R
Res13-Lact-EA06-22	yes	AF3	AF3-1	sow	feces	Escherichia coli	No	Yes	11	S	R	S	R	SD	R	S	R	R	R	R	S	S	S	S	S	S	S	R	R	ESBL	ESBL	R	R
Res13-Lact-EA06-30	yes	AF3	AF3-1	sow	feces	Escherichia coli	No	Yes	10	S	R	S	R	S	R	S	R	R	R	R	S	S	S	S	S	S	S	R	R	ESBL	NI	S	R
Res13-Lact-EA06-23	yes	AF3	AF3-1	sow	feces	Escherichia coli	No	Yes	11	S	R	S	R	SD	R	S	R	R	R	R	S	S	S	S	S	S	S	R	R	ESBL	ESBL	R	R
Res13-Lact-LEA1-18	no	AF3	AF3-1	sow	manure	Shewanella putrefaciens group	No	Yes	11	S	R	S	R	R	R	S	R	R	R	R	I	S	S	I	S	S	I	R	R	ESBL	ESBL	R	R
Res13-Lact-PEA06-10	yes	AF3	AF3-1	suckler	feces	Escherichia coli	No	Yes	12	S	R	S	R	SD	R	S	R	R	R	R	S	S	R	S	S	S	S	R	R	ESBL	ESBL	R	R
Res13-Lact-LEA2-9	no	AF3	AF3-2	sow	manure	Escherichia coli	No	Yes	9	S	R	S	R	S	R	S	R	R	R	R	S	S	S	S	S	S	S	S	R	ESBL	ESBL	S	R
Res13-Lact-PEA08-37	yes	AF3	AF3-2	suckler	feces	Escherichia coli	No	Yes	9	S	R	S	R	SD	R	S	R	R	R	R	S	S	S	S	S	S	S	S	R	ESBL	ESBL	S	R
Res13-Lact-PEA10-41	yes	AF3	AF3-2	suckler	feces	Escherichia coli	No	Yes	9	S	R	S	R	S	R	S	R	R	R	R	S	S	S	S	S	S	S	S	R	ESBL	ESBL	S	R
Res13-Lact-PEA12-26	yes	AF3	AF3-2	suckler	feces	Escherichia coli	No	Yes	9	S	R	S	R	S	R	S	R	R	R	R	S	S	S	S	S	S	S	S	R	ESBL	ESBL	S	R
Res13-Lact-PEA13-9	no	AF3	AF3-2	suckler	feces	Escherichia coli	No	Yes	10	S	R	S	R	S	R	S	R	R	R	R	S	S	S	S	S	S	S	S	R	ESBL	ESBL	R	R
Res13-Lact-PEA13-17	yes	AF3	AF3-2	suckler	feces	Escherichia coli	No	Yes	10	S	R	S	R	S	R	S	R	R	R	R	S	S	S	S	S	S	S	S	R	ESBL	ESBL	R	R
Res13-Lact-PEA13-25	yes	AF3	AF3-2	suckler	feces	Escherichia coli	No	Yes	10	S	R	S	R	S	R	S	R	R	R	R	S	S	S	S	S	S	S	S	R	ESBL	ESBL	R	R
Res13-Lact-PEA13-10	yes	AF3	AF3-2	suckler	feces	Escherichia coli	No	Yes	10	S	R	S	R	S	R	S	R	R	R	R	S	S	S	S	S	S	S	S	R	ESBL	ESBL	R	R
Res13-Lact-PEA13-26	yes	AF3	AF3-2	suckler	feces	Escherichia coli	No	Yes	9	S	R	S	S	S	R	S	R	R	R	R	S	S	S	S	S	S	S	S	R	ESBL	ESBL	R	R
Res13-Lact-PEA13-11	yes	AF3	AF3-2	suckler	feces	Escherichia coli	No	Yes	10	S	R	S	R	S	R	S	R	R	R	R	S	S	S	S	S	S	S	S	R	ESBL	ESBL	R	R
Res13-Lact-PEA14-20	yes	AF3	AF3-2	suckler	feces	Escherichia coli	No	Yes	9	S	R	S	R	S	R	S	R	R	R	R	S	S	S	S	S	S	S	S	R	ESBL	ESBL	S	R
Res13-Lact-EA15-10	no	AF3	AF3-3	sow	feces	Escherichia coli	No	Yes	9	I	R	S	R	SD	R	S	R	R	R	R	S	S	S	S	S	S	S	S	R	ESBL	ESBL	R	R
Res13-Lact-EA15-25	no	AF3	AF3-3	sow	feces	Escherichia coli	No	Yes	8	S	R	S	R	SD	R	S	R	R	R	R	S	S	S	S	S	S	S	S	R	ESBL	ESBL	S	R
Res13-Lact-EA16-12	yes	AF3	AF3-3	sow	feces	Escherichia coli	No	Yes	8	S	R	S	R	SD	R	S	R	R	R	R	S	S	S	S	S	S	S	S	R	ESBL	ESBL	S	R
Res13-Lact-EA17-20	yes	AF3	AF3-3	sow	feces	Escherichia coli	No	No	10	R	R	S	R	S	R	R	R	R	R	R	S	S	S	S	S	S	S	R	S	NI	NI	R	S
Res13-Lact-EA17-04	yes	AF3	AF3-3	sow	feces	Escherichia coli	No	No	12	R	R	S	R	S	R	R	R	R	R	R	R	S	S	S	S	S	S	R	R	NI	NI	R	R
Res13-Lact-EA18-13	no	AF3	AF3-3	sow	feces	Escherichia coli	No	No	8	S	R	S	R	SD	R	S	R	R	R	R	S	S	S	S	S	S	S	S	R	NI	NI	S	R
Res13-Lact-EA18-31	yes	AF3	AF3-3	sow	feces	Escherichia coli	No	Yes	9	R	R	S	R	SD	R	S	R	R	R	R	S	S	S	S	S	S	S	S	R	ESBL	ESBL	S	R
Res13-Lact-EA19-13	no	AF3	AF3-3	sow	feces	Escherichia coli	No	Yes	8	S	R	S	R	SD	R	S	R	R	R	R	S	S	S	S	S	S	S	S	R	ESBL	ESBL	S	R
Res13-Lact-EA19-06	no	AF3	AF3-3	sow	feces	Escherichia coli	No	Yes	8	S	R	S	R	SD	R	S	R	R	R	R	S	S	S	S	S	S	S	S	R	ESBL	ESBL	S	R
Res13-Lact-EA20-14	no	AF3	AF3-3	sow	feces	Escherichia coli	No	Yes	8	S	R	S	R	SD	R	S	R	R	R	R	S	S	S	S	S	S	S	S	R	ESBL	ESBL	S	R
Res13-Lact-EA20-30	no	AF3	AF3-3	sow	feces	Escherichia coli	No	Yes	8	S	R	S	R	SD	R	S	R	R	R	R	S	S	S	S	S	S	S	S	R	ESBL	ESBL	S	R
Res13-Lact-EA21-10	no	AF3	AF3-3	sow	feces	Escherichia coli	No	Yes	8	S	R	S	R	SD	R	S	R	R	R	R	S	S	S	S	S	S	S	S	R	ESBL	ESBL	S	R
Res13-Lact-EA21-03	no	AF3	AF3-3	sow	feces	Escherichia coli	No	Yes	8	S	R	S	R	SD	R	S	R	R	R	R	S	S	S	S	S	S	S	S	R	ESBL	ESBL	S	R
Res13-Lact-PEA15-01	no	AF3	AF3-3	suckler	feces	Escherichia coli	No	Yes	9	S	R	S	R	SD	R	S	R	R	R	R	S	S	S	S	S	S	S	S	R	ESBL	ESBL	S	R
Res13-Lact-PEA16-33	no	AF3	AF3-3	suckler	feces	Escherichia coli	No	Yes	10	S	R	S	R	SD	R	S	R	R	R	R	S	S	S	S	S	S	S	S	R	ESBL	ESBL	R	R
Res13-Lact-PEA16-13	no	AF3	AF3-3	suckler	feces	Escherichia coli	No	Yes	10	S	R	S	R	SD	R	S	R	R	R	R	S	S	S	S	S	S	S	S	R	ESBL	ESBL	R	R
Res13-Lact-PEA17-21	no	AF3	AF3-3	suckler	feces	Escherichia coli	No	No	12	R	R	S	R	S	R	R	R	I	R	R	S	S	S	S	S	S	S	R	R	NI	NI	R	R
Res13-Lact-PEA18-23	yes	AF3	AF3-3	suckler	feces	Escherichia coli	No	Yes	10	S	R	S	R	R	R	S	R	R	R	R	S	S	S	S	S	S	S	S	R	ESBL	ESBL	S	R
Res13-Lact-PEA19-11	yes	AF3	AF3-3	suckler	feces	Escherichia hermannii	No	Yes	8	S	R	S	R	S	R	S	R	S	R	R	S	S	S	S	S	S	S	S	R	ESBL	ESBL	S	R
Res13-Lact-PEA20-36	yes	AF3	AF3-3	suckler	feces	Escherichia coli	No	Yes	9	S	R	S	R	S	R	S	R	R	R	R	S	S	S	S	S	S	S	S	R	ESBL	ESBL	S	R
Res13-Lact-PEA20-02	no	AF3	AF3-3	suckler	feces	Escherichia coli	No	Yes	9	S	R	S	R	S	R	S	R	R	R	R	S	S	S	S	S	S	S	S	R	ESBL	ESBL	S	R
Res13-Lact-PEA21-01	no	AF3	AF3-3	suckler	feces	Escherichia coli	No	Yes	9	S	R	S	R	SD	R	S	R	R	R	R	S	S	S	S	S	S	S	S	R	ESBL	ESBL	S	R
Res13-Sevr-PEA15-38	no	AF3	AF3-3	weaner	feces	Escherichia coli	No	Yes	9	S	R	S	R	SD	R	S	R	R	R	R	S	S	S	S	S	S	S	S	R	ESBL	ESBL	S	R
Res13-Sevr-PEA15-37	yes	AF3	AF3-3	weaner	feces	Escherichia coli	No	Yes	9	S	R	S	R	SD	R	S	R	R	R	R	S	S	S	S	S	S	S	S	R	ESBL	ESBL	S	R
Res13-Sevr-PEA16-24	no	AF3	AF3-3	weaner	feces	Escherichia coli	No	Yes	9	I	R	S	R	SD	R	S	R	R	R	R	S	S	S	S	S	S	S	S	R	ESBL	ESBL	S	R
Res13-Sevr-PEA16-16	no	AF3	AF3-3	weaner	feces	Escherichia coli	No	Yes	9	S	R	S	R	SD	R	S	R	R	R	R	S	S	S	S	S	S	S	S	R	ESBL	ESBL	S	R
Res13-Sevr-PEA17-13	no	AF3	AF3-3	weaner	feces	Escherichia coli	No	Yes	9	S	R	S	R	S	R	S	R	R	R	R	S	S	S	S	S	S	S	S	R	ESBL	ESBL	S	R
Res13-Sevr-PEA18-33	yes	AF3	AF3-3	weaner	feces	Escherichia coli	No	Yes	10	S	R	S	R	SD	R	I	R	R	R	R	S	S	S	S	S	S	S	R	R	ESBL	ESBL	S	R
Res13-Sevr-PEA19-33	no	AF3	AF3-3	weaner	feces	Escherichia coli	No	Yes	9	S	R	S	R	SD	R	S	R	R	R	R	S	S	S	S	S	S	S	S	R	ESBL	ESBL	S	R
Res13-Sevr-PEA19-18	no	AF3	AF3-3	weaner	feces	Escherichia coli	No	Yes	9	I	R	S	R	SD	R	I	R	R	R	R	S	S	S	S	S	S	S	S	R	ESBL	ESBL	S	R
Res13-Sevr-PEA20-33	yes	AF3	AF3-3	weaner	feces	Escherichia coli	No	Yes	11	I	R	S	R	R	R	S	R	R	R	R	S	S	S	S	S	S	S	R	R	ESBL	ESBL	S	R
Res13-Sevr-PEA20-01	no	AF3	AF3-3	weaner	feces	Escherichia coli	No	Yes	9	S	R	S	R	SD	R	S	R	R	R	R	S	S	S	S	S	S	S	S	R	ESBL	ESBL	S	R
Res13-Sevr-PEA21-35	no	AF3	AF3-3	weaner	feces	Escherichia coli	No	Yes	9	S	R	S	R	SD	R	S	R	R	R	R	S	S	S	S	S	S	S	S	R	ESBL	ESBL	S	R
Res13-Sevr-PEA21-06	no	AF3	AF3-3	weaner	feces	Escherichia coli	No	Yes	9	S	R	S	R	SD	R	S	R	R	R	R	S	S	S	S	S	S	S	S	R	ESBL	ESBL	S	R
Res13-Lact-PEA15-42	no	AF3	AF3-3	suckler	feces	Escherichia coli	No	Yes	10	S	R	S	R	SD	R	S	R	R	R	R	S	S	S	S	S	S	S	S	R	ESBL	ESBL	R	R
Res13-Croi-PEA15-12	yes	AF3	AF3-3	grower	feces	Escherichia coli	No	Yes	10	S	R	S	R	R	R	S	R	R	R	R	S	S	S	S	S	S	S	S	R	ESBL	ESBL	S	R
Res13-Croi-PEA15-34	no	AF3	AF3-3	grower	feces	Escherichia coli	No	Yes	9	S	R	S	R	SD	R	S	R	R	R	R	S	S	S	S	S	S	S	S	R	ESBL	ESBL	S	R
Res13-Croi-PEA16-11	no	AF3	AF3-3	grower	feces	Escherichia coli	No	Yes	9	I	R	S	R	SD	R	S	R	R	R	R	S	S	S	S	S	S	S	S	R	ESBL	ESBL	S	R
Res13-Croi-PEA16-26	no	AF3	AF3-3	grower	feces	Escherichia coli	No	Yes	9	S	R	S	R	SD	R	S	R	R	R	R	S	S	S	S	S	S	S	S	R	ESBL	ESBL	S	R
Res13-Croi-PEA17-03	no	AF3	AF3-3	grower	feces	Escherichia coli	No	Yes	9	S	R	S	R	SD	R	S	R	R	R	R	S	S	S	S	S	S	S	S	R	ESBL	ESBL	S	R
Res13-Croi-PEA17-28	yes	AF3	AF3-3	grower	feces	Escherichia coli	No	No	10	R	R	S	R	S	R	R	R	R	R	R	S	S	S	S	S	S	S	S	S	NI	NI	R	S
Res13-Croi-PEA18-13	no	AF3	AF3-3	grower	feces	Escherichia coli	No	Yes	9	S	R	S	R	SD	R	S	R	R	R	R	S	S	S	S	S	S	S	S	R	ESBL	ESBL	S	R
Res13-Croi-PEA18-38	no	AF3	AF3-3	grower	feces	Escherichia coli	No	Yes	9	S	R	S	R	SD	R	S	R	R	R	R	S	S	S	S	S	S	S	S	R	ESBL	ESBL	S	R
Res13-Croi-PEA19-13	no	AF3	AF3-3	grower	feces	Escherichia coli	No	Yes	9	S	R	S	R	SD	R	S	R	R	R	R	S	S	S	S	S	S	S	S	R	ESBL	ESBL	S	R
Res13-Croi-PEA19-24	no	AF3	AF3-3	grower	feces	Escherichia coli	No	Yes	9	S	R	S	R	SD	R	S	R	R	R	R	S	S	S	S	S	S	S	S	R	ESBL	ESBL	S	R
Res13-Croi-PEA20-14	no	AF3	AF3-3	grower	feces	Escherichia coli	No	Yes	9	S	R	S	R	SD	R	S	R	R	R	R	S	S	S	S	S	S	S	S	R	ESBL	ESBL	S	R
Res13-Croi-PEA20-23	no	AF3	AF3-3	grower	feces	Escherichia coli	No	Yes	9	S	R	S	R	SD	R	S	R	R	R	R	S	S	S	S	S	S	S	S	R	ESBL	ESBL	S	R
Res13-Croi-PEA21-12	no	AF3	AF3-3	grower	feces	Escherichia coli	No	Yes	9	S	R	S	R	SD	R	S	R	R	R	R	S	S	S	S	S	S	S	S	R	ESBL	ESBL	S	R
Res13-Croi-PEA21-28	yes	AF3	AF3-3	grower	feces	Escherichia coli	No	Yes	9	S	R	S	R	SD	R	S	R	R	R	R	S	S	S	S	S	S	S	S	R	ESBL	ESBL	S	R
Res13-Croi-PEA21-36	no	AF3	AF3-3	grower	feces	Escherichia coli	No	Yes	9	S	R	S	R	SD	R	S	R	R	R	R	S	S	S	S	S	S	S	S	R	ESBL	ESBL	S	R
Res13-Fini-PEA15-14	no	AF3	AF3-3	finisher	feces	Escherichia coli	No	Yes	10	S	R	S	R	SD	R	S	R	R	R	R	S	S	S	S	S	S	S	R	R	ESBL	ESBL	S	R
Res13-Fini-PEA16-14	no	AF3	AF3-3	finisher	feces	Escherichia coli	No	Yes	9	S	R	S	R	S	R	S	R	R	R	R	S	S	S	S	S	S	S	S	R	ESBL	ESBL	S	R
Res13-Fini-PEA17-13	yes	AF3	AF3-3	finisher	feces	Escherichia coli	No	Yes	9	S	R	S	R	SD	R	S	R	R	R	R	S	S	S	S	S	S	S	S	R	ESBL	ESBL	S	R
Res13-Fini-PEA18-12	no	AF3	AF3-3	finisher	feces	Escherichia coli	No	Yes	9	S	R	S	R	SD	R	S	R	R	R	R	S	S	S	S	S	S	S	S	R	ESBL	ESBL	S	R
Res13-Fini-PEA18-10	no	AF3	AF3-3	finisher	feces	Escherichia coli	No	Yes	9	S	R	S	R	SD	R	S	R	R	R	R	S	S	S	S	S	S	S	S	R	ESBL	ESBL	S	R
Res13-Fini-PEA19-10	no	AF3	AF3-3	finisher	feces	Escherichia coli	No	Yes	10	S	R	S	R	SD	R	S	R	R	R	R	S	S	S	S	S	S	S	R	R	ESBL	ESBL	S	R
Res13-Fini-PEA19-34	no	AF3	AF3-3	finisher	feces	Escherichia coli	No	Yes	10	I	R	S	R	SD	R	S	R	R	R	R	S	S	S	S	S	S	S	R	R	ESBL	ESBL	S	R
Res13-Fini-PEA20-02	no	AF3	AF3-3	finisher	feces	Escherichia coli	No	Yes	10	I	R	S	R	SD	R	S	R	R	R	R	S	S	S	S	S	S	S	R	R	ESBL	ESBL	S	R
Res13-Fini-PEA20-25	yes	AF3	AF3-3	finisher	feces	Escherichia coli	No	Yes	10	I	R	S	R	SD	R	S	R	R	R	R	S	S	S	S	S	S	S	R	R	ESBL	ESBL	S	R
Res13-Fini-PEA21-29	no	AF3	AF3-3	finisher	feces	Escherichia coli	No	Yes	9	S	R	S	R	SD	R	S	R	R	R	R	S	S	S	S	S	S	S	S	R	ESBL	ESBL	S	R
Res13-Fini-PEA21-33	yes	AF3	AF3-3	finisher	feces	Escherichia coli	No	Yes	7	S	R	S	R	SD	R	S	R	R	R	I	S	S	S	S	S	S	S	S	S	ESBL	ESBL	S	R
Res13-Lact-EA22-14	yes	AF3	AF3-4	sow	feces	Escherichia coli	No	Yes	8	S	R	S	R	S	R	S	R	R	R	R	S	S	S	S	S	S	S	S	R	ESBL	ESBL	S	R
Res13-Lact-EA22-23	no	AF3	AF3-4	sow	feces	Escherichia coli	No	Yes	8	S	R	S	R	SD	R	S	R	R	R	R	S	S	S	S	S	S	S	S	R	ESBL	ESBL	S	R
Res13-Lact-EA23-13	yes	AF3	AF3-4	sow	feces	Escherichia coli	No	No	11	R	R	S	R	S	R	R	R	R	R	R	S	S	S	S	S	S	S	R	R	NI	NI	R	R
Res13-Lact-EA23-24	no	AF3	AF3-4	sow	feces	Escherichia coli	No	No	11	R	R	S	R	S	R	R	R	R	R	R	S	S	S	S	S	S	I	R	R	NI	NI	R	R
Res13-Lact-EA24-15	no	AF3	AF3-4	sow	feces	Escherichia coli	No	Yes	9	S	R	S	R	SD	R	S	R	R	R	R	S	S	S	S	S	S	S	S	R	ESBL	ESBL	S	R
Res13-Lact-EA25-38	no	AF3	AF3-4	sow	feces	Escherichia coli	No	Yes	9	S	R	S	R	S	R	S	R	R	R	R	S	S	S	S	S	S	S	S	R	ESBL	ESBL	S	R
Res13-Lact-EA25-33	no	AF3	AF3-4	sow	feces	Escherichia coli	No	Yes	9	S	R	S	R	S	R	S	R	R	R	R	S	S	S	S	S	S	S	S	R	ESBL	ESBL	S	R
Res13-Lact-EA26-10	yes	AF3	AF3-4	sow	feces	Escherichia coli	No	Yes	10	S	R	S	R	R	R	S	R	R	R	R	S	S	S	S	S	S	S	S	R	ESBL	ESBL	S	R
Res13-Lact-EA27-10	no	AF3	AF3-4	sow	feces	Escherichia coli	No	Yes	9	S	R	S	R	SD	R	S	R	R	R	R	S	S	S	S	S	S	S	S	R	ESBL	ESBL	S	R
Res13-Lact-EA28-13	yes	AF3	AF3-4	sow	feces	Escherichia coli	No	No	13	R	R	S	R	S	R	R	R	R	R	R	S	S	S	S	S	S	S	R	R	NI	NI	R	R
Res13-Lact-PEA22-13	no	AF3	AF3-4	suckler	feces	Escherichia coli	No	Yes	9	S	R	S	R	S	R	S	R	R	R	R	S	S	S	S	S	S	S	S	R	ESBL	ESBL	S	R
Res13-Lact-PEA23-13	yes	AF3	AF3-4	suckler	feces	Escherichia coli	No	No	13	R	R	S	R	S	R	R	R	R	R	R	S	S	S	S	S	S	S	R	R	NI	NI	R	R
Res13-Lact-PEA24-01	no	AF3	AF3-4	suckler	feces	Escherichia coli	No	Yes	9	S	R	S	R	S	R	S	R	R	R	R	S	S	S	S	S	S	S	S	R	ESBL	ESBL	S	R
Res13-Lact-PEA25-11	yes	AF3	AF3-4	suckler	feces	Escherichia coli	No	Yes	9	S	R	S	R	SD	R	S	R	R	R	R	S	S	S	S	S	S	S	S	R	ESBL	ESBL	S	R
Res13-Lact-PEA25-39	no	AF3	AF3-4	suckler	feces	Escherichia coli	No	Yes	9	S	R	S	R	S	R	S	R	R	R	R	S	S	S	S	S	S	S	S	R	ESBL	ESBL	S	R
Res13-Lact-PEA26-33	no	AF3	AF3-4	suckler	feces	Escherichia coli	No	Yes	9	S	R	S	R	SD	R	S	R	R	R	R	S	S	S	S	S	S	S	S	R	ESBL	ESBL	S	R
Res13-Lact-PEA26-25	no	AF3	AF3-4	suckler	feces	Escherichia coli	No	Yes	9	S	R	S	R	SD	R	S	R	R	R	R	S	S	S	S	S	S	S	S	R	ESBL	ESBL	S	R
Res13-Lact-PEA27-01	no	AF3	AF3-4	suckler	feces	Escherichia coli	No	Yes	9	S	R	S	R	SD	R	S	R	R	R	R	S	S	S	S	S	S	S	S	R	ESBL	ESBL	S	R
Res13-Lact-PEA27-11	yes	AF3	AF3-4	suckler	feces	Escherichia coli	No	Yes	10	S	R	S	R	SD	R	S	R	R	R	R	S	S	S	S	S	S	S	S	R	ESBL	ESBL	R	R
Res13-Lact-PEA28-33	no	AF3	AF3-4	suckler	feces	Escherichia coli	No	Yes	9	S	R	S	R	SD	R	S	R	R	R	R	S	S	S	S	S	S	S	S	R	ESBL	ESBL	S	R
Res13-Lact-PEA28-10	yes	AF3	AF3-4	suckler	feces	Escherichia coli	No	Yes	10	S	R	S	R	R	R	S	R	R	R	R	S	S	S	S	S	S	S	S	R	ESBL	ESBL	S	R
Res13-Sevr-PEA22-33	no	AF3	AF3-4	weaner	feces	Escherichia coli	No	Yes	9	S	R	S	R	SD	R	S	R	R	R	R	S	S	S	S	S	S	S	S	R	ESBL	ESBL	S	R
Res13-Sevr-PEA22-05	no	AF3	AF3-4	weaner	feces	Escherichia coli	No	Yes	9	S	R	S	R	SD	R	S	R	R	R	R	S	S	S	S	S	S	S	S	R	ESBL	ESBL	S	R
Res13-Sevr-PEA23-32	no	AF3	AF3-4	weaner	feces	Escherichia coli	No	Yes	9	S	R	S	R	SD	R	S	R	R	R	R	S	S	S	S	S	S	S	S	R	ESBL	ESBL	S	R
Res13-Sevr-PEA24-10	no	AF3	AF3-4	weaner	feces	Escherichia coli	No	Yes	9	S	R	S	R	SD	R	S	R	R	R	R	S	S	S	S	S	S	S	S	R	ESBL	ESBL	S	R
Res13-Sevr-PEA24-03	yes	AF3	AF3-4	weaner	feces	Escherichia coli	No	Yes	10	S	R	S	R	R	R	S	R	R	R	R	S	S	S	S	S	S	S	S	R	ESBL	ESBL	S	R
Res13-Sevr-PEA25-25	no	AF3	AF3-4	weaner	feces	Escherichia coli	No	Yes	10	S	R	S	R	R	R	S	R	R	R	R	S	S	S	S	S	S	S	S	R	ESBL	ESBL	S	R
Res13-Sevr-PEA26-32	no	AF3	AF3-4	weaner	feces	Escherichia coli	No	Yes	9	S	R	S	R	SD	R	S	R	R	R	R	S	S	S	S	S	S	S	S	R	ESBL	ESBL	S	R
Res13-Sevr-PEA26-01	no	AF3	AF3-4	weaner	feces	Escherichia coli	No	Yes	9	S	R	S	R	SD	R	S	R	R	R	R	S	S	S	S	S	S	S	S	R	ESBL	ESBL	S	R
Res13-Sevr-PEA27-14	yes	AF3	AF3-4	weaner	feces	Escherichia coli	No	Yes	9	S	R	S	R	SD	R	S	R	R	R	R	S	S	S	S	S	S	S	S	R	ESBL	ESBL	S	R
Res13-Sevr-PEA27-21	no	AF3	AF3-4	weaner	feces	Escherichia coli	No	Yes	9	S	R	S	R	SD	R	S	R	R	R	R	S	S	S	S	S	S	S	S	R	ESBL	ESBL	S	R
Res13-Sevr-PEA28-06	no	AF3	AF3-4	weaner	feces	Escherichia coli	No	Yes	10	S	R	S	R	R	R	S	R	R	R	R	S	S	S	S	S	S	S	S	R	ESBL	ESBL	S	R
Res13-Sevr-PEA28-36	yes	AF3	AF3-4	weaner	feces	Escherichia coli	No	Yes	11	I	R	S	R	R	R	S	R	R	R	R	S	S	S	S	S	S	S	S	R	ESBL	ESBL	R	R
Res13-Lact-PEA24-33	no	AF3	AF3-4	suckler	feces	Escherichia coli	No	Yes	10	S	R	S	R	SD	R	S	R	R	R	R	S	S	S	S	S	S	S	S	R	ESBL	ESBL	R	R
Res13-Croi-PEA22-10	no	AF3	AF3-4	grower	feces	Escherichia coli	No	Yes	9	S	R	S	R	SD	R	S	R	R	R	R	S	S	S	S	S	S	S	S	R	ESBL	ESBL	S	R
Res13-Croi-PEA22-35	yes	AF3	AF3-4	grower	feces	Escherichia coli	No	Yes	9	S	R	S	R	SD	R	S	R	R	R	R	S	S	S	S	S	S	S	S	R	ESBL	ESBL	S	R
Res13-Croi-PEA23-01	no	AF3	AF3-4	grower	feces	Escherichia coli	No	Yes	9	S	R	S	R	SD	R	S	R	R	R	R	S	S	S	S	S	S	S	S	R	ESBL	ESBL	S	R
Res13-Croi-PEA23-26	no	AF3	AF3-4	grower	feces	Escherichia coli	No	Yes	9	S	R	S	R	SD	R	S	R	R	R	R	S	S	S	S	S	S	S	S	R	ESBL	ESBL	S	R
Res13-Croi-PEA24-47	no	AF3	AF3-4	grower	feces	Escherichia coli	No	Yes	9	S	R	S	R	SD	R	S	R	R	R	R	S	S	S	S	S	S	S	S	R	ESBL	ESBL	S	R
Res13-Croi-PEA24-40	yes	AF3	AF3-4	grower	feces	Escherichia coli	No	Yes	9	S	R	S	R	SD	R	S	R	R	R	R	S	S	S	S	S	S	S	S	R	ESBL	ESBL	S	R
Res13-Croi-PEA25-33	no	AF3	AF3-4	grower	feces	Escherichia coli	No	Yes	9	S	R	S	R	SD	R	S	R	R	R	R	S	S	S	S	S	S	S	S	R	ESBL	ESBL	S	R
Res13-Croi-PEA26-32	no	AF3	AF3-4	grower	feces	Escherichia coli	No	Yes	9	S	R	S	R	SD	R	S	R	R	R	R	S	S	S	S	S	S	S	S	R	ESBL	ESBL	S	R
Res13-Croi-PEA27-33	yes	AF3	AF3-4	grower	feces	Escherichia coli	No	Yes	9	S	R	S	R	SD	R	S	R	R	R	R	S	S	S	S	S	S	S	S	R	ESBL	ESBL	S	R
Res13-Croi-PEA28-12	no	AF3	AF3-4	grower	feces	Escherichia coli	No	Yes	9	S	R	S	R	SD	R	S	R	R	R	R	S	S	S	S	S	S	S	S	R	ESBL	ESBL	S	R
Res13-Fini-PEA22-05	yes	AF3	AF3-4	finisher	feces	Escherichia coli	No	Yes	9	R	R	S	R	SD	R	R	R	R	R	I	S	S	S	S	S	S	S	S	S	ESBL	ESBL	S	R
Res13-Fini-PEA22-32	no	AF3	AF3-4	finisher	feces	Escherichia coli	No	Yes	7	I	R	S	R	SD	R	S	R	R	R	I	S	S	S	S	S	S	S	S	S	ESBL	ESBL	S	R
Res13-Fini-PEA23-13	no	AF3	AF3-4	finisher	feces	Escherichia coli	No	Yes	8	S	R	S	R	SD	R	I	R	R	R	R	S	S	S	S	S	S	S	S	S	ESBL	ESBL	S	R
Res13-Fini-PEA24-10	no	AF3	AF3-4	finisher	feces	Escherichia coli	No	Yes	9	S	R	S	R	SD	R	S	R	R	R	R	S	S	S	S	S	S	S	S	R	ESBL	ESBL	S	R
Res13-Fini-PEA25-34	yes	AF3	AF3-4	finisher	feces	Escherichia coli	No	Yes	11	S	R	S	R	SD	R	S	R	R	R	R	S	S	S	S	S	S	S	R	R	ESBL	ESBL	R	R
Res13-Fini-PEA26-10	no	AF3	AF3-4	finisher	feces	Escherichia coli	No	Yes	9	S	R	S	R	SD	R	S	R	R	R	R	S	S	S	S	S	S	S	S	R	ESBL	ESBL	S	R
Res13-Fini-PEA27-13	no	AF3	AF3-4	finisher	feces	Escherichia coli	No	Yes	9	S	R	S	R	SD	R	S	R	R	R	R	S	S	S	S	S	S	S	S	R	ESBL	ESBL	S	R
Res13-Fini-PEA28-13	no	AF3	AF3-4	finisher	feces	Escherichia coli	No	Yes	9	S	R	S	R	S	R	S	R	R	R	R	S	S	S	S	S	S	S	S	R	ESBL	ESBL	S	R
Res13-Lact-PEC05-17	yes	CV	CV-1	suckler	feces	Enterobacter cloacae	No	No	10	R	R	S	R	S	R	R	R	R	R	R	S	S	S	S	S	S	S	S	S	NI	NI	R	S
Res13-Fini-PEC01-29	yes	CV	CV-1	finisher	feces	Escherichia coli	No	No	12	R	R	S	R	S	R	R	R	R	R	R	R	S	S	S	S	S	I	R	R	NI	NI	R	R
Res13-Fini-PEC02-13	yes	CV	CV-1	finisher	feces	Escherichia coli	No	No	12	R	R	S	R	S	R	R	R	R	R	R	R	S	S	S	S	S	I	R	R	NI	NI	R	R
Res13-Fini-PEC03-13	yes	CV	CV-1	finisher	feces	Escherichia coli	No	No	12	R	R	S	R	S	R	R	R	R	R	R	R	S	S	S	S	S	I	R	R	NI	NI	R	R
Res13-Fini-PEC05-10	no	CV	CV-1	finisher	feces	Escherichia coli	No	No	12	R	R	S	R	S	R	R	R	R	R	R	R	S	S	S	S	S	S	R	R	NI	NI	R	R
Res13-Fini-PEC06-02	no	CV	CV-1	finisher	feces	Escherichia coli	No	No	12	R	R	S	R	S	R	R	R	R	R	R	R	S	S	S	S	S	S	R	R	NI	NI	R	R
Res13-Fini-PEC04-11	no	CV	CV-1	finisher	feces	Escherichia coli	No	No	12	R	R	S	R	S	R	R	R	R	R	R	R	S	S	S	S	S	I	R	R	NI	NI	R	R
Res13-Fini-PEC07-13	no	CV	CV-1	finisher	feces	Escherichia coli	No	No	12	R	R	S	R	S	R	R	R	R	R	R	R	S	S	S	S	S	S	R	R	NI	NI	R	R
Res13-Fini-PEC01-30	no	CV	CV-1	finisher	feces	Escherichia coli	No	No	15	R	R	S	R	S	R	R	R	R	R	R	R	S	S	S	S	S	R	R	R	NI	NI	R	R
Res13-Fini-PEC01-21	no	CV	CV-1	finisher	feces	Escherichia coli	No	No	14	R	R	S	R	S	R	R	R	R	R	R	R	S	S	S	S	S	I	R	R	NI	NI	R	R
Res13-Fini-PEC02-21	no	CV	CV-1	finisher	feces	Escherichia coli	No	No	14	R	R	S	R	S	R	R	R	R	R	R	R	S	S	S	S	S	I	R	R	NI	NI	R	R
Res13-Fini-PEC02-39	no	CV	CV-1	finisher	feces	Escherichia coli	No	No	14	R	R	S	R	S	R	R	R	R	R	R	R	S	S	S	S	S	S	R	R	NI	NI	R	R
Res13-Fini-PEC03-21	no	CV	CV-1	finisher	feces	Escherichia coli	No	No	14	R	R	S	R	S	R	R	R	R	R	R	R	S	S	S	S	S	S	R	R	NI	NI	R	R
Res13-Fini-PEC04-25	no	CV	CV-1	finisher	feces	Escherichia coli	No	No	14	R	R	S	R	S	R	R	R	R	R	R	R	S	S	S	S	S	I	R	R	NI	NI	R	R
Res13-Fini-PEC05-01	no	CV	CV-1	finisher	feces	Escherichia coli	No	No	14	R	R	S	R	S	R	R	R	R	R	R	R	S	S	S	S	S	S	R	R	NI	NI	R	R
Res13-Fini-PEC06-47	no	CV	CV-1	finisher	feces	Escherichia coli	No	No	14	R	R	S	R	S	R	R	R	R	R	R	R	S	S	S	S	S	I	R	R	NI	NI	R	R
Res13-Fini-PEC07-05	no	CV	CV-1	finisher	feces	Escherichia coli	No	No	14	R	R	S	R	S	R	R	R	R	R	R	R	S	S	S	S	S	S	R	R	NI	NI	R	R
Res13-Croi-PEC01-35	no	CV	CV-1	grower	feces	Escherichia coli	No	No	15	R	R	S	R	S	R	R	R	R	R	R	R	S	S	S	S	S	R	R	R	NI	NI	R	R
Res13-Croi-PEC02-03	yes	CV	CV-1	grower	feces	Escherichia coli	No	Yes	14	R	R	S	R	S	R	R	R	R	R	R	R	S	S	S	S	S	S	R	R	ESBL	ESBL	R	R
Res13-Croi-PEC03-01	yes	CV	CV-1	grower	feces	Escherichia coli	No	Yes	14	R	R	S	R	S	R	R	R	R	R	R	R	S	S	S	S	S	I	R	R	ESBL	ESBL	R	R
Res13-Croi-PEC04-35	no	CV	CV-1	grower	feces	Escherichia coli	No	No	14	R	R	S	R	S	R	R	R	R	R	R	R	S	S	S	S	S	I	R	R	NI	NI	R	R
Res13-Croi-PEC04-13	yes	CV	CV-1	grower	feces	Escherichia coli	No	No	14	R	R	S	R	S	R	R	R	R	R	R	R	S	S	S	S	S	S	R	R	NI	NI	R	R
Res13-Croi-PEC05-23	no	CV	CV-1	grower	feces	Escherichia coli	No	No	14	R	R	S	R	S	R	R	R	R	R	R	R	S	S	S	S	S	I	R	R	NI	NI	R	R
Res13-Croi-PEC06-22	no	CV	CV-1	grower	feces	Escherichia coli	No	No	14	R	R	S	R	S	R	R	R	R	R	R	R	S	S	S	S	S	I	R	R	NI	NI	R	R
Res13-Lact-EC02-01	yes	CV	CV-1	sow	feces	Citrobacter freundii	No	No	10	R	R	S	R	S	R	R	R	R	R	R	S	S	S	S	S	S	I	S	S	NI	NI	R	S
Res13-Lact-EC05-01	yes	CV	CV-1	sow	feces	Citrobacter freundii	No	No	10	R	R	S	R	S	R	R	R	R	R	R	S	S	S	S	S	S	I	S	S	NI	NI	R	S
Res13-Lact-EC07-17	yes	CV	CV-1	sow	feces	Escherichia coli	No	No	10	R	R	S	R	S	R	R	R	R	R	R	S	S	S	S	S	S	I	S	S	NI	NI	R	S
Res13-Lact-PEC05-10	yes	CV	CV-1	suckler	feces	Enterobacter cloacae	No	No	10	R	R	S	R	S	R	R	R	R	R	R	S	S	S	S	S	S	S	S	S	NI	NI	R	S
Res13-Lact-PEC05-16	yes	CV	CV-1	suckler	feces	Enterobacter cloacae	No	No	10	R	R	S	R	S	R	R	R	R	R	R	S	S	S	S	S	S	S	S	S	NI	NI	R	S
Res13-Lact-PEC03-03	no	CV	CV-1	suckler	feces	Citrobacter freundii	No	No	13	R	R	S	R	S	R	R	R	R	R	R	S	S	S	S	S	S	I	R	R	NI	NI	R	R
Res13-Lact-PEC07-11	yes	CV	CV-1	suckler	feces	Escherichia coli	No	No	11	R	R	S	R	S	R	R	R	R	R	R	S	S	S	S	S	S	S	R	S	NI	NI	R	S
Res13-Fini-PEC11-01	yes	CV	CV-2	finisher	feces	Escherichia coli	No	No	13	R	R	S	R	S	R	R	R	R	R	R	R	S	S	S	S	S	R	R	R	NI	NI	R	R
Res13-Fini-PEC11-11	no	CV	CV-2	finisher	feces	Escherichia coli	No	No	12	R	R	S	R	S	R	R	R	R	R	R	R	S	S	S	S	S	S	R	R	NI	NI	R	R
Res13-Fini-PEC11-04-A	no	CV	CV-2	finisher	feces	Escherichia coli	No	No	12	R	R	S	R	S	R	R	R	R	R	R	R	S	S	S	S	S	S	R	R	NI	NI	R	R
Res13-Fini-PEC12-04	no	CV	CV-2	finisher	feces	Escherichia coli	No	No	12	R	R	S	R	S	R	R	R	R	R	R	R	S	S	S	S	S	S	R	R	NI	NI	R	R
Res13-Fini-PEC10-29	no	CV	CV-2	finisher	feces	Escherichia coli	No	No	12	R	R	S	R	S	R	R	R	R	R	R	R	S	S	S	S	S	S	R	R	NI	NI	R	R
Res13-Fini-PEC13-17	yes	CV	CV-2	finisher	feces	Escherichia coli	No	No	12	R	R	S	R	S	R	R	R	R	R	R	R	S	S	S	S	S	S	R	R	NI	NI	R	R
Res13-Fini-PEC10-33	no	CV	CV-2	finisher	feces	Escherichia coli	No	No	12	R	R	S	R	S	R	R	R	R	R	R	R	S	S	S	S	S	I	R	R	NI	NI	R	R
Res13-Fini-PEC13-11	no	CV	CV-2	finisher	feces	Escherichia coli	No	No	12	R	R	S	R	S	R	R	R	R	R	R	R	S	S	S	S	S	S	R	R	NI	NI	R	R
Res13-Fini-PEC15-13	no	CV	CV-2	finisher	feces	Escherichia coli	No	No	12	R	R	S	R	S	R	R	R	R	R	R	R	S	S	S	S	S	S	R	R	NI	NI	R	R
Res13-Fini-PEC12-33	no	CV	CV-2	finisher	feces	Escherichia coli	No	No	12	R	R	S	R	S	R	R	R	R	R	R	R	S	S	S	S	S	I	R	R	NI	NI	R	R
Res13-Fini-PEC15-05	no	CV	CV-2	finisher	feces	Escherichia coli	No	No	10	R	R	S	R	S	R	R	R	R	R	R	S	S	S	S	S	S	S	S	S	NI	NI	R	S
Res13-Fini-PEC10-36	no	CV	CV-2	finisher	feces	Escherichia coli	No	No	14	R	R	S	R	S	R	R	R	R	R	R	R	S	S	S	S	S	I	R	R	NI	NI	R	R
Res13-Croi-PEC11-19	yes	CV	CV-2	grower	feces	Escherichia coli	No	Yes	14	R	R	S	R	S	R	R	R	R	R	R	R	S	S	S	S	S	S	R	R	ESBL	ESBL	R	R
Res13-Croi-PEC11-26	no	CV	CV-2	grower	feces	Escherichia coli	No	No	14	R	R	S	R	S	R	R	R	R	R	R	R	S	S	S	S	S	S	R	R	NI	NI	R	R
Res13-Croi-PEC11-11	no	CV	CV-2	grower	feces	Escherichia coli	No	No	14	R	R	S	R	S	R	R	R	R	R	R	R	S	S	S	S	S	S	R	R	NI	NI	R	R
Res13-Croi-PEC13-11	no	CV	CV-2	grower	feces	Escherichia coli	No	No	14	R	R	S	R	S	R	R	R	R	R	R	R	S	S	S	S	S	I	R	R	NI	NI	R	R
Res13-Croi-PEC13-17	no	CV	CV-2	grower	feces	Escherichia coli	No	No	14	R	R	S	R	S	R	R	R	R	R	R	R	S	S	S	S	S	I	R	R	NI	NI	R	R
Res13-Croi-PEC15-04	no	CV	CV-2	grower	feces	Escherichia coli	No	No	14	R	R	S	R	S	R	R	R	R	R	R	R	S	S	S	S	S	S	R	R	NI	NI	R	R
Res13-Croi-PEC15-20	yes	CV	CV-2	grower	feces	Escherichia coli	No	No	14	R	R	S	R	S	R	R	R	R	R	R	R	S	S	S	S	S	S	R	R	NI	NI	R	R
Res13-Croi-PEC15-19	no	CV	CV-2	grower	feces	Escherichia coli	No	No	14	R	R	S	R	S	R	R	R	R	R	R	R	S	S	S	S	S	S	R	R	NI	NI	R	R
Res13-Lact-EC08-33	yes	CV	CV-2	sow	feces	Escherichia coli	No	No	11	R	R	S	R	S	R	R	R	R	R	R	S	S	S	S	S	S	S	R	S	NI	NI	R	S
Res13-Lact-EC09-12	yes	CV	CV-2	sow	feces	Escherichia coli	No	No	15	R	R	S	R	S	R	R	R	R	R	R	R	S	S	S	S	S	R	R	R	NI	NI	R	R
Res13-Lact-EC10-12	no	CV	CV-2	sow	feces	Escherichia coli	No	No	13	R	R	S	R	S	R	R	R	R	R	R	S	S	S	S	S	S	S	R	R	NI	NI	R	R
Res13-Lact-EC11-13	no	CV	CV-2	sow	feces	Escherichia coli	No	No	13	R	R	S	R	S	R	R	R	R	R	R	S	S	S	S	S	S	I	R	R	NI	NI	R	R
Res13-Lact-EC12-13	yes	CV	CV-2	sow	feces	Escherichia coli	No	No	12	R	R	S	R	S	R	R	R	R	R	R	S	S	S	S	S	S	S	R	R	NI	NI	R	S
Res13-Lact-EC13-32	yes	CV	CV-2	sow	feces	Escherichia coli	No	No	13	R	R	S	R	S	R	R	R	R	R	R	S	S	S	S	S	S	I	R	R	NI	NI	R	R
Res13-Lact-PEC08-09	yes	CV	CV-2	suckler	feces	Escherichia coli	No	No	13	R	R	S	R	S	R	R	R	R	R	R	R	S	S	S	S	S	I	S	R	NI	NI	R	R
Res13-Lact-PEC08-04	no	CV	CV-2	suckler	feces	Escherichia coli	No	No	13	R	R	S	R	S	R	R	R	R	R	R	R	S	S	S	S	S	S	R	R	NI	NI	R	S
Res13-Lact-PEC10-02	no	CV	CV-2	suckler	feces	Escherichia coli	No	No	13	R	R	S	R	S	R	R	R	R	R	R	S	S	S	S	S	S	I	R	R	NI	NI	R	R
Res13-Lact-PEC11-32	yes	CV	CV-2	suckler	feces	Escherichia coli	No	No	14	R	R	S	R	S	R	R	R	R	R	R	S	S	S	S	S	S	R	R	R	NI	NI	R	R
Res13-Lact-PEC12-28	no	CV	CV-2	suckler	feces	Escherichia coli	No	No	11	R	R	S	R	S	R	R	R	R	R	R	R	S	S	S	S	S	I	S	S	NI	NI	R	S
Res13-Lact-PEC12-21	no	CV	CV-2	suckler	feces	Escherichia coli	No	No	12	R	R	S	R	S	R	R	R	R	R	R	R	S	S	S	S	S	S	R	S	NI	NI	R	S
Res13-Lact-PEC13-07	no	CV	CV-2	suckler	feces	Escherichia coli	No	No	11	I	R	S	R	S	R	R	R	R	R	R	R	S	S	S	S	S	S	S	R	NI	NI	R	S
Res13-Sevr-PEC09-47	yes	CV	CV-2	weaner	feces	Enterobacter cloacae	No	No	11	R	R	S	R	S	R	R	R	R	R	R	S	S	S	S	S	S	R	S	S	NI	NI	R	S
Res13-Sevr-PEC09-36	yes	CV	CV-2	weaner	feces	Enterobacter cloacae	No	No	11	R	R	S	R	SD	R	R	R	R	R	R	S	S	S	S	S	S	R	S	S	NI	NI	R	S
Res13-Fini_AlimEC1-01	no	CV	CV-1	finisher	feed	Stenotrophomonas maltophilia	No	No	6	R	NI	S	R	NI	NI	NI	NI	S	NI	R	S	NI	R	R	NI	S	NI	R	S	NI	NI	NI	S
Res13-Fini_AlimEC1-12	no	CV	CV-1	finisher	feed	Salmonella enterica arizonae	No	No	6	R	R	S	R	NI	I	NI	R	R	I	R	S	NI	S	S	NI	S	NI	S	S	NI	NI	S	S
Res13-Fini_AlimEC2-02	no	CV	CV-2	finisher	feed	Escherichia coli	No	No	10	R	R	S	R	S	R	R	R	R	R	R	S	S	S	S	S	S	S	S	S	NI	NI	R	S
Res13-Sevr_AlimEC2-20	no	CV	CV-2	weaner	feed	Pseudomonas fluorescens/putida	No	No	5	R	NI	S	R	S	I	NI	NI	R	I	R	R	S	S	S	S	S	S	S	S	NI	NI	NI	S
Res13-Sevr_AlimEC2-17	no	CV	CV-2	weaner	feed	Pseudomonas luteola	No	No	8	R	NI	S	R	S	I	NI	NI	I	I	R	R	S	S	S	S	R	S	R	R	NI	NI	NI	R
Res13-Abat_PEA15_P4-01	no	AF3	AF3-3	carcass	swab	Enterobacter cloacae			12	R	R	S	R	S	R	R	R	R	R	R	S	S	S	S	S	S	R	S	R	NI	NI	S	R
Res13-Abat-EA3-S5-2	no	AF3	AF3-3	carcass	swab	Acinetobacter	No	No	4	R	I	S	R	S	S	R	S	S	S	R	R	S	S	S	S	S	S	S	S	NI	NI	S	S
Res13-Abat-PEA16-P5-1	no	AF3	AF3-3	carcass	swab	Acinetobacter	No	No	4	R	R	S	R	S	S	R	S	S	S	R	R	S	S	S	S	S	S	S	S	NI	NI	S	S
Res13-Abat-PEA20-P5-2	no	AF3	AF3-3	carcass	swab	Acinetobacter	No	No	4	R	R	S	R	S	S	R	S	S	S	R	R	S	S	S	S	S	S	S	S	NI	NI	S	S
Res13-Abat-PEA21-P1-1	no	AF3	AF3-3	carcass	swab	Enterobacter cloacae	No	No	9	R	R	S	R	S	R	R	R	R	R	R	S	S	S	S	S	S	I	S	S	NI	NI	S	S
Res13-Abat-PEA21-P1-2	no	AF3	AF3-3	carcass	swab	Enterobacter cloacae	No	No	9	R	R	S	R	S	R	R	R	R	R	R	S	S	S	S	S	S	I	S	S	NI	NI	S	S
Res13-Abat-PEA21-P4-1	no	AF3	AF3-3	carcass	swab	Acinetobacter	No	No	4	R	R	S	R	S	S	R	S	S	S	R	R	S	S	S	S	S	S	S	S	NI	NI	S	S
Res13-Abat-PEA24-P1-1	no	AF3	AF3-4	carcass	swab	Enterobacter cloacae	No	No	10	R	R	S	R	S	R	R	R	R	R	R	S	S	S	S	S	S	I	R	S	NI	NI	S	S
Res13-Abat-PEA24-P1-2	no	AF3	AF3-4	carcass	swab	Enterobacter cloacae	No	No	10	R	R	S	R	S	R	R	R	R	R	R	S	S	S	S	S	S	I	R	S	NI	NI	S	S
Res13-Abat-PEA24-P4-1	no	AF3	AF3-4	carcass	swab	Enterobacter cloacae	No	No	9	R	R	S	R	S	R	R	R	R	R	R	S	S	S	S	S	S	I	S	S	NI	NI	S	S
Res13-Abat-PEA24-P4-2	no	AF3	AF3-4	carcass	swab	Enterobacter cloacae	No	No	9	R	R	S	R	S	R	R	R	R	R	R	S	S	S	S	S	S	I	S	S	NI	NI	S	S
Res13-Abat-PEA24-P5-01-A	yes	AF3	AF3-4	carcass	swab	Enterobacter cloacae			10	R	R	S	R	S	R	R	R	R	R	R	S	S	S	S	S	S	R	S	S	NI	NI	S	S
Res13-Abat-PEA24-P5-01-B	no	AF3	AF3-4	carcass	swab	Burkholderia cepacia			8	R	NI	S	R	NI	NI	NI	NI	R	NI	R	R	NI	R	R	S	S	NI	R	S	NI	NI	NI	S
Res13-Abat-PEA25-P4-1	no	AF3	AF3-4	carcass	swab	Acinetobacter	No	No	9	R	R	S	R	R	R	R	R	R	R	R	R	S	S	S	S	S	R	S	S	NI	NI	S	S
Res13-Abat-PEA25-P4-2	no	AF3	AF3-4	carcass	swab	Escherichia coli 1	No	No	13	R	R	S	R	R	R	R	R	R	R	R	R	S	S	S	S	S	R	R	S	NI	NI	S	S
Res13-Abat-PEA25-P5-2	no	AF3	AF3-4	carcass	swab	Acinetobacter	No	No	4	R	R	S	R	S	S	R	S	S	S	R	R	S	S	S	S	S	S	S	S	NI	NI	S	S
Res13-Abat-PEA28-P5-2	no	AF3	AF3-4	carcass	swab	Acinetobacter	No	No	4	R	R	S	R	S	S	R	S	S	S	R	R	S	S	S	S	S	S	S	S	NI	NI	S	S
Res13-Abat-PEB01-P1-4	no	AF1	AF1-1	carcass	swab	Klebsiella pneumoniae ssp pneumoniae 2	No	No	1	S	R	S	S	S	S	S	S	S	S	S	S	S	S	S	S	S	S	S	S	NI	NI	S	S
Res13-Abat-PEB19-P1-2	no	AF1	AF1-3	carcass	swab	Enterobacter cloacae	No	No	9	R	R	S	R	S	R	R	R	R	R	R	S	S	S	S	S	S	S	S	S	NI	NI	S	S
Res13-Abat-PEC07-P3-1-a	no	CV	CV-1	carcass	swab	Acinetobacter	No	No	4	R	I	S	R	S	S	R	S	S	S	R	R	S	S	S	S	S	S	S	S	NI	NI	S	S
Res13-Abat-PEC08-P2-1	no	CV	CV-2	carcass	swab	Acinetobacter	No	No	4	R	I	S	R	S	S	R	S	S	S	R	R	S	S	S	S	S	S	S	S	NI	NI	S	S
Res13-Abat-PEC09-P3-2	no	CV	CV-2	carcass	swab	Acinetobacter	No	No	4	R	I	S	R	S	S	R	S	S	S	R	R	S	S	S	S	S	S	S	S	NI	NI	S	S
Res13-Abat-PEC10-P4-1	no	CV	CV-2	carcass	swab	Acinetobacter	No	No	4	R	I	S	R	S	S	R	S	S	S	R	R	S	S	S	S	S	S	S	S	NI	NI	S	S
Res13-Abat-PEC12-P5-2	no	CV	CV-2	carcass	swab	Acinetobacter	No	No	4	R	I	S	R	S	S	R	S	S	S	R	R	S	S	S	S	S	S	S	S	NI	NI	S	S
Res13-Abat-PEC13-P2-1	no	CV	CV-2	carcass	swab	Acinetobacter	No	No	4	R	I	S	R	S	S	R	S	S	S	R	R	S	S	S	S	S	S	S	S	NI	NI	S	S
Res13-Abat-PEC14-P4-1	no	CV	CV-2	carcass	swab	Acinetobacter	No	No	4	R	I	S	R	S	S	R	S	S	S	R	R	S	S	S	S	S	S	S	S	NI	NI	S	S
Res13-Abat-PEC15-P5-2	no	CV	CV-2	carcass	swab	Acinetobacter	No	No	4	R	I	S	R	S	S	R	S	S	S	R	R	S	S	S	S	S	S	S	S	NI	NI	S	S
R13-AF11-pFin-01	yes	AF1	AF1-1	finisher	feces	Escherichia coli	No	No	1	S	S	S	S	S	S	S	S	S	S	I	I	S	S	S	S	S	S	S	S	NI	NI	R	S
R13-AF11-pFin-02	yes	AF1	AF1-1	finisher	feces	Escherichia coli	No	No	1	S	S	S	S	S	S	S	S	S	S	I	I	S	S	S	S	S	S	S	S	NI	NI	R	S
R13-AF11-pFin-03	yes	AF1	AF1-1	finisher	feces	Escherichia coli	No	No	3	S	R	S	S	S	S	S	S	S	S	I	S	S	S	S	S	S	S	S	R	NI	NI	R	S
R13-AF11-pFin-04	yes	AF1	AF1-1	finisher	feces	Escherichia coli	No	No	3	S	R	S	S	S	S	S	S	S	S	S	S	S	S	S	S	S	S	S	R	NI	NI	R	S
R13-AF11-pFin-05	yes	AF1	AF1-1	finisher	feces	Escherichia coli	No	No	5	S	R	S	S	S	S	S	S	S	S	R	R	S	S	S	S	S	S	S	R	NI	NI	S	R
R13-AF11-pWea-01	yes	AF1	AF1-1	weaner	feces	Escherichia coli	No	No	2	S	S	S	S	S	S	S	S	S	S	I	S	S	S	S	S	S	S	R	S	NI	NI	R	S
R13-AF11-pWea-02	yes	AF1	AF1-1	weaner	feces	Escherichia coli	No	No	5	S	S	S	S	S	S	S	S	S	S	S	R	S	S	S	S	S	S	R	R	NI	NI	R	R
R13-AF11-pWea-03	yes	AF1	AF1-1	weaner	feces	Escherichia coli	No	No	2	S	S	S	S	S	S	S	S	S	S	I	S	S	S	S	S	S	S	R	S	NI	NI	R	S
R13-AF11-pWea-04	yes	AF1	AF1-1	weaner	feces	Escherichia coli	No	No	5	S	S	S	S	S	S	S	S	S	S	S	R	S	S	S	S	S	S	R	R	NI	NI	R	R
R13-AF11-pWea-05	yes	AF1	AF1-1	weaner	feces	Escherichia coli	No	No	5	S	S	S	S	S	S	S	S	S	S	S	R	S	S	S	S	S	S	R	R	NI	NI	R	R
R13-AF12-pSow-01	yes	AF1	AF1-2	sow	feces	Escherichia coli	No	No	3	S	S	S	S	S	S	S	S	S	S	S	R	S	S	S	S	S	S	S	R	NI	NI	R	S
R13-AF12-pSow-02	yes	AF1	AF1-2	sow	feces	Escherichia coli	No	No	2	S	S	S	S	S	S	S	S	S	S	S	S	S	S	S	S	S	S	S	R	NI	NI	R	S
R13-AF12-pSow-03	yes	AF1	AF1-2	sow	feces	Escherichia coli	No	No	3	S	S	S	S	S	S	S	S	S	S	I	I	S	S	S	S	S	S	R	R	NI	NI	R	S
R13-AF12-pSow-04	yes	AF1	AF1-2	sow	feces	Escherichia coli	No	No	1	S	S	S	S	S	S	S	S	S	S	I	S	S	S	S	S	R	S	S	S	NI	NI	S	S
R13-AF12-pSow-05	yes	AF1	AF1-2	sow	feces	Escherichia coli	No	No	1	S	S	S	S	S	S	S	S	S	S	I	S	S	S	S	S	R	S	S	S	NI	NI	S	S
R13-AF21-pWea-01	yes	AF2	AF2-1	weaner	feces	Escherichia coli	No	No	1	S	S	S	S	S	S	S	S	S	S	S	S	S	S	S	S	S	S	S	S	NI	NI	R	S
R13-AF21-pWea-02	yes	AF2	AF2-1	weaner	feces	Escherichia coli	No	No	1	S	S	S	S	S	S	S	S	S	S	S	S	S	S	S	S	S	S	S	R	NI	NI	S	S
R13-AF21-pWea-03	yes	AF2	AF2-1	weaner	feces	Escherichia coli	No	No	2	S	S	S	S	S	S	S	S	S	S	I	S	S	R	S	S	S	S	S	R	NI	NI	S	S
R13-AF21-pWea-04	yes	AF2	AF2-1	weaner	feces	Escherichia coli	No	No	1	S	S	S	S	S	S	S	S	S	S	S	S	S	S	S	S	S	S	S	R	NI	NI	S	S
R13-AF21-pWea-05	yes	AF2	AF2-1	weaner	feces	Escherichia coli	No	No	1	S	S	S	S	S	S	S	S	S	S	S	S	S	S	S	S	S	S	S	R	NI	NI	S	S
R13-AF22-pFin-01	yes	AF2	AF2-2	finisher	feces	Escherichia coli	No	No	0	S	S	S	S	S	S	S	S	S	S	S	S	S	S	S	S	S	S	S	S	NI	NI	S	S
R13-AF22-pFin-02	yes	AF2	AF2-2	finisher	feces	Escherichia coli	No	No	2	S	S	S	S	S	S	S	S	S	S	I	S	S	S	S	S	S	S	S	R	NI	NI	R	S
R13-AF22-pFin-03	yes	AF2	AF2-2	finisher	feces	Escherichia coli	No	No	0	S	S	S	S	S	S	S	S	S	S	S	S	S	S	S	S	S	S	S	S	NI	NI	S	S
R13-AF22-pFin-04	yes	AF2	AF2-2	finisher	feces	Escherichia coli	No	No	0	S	S	S	S	S	S	S	S	S	S	S	S	S	S	S	S	S	S	S	S	NI	NI	S	S
R13-AF22-pFin-05	yes	AF2	AF2-2	finisher	feces	Escherichia coli	No	No	2	S	S	S	S	S	S	S	S	S	S	S	S	S	S	S	S	S	S	S	R	NI	NI	R	S
R13-AF22-pSow-01	yes	AF2	AF2-2	sow	feces	Escherichia coli	No	No	4	S	S	S	S	S	S	S	S	S	S	S	R	S	S	S	S	S	S	R	R	NI	NI	R	S
R13-AF22-pSow-02	yes	AF2	AF2-2	sow	feces	Escherichia coli	No	No	1	S	S	S	S	S	S	S	S	S	S	S	S	S	S	S	S	S	S	S	S	NI	NI	R	S
R13-AF22-pSow-03	yes	AF2	AF2-2	sow	feces	Escherichia coli	No	No	1	S	S	S	S	S	S	S	S	S	S	I	S	S	S	S	S	S	S	S	S	NI	NI	R	S
R13-AF22-pSow-04	yes	AF2	AF2-2	sow	feces	Escherichia coli	No	No	1	S	S	S	S	S	S	S	S	S	S	I	S	S	S	I	S	S	S	S	S	NI	NI	R	S
R13-AF22-pSow-05	yes	AF2	AF2-2	sow	feces	Escherichia coli	No	No	1	S	S	S	S	S	S	S	S	S	S	S	S	S	S	S	S	S	S	S	S	NI	NI	R	S
R13-AF31-pSow-01	yes	AF3	AF3-1	sow	feces	Escherichia coli	No	No	2	S	S	S	S	S	S	S	S	S	S	S	S	S	S	S	S	S	S	R	R	NI	NI	S	S
R13-AF31-pSow-02	yes	AF3	AF3-1	sow	feces	Escherichia coli	No	No	2	S	S	S	S	S	S	S	S	S	S	I	S	S	S	S	S	S	S	S	R	NI	NI	R	S
R13-AF31-pSow-03	yes	AF3	AF3-1	sow	feces	Escherichia coli	No	No	1	S	S	S	S	S	S	S	S	S	S	I	S	S	S	S	S	S	S	S	R	NI	NI	S	S
R13-AF31-pSow-04	yes	AF3	AF3-1	sow	feces	Escherichia coli	No	No	2	S	S	S	S	S	S	S	S	S	S	S	S	S	S	S	S	S	S	R	R	NI	NI	S	S
R13-AF31-pSow-05	yes	AF3	AF3-1	sow	feces	Escherichia coli	No	No	4	S	S	S	S	S	S	S	S	S	S	S	R	S	S	S	S	S	S	S	R	NI	NI	R	R
R13-AF33-pWea-01	yes	AF3	AF3-3	weaner	feces	Escherichia coli	No	No	4	S	S	S	S	S	S	S	S	S	S	S	R	S	S	S	S	S	S	S	R	NI	NI	R	R
R13-AF33-pWea-02	yes	AF3	AF3-3	weaner	feces	Escherichia coli	No	No	5	S	S	S	S	S	S	S	S	S	S	S	R	S	S	S	S	S	S	R	R	NI	NI	R	R
R13-AF33-pWea-03	yes	AF3	AF3-3	weaner	feces	Escherichia coli	No	No	3	S	S	S	S	S	S	S	S	S	S	S	R	S	S	S	S	S	S	S	R	NI	NI	R	S
R13-AF33-pWea-04	yes	AF3	AF3-3	weaner	feces	Escherichia coli	No	No	5	S	S	S	S	S	S	S	S	S	S	S	R	S	S	S	S	S	S	R	R	NI	NI	R	R
R13-AF33-pWea-05	yes	AF3	AF3-3	weaner	feces	Escherichia coli	No	No	4	S	S	S	S	S	S	S	S	S	S	S	R	S	S	S	S	S	S	S	R	NI	NI	R	R
R13-AF34-pFin-01	yes	AF3	AF3-4	finisher	feces	Escherichia coli	No	No	4	S	R	S	S	S	S	S	S	S	S	I	S	S	S	S	S	S	S	R	R	NI	NI	R	S
R13-AF34-pFin-02	yes	AF3	AF3-4	finisher	feces	Escherichia coli	No	No	2	S	S	S	S	S	S	I	S	S	S	S	I	S	S	S	S	S	S	R	S	NI	NI	R	S
R13-AF34-pFin-03	yes	AF3	AF3-4	finisher	feces	Escherichia coli	No	No	4	S	R	S	S	S	S	S	S	S	S	I	S	S	S	S	S	S	S	R	R	NI	NI	R	S
R13-AF34-pFin-04	yes	AF3	AF3-4	finisher	feces	Escherichia coli	No	No	4	S	S	S	S	S	S	S	S	S	S	R	S	S	S	S	S	S	S	S	R	NI	NI	R	R
R13-AF34-pFin-05	yes	AF3	AF3-4	finisher	feces	Escherichia coli	No	No	4	S	S	S	S	S	S	S	S	S	S	I	S	S	S	S	S	S	S	R	R	NI	NI	R	R
R13-CV1-pFin-01	yes	CV	CV-1	finisher	feces	Escherichia coli	No	No	1	S	S	S	S	S	S	S	S	S	S	S	S	S	S	S	S	S	S	S	R	NI	NI	S	S
R13-CV1-pFin-02	yes	CV	CV-1	finisher	feces	Escherichia coli	No	No	1	S	S	S	S	S	S	S	S	S	S	S	S	S	S	S	S	S	S	S	S	NI	NI	R	S
R13-CV1-pFin-03	yes	CV	CV-1	finisher	feces	Escherichia coli	No	No	1	S	S	S	S	S	S	S	S	S	S	S	S	S	S	S	S	S	S	S	S	NI	NI	R	S
R13-CV1-pFin-04	yes	CV	CV-1	finisher	feces	Escherichia coli	No	No	1	S	S	S	S	S	S	S	S	S	S	S	S	S	S	S	S	S	S	S	S	NI	NI	R	S
R13-CV1-pFin-05	yes	CV	CV-1	finisher	feces	Escherichia coli	No	No	3	S	S	S	S	S	S	S	S	S	S	S	S	S	S	S	S	S	S	R	R	NI	NI	R	S
R13-CV1-pSow-01	yes	CV	CV-1	sow	feces	Escherichia coli	No	No	4	S	S	S	S	S	S	S	S	S	S	I	S	S	S	S	S	S	S	R	R	NI	NI	R	R
R13-CV1-pSow-02	yes	CV	CV-1	sow	feces	Escherichia coli	No	No	6	S	R	S	S	S	S	S	S	S	S	I	R	S	S	S	S	S	S	R	R	NI	NI	R	R
R13-CV1-pSow-03	yes	CV	CV-1	sow	feces	Escherichia coli	No	No	4	S	R	S	S	S	S	S	S	S	S	S	S	S	S	S	S	S	S	R	R	NI	NI	R	S
R13-CV1-pSow-04	yes	CV	CV-1	sow	feces	Escherichia coli	No	No	3	S	R	S	S	S	S	S	S	S	S	S	S	S	S	S	S	S	S	R	S	NI	NI	R	S
R13-CV1-pSow-05	yes	CV	CV-1	sow	feces	Escherichia coli	No	No	5	S	S	S	S	S	S	S	S	S	S	S	R	S	S	S	S	S	S	R	R	NI	NI	R	R
R13-CV2-pWea-02	yes	CV	CV-2	weaner	feces	Escherichia coli	No	No	6	S	R	R	S	S	S	S	S	S	S	I	S	S	S	S	S	S	S	R	R	NI	NI	R	R
R13-CV2-pWea-03	yes	CV	CV-2	weaner	feces	Escherichia coli	No	No	7	S	S	R	S	S	S	S	S	S	S	S	R	S	R	S	S	S	S	R	R	NI	NI	R	R
R13-CV2-pWea-04	yes	CV	CV-2	weaner	feces	Escherichia coli	No	No	6	S	R	S	S	S	S	S	S	S	S	R	S	S	S	S	S	S	S	R	R	NI	NI	R	R
R13-CV2-pWea-05	yes	CV	CV-2	weaner	feces	Escherichia coli	No	No	4	S	R	S	S	S	S	S	S	S	S	I	S	S	S	S	S	S	S	R	R	NI	NI	R	S

## Sheet: Genotype
strain_name	species	E_coli_serotype	GeneSeekr_Profile	MLST_Result	rMLST_Result	clermont_phylogroup	sample_type	farm	husbandry	animal_group	animal_type	animal_n	AAC3_VIa	ACT_17	ACT_2	ANT2_Ia	aadA	aadA13	aadA17	aadA2	aadA25	APH3_Ib	APH6_Id	YojI	msbA	SoxSR	TolC	CMY_2	CMY_72	CTX_M_15	Ecoli_GlpT	MIR_12	PBP3	TEM_1	Ecoli_UhpT	Ecoli_ampC_bl	Ecoli_ampC1_bl	Ecoli_ampH_bl	Ecoli_CyaA	Ecoli_EF_Tu	Salm_gyrA	FosA2	FosA4	mphB	Ecoli_mdfA	KpnEF	EmrAB_TolC	EmrKY_TolC	emrR
Res13-Lact-EB13-15	Escherichia coli	O82 (99.84):H31 (100.0)	uidA	1252	33431	B1	feces	B	AF1	AF1-2	sow	1	0	0	0	0	0	0	0	0	0	0	0	1	1	1	1	0	0	0	1	0	1	0	0	1	1	1	0	1	0	0	0	1	1	1	1	1	1
Res13-Lact-PER02-36	Escherichia coli	O-untypeable:H4 (100.0)	uidA	761	new	A	feces	E	AF2	AF2-1	suckler	4	1	0	0	0	0	1	0	0	0	1	1	1	1	1	1	0	0	0	1	0	1	0	0	1	1	1	0	0	0	0	0	1	1	1	1	0	1
Res13-Fini-PEC02-13	Escherichia coli	O24 (100.0):H4 (100.0)	uidA	117	14771	G	feces	S	CV	CV-1	finisher	5	0	0	0	0	0	0	0	1	0	1	1	1	1	1	1	1	0	0	1	0	1	1	0	1	1	1	1	1	0	0	0	0	1	1	1	1	1
Res13-Lact-EC09-12	Escherichia coli	O-untypeable:H4 (100.0)	uidA	117	14771	G	feces	S	CV	CV-2	sow	1	0	0	0	0	0	0	0	1	0	1	1	1	1	1	1	1	0	0	1	0	1	1	0	1	1	1	1	1	0	0	0	0	1	1	1	1	1
Res13-Lact-PEA27-11	Escherichia coli	O80 (100.0):H26 (99.94)	uidA	189	1957	A	feces	K	AF3	AF3-4	suckler	5	0	0	0	0	0	0	0	0	0	0	0	1	1	1	1	0	0	0	1	0	1	0	0	1	1	1	0	2	0	0	0	1	1	1	1	1	1
Res13-Sevr-PEA20-33	Escherichia coli	O145 (99.92):H-untypeable	eae;hlyAEc;O145;uidA	1034	new	D	feces	N	AF3	AF3-3	weaner	4	0	0	0	0	0	0	0	0	0	0	0	1	1	1	1	0	0	0	1	0	1	0	0	1	1	1	0	2	0	0	0	1	1	1	0	1	1
Res13-Lact-PEA13-09	Escherichia coli	O118/O151;O151 (100.0):H25 (100.0)	uidA	1684	38759	A	feces	K	AF3	AF3-2	suckler	5	0	0	0	0	0	0	0	0	0	0	0	1	1	1	1	0	0	0	1	0	1	0	0	1	1	1	0	1	0	0	0	1	1	1	1	1	1
Res13-Lact-EA06-23	Escherichia coli	O8 (99.59):H19 (100.0)	uidA	88	2087	C	feces	J	AF3	AF3-1	sow	1	0	0	0	0	0	0	0	0	0	1	1	1	1	1	1	0	0	0	1	0	1	0	0	1	1	1	0	2	0	0	0	1	1	1	1	1	1
Res13-Lact-LER1-21	Escherichia coli	O-untypeable:H4 (100.0)	uidA	761	new	A	manure	E	AF2	AF2-1	sow	NA	1	0	0	0	0	1	0	0	0	1	1	1	1	1	1	0	0	0	1	0	1	0	0	1	1	1	0	0	0	0	0	1	1	1	1	0	1
Res13-Lact-PEA13-11	Escherichia coli	O118/O151;O151 (100.0):H25 (100.0)	uidA	1684	38759	A	feces	K	AF3	AF3-2	suckler	5	0	0	0	0	0	0	0	0	0	0	0	1	1	1	1	0	0	0	1	0	1	0	0	1	1	1	0	1	0	0	0	1	1	1	1	1	1
Res13-Fini-PEA25-34	Escherichia coli	O112ab (99.15):H8 (100.0)	uidA	75		B1	feces	P	AF3	AF3-4	finisher	4	0	0	0	0	0	0	0	0	0	1	1	1	1	1	1	0	0	0	1	0	1	0	0	1	1	1	0	1	0	1	0	1	1	1	1	1	1
Res13-Lact-PEB08-33	Escherichia coli	O39 (99.92):H21 (99.86)	uidA	101	1589	B1	feces	B	AF1	AF1-2	suckler	5	0	0	0	0	0	0	0	0	0	0	0	1	1	1	1	0	0	0	1	0	1	0	0	1	1	1	0	1	0	0	0	1	1	1	1	1	1
Res13-Lact-PEA13-26	Escherichia coli	O118/O151;O151 (100.0):H25 (100.0)	uidA	1684	38759	A	feces	K	AF3	AF3-2	suckler	5	0	0	0	0	0	0	0	0	0	0	0	1	1	1	1	0	0	0	1	0	1	0	0	1	1	1	0	1	0	0	0	1	1	1	1	1	1
Res13-Croi-PEA27-33	Escherichia coli	ND	eae;hlyAEc;O145;uidA	1034		D	feces	P	AF3	AF3-4	grower	5	0	0	0	0	0	0	0	0	0	0	0	1	1	1	1	0	0	0	1	0	1	0	0	1	1	1	0	2	0	0	0	1	1	1	0	1	1
Res13-Croi-PEC11-19	Escherichia coli	O24 (100.0):H4 (100.0)	uidA	117	14771	G	feces	T	CV	CV-2	grower	4	0	0	0	0	0	0	0	1	0	1	1	1	1	1	1	1	0	0	1	0	1	1	0	1	1	1	1	1	0	0	0	0	1	1	1	1	1
Res13-Sevr-LER2-33	Providencia rettgeri	ND	ND	new	new		manure	H	AF2	AF2-2	weaner	NA	0	0	0	1	0	0	0	0	0	0	0	0	0	0	0	0	0	0	0	0	1	0	0	0	0	0	0	1	0	0	0	0	0	0	0	0	0
Res13-Lact-PEC05-17	Enterobacter cloacae	ND	ND		ND		feces	S	CV	CV-1	suckler	5	0	1	0	0	0	0	0	0	0	0	0	0	1	0	0	0	0	0	0	0	1	0	1	0	0	1	0	2	0	0	1	0	0	1	0	0	1
Res13-Lact-EC05-01	Citrobacter freundii	ND	ND		79425		feces	S	CV	CV-1	sow	1	0	0	0	0	0	0	0	0	0	0	0	0	1	0	0	0	1	0	1	0	1	0	1	0	0	1	0	1	0	0	0	0	1	1	0	0	1
Res13-Lact-PEC11-32	Escherichia coli	O8 (100.0):H25 (100.0)	uidA	58		B1	feces	S	CV	CV-2	suckler	5	0	0	0	0	0	0	0	0	0	1	1	1	1	1	1	1	0	0	1	0	1	1	0	1	1	1	0	1	0	0	0	1	1	1	1	1	1
Res13-Lact-PEC05-10	Enterobacter cloacae	ND	ND	ND	ND		feces	S	CV	CV-1	suckler	5	0	1	0	0	0	0	0	0	0	0	0	0	1	0	0	0	0	0	0	0	1	0	1	0	0	1	0	2	0	0	1	0	0	1	0	0	1
Res13-Lact-PER01-35	Escherichia coli	O-untypeable:H4 (100.0)	uidA	761	new	A	feces	E	AF2	AF2-1	suckler	4	1	0	0	0	0	1	0	0	0	1	1	1	1	1	1	0	0	0	1	0	1	0	0	1	1	1	0	2	0	0	0	1	1	1	1	0	1
Res13-Fini-PEA17-13	Escherichia coli	ND	eae;hlyAEc;O145;uidA	1034		D	feces	P	AF3	AF3-3	finisher	5	0	0	0	0	0	0	0	0	0	0	0	1	1	1	1	0	0	0	1	0	1	0	0	1	1	1	0	0	0	0	0	1	1	1	0	1	1
Res13-Lact-PEA08-37	Escherichia coli	O-untypeable:H16 (99.87)	eae;uidA	603	34987	B1	feces	K	AF3	AF3-2	suckler	5	0	0	0	0	0	0	0	0	0	0	0	1	1	1	1	0	0	0	1	0	1	0	0	1	1	0	0	1	0	0	0	1	1	1	1	1	1
Res13-Lact-ER07-26	Escherichia coli	O-untypeable:H4 (100.0)	uidA	761	new	A	feces	E	AF2	AF2-1	sow	1	1	0	0	0	0	1	0	0	0	1	1	1	1	1	1	0	0	0	1	0	1	0	0	1	1	1	0	0	0	0	0	1	1	1	1	0	1
Res13-Lact-PEC05-16	Enterobacter cloacae	ND	ND				feces	S	CV	CV-1	suckler	5	0	1	0	0	0	0	0	0	0	0	0	0	1	0	0	0	0	0	0	0	1	0	1	0	0	1	0	2	0	0	1	0	0	1	0	0	1
Res13-Lact-EC08-33	Escherichia coli	O-untypeable:H4 (100.0)	uidA	8431		C	feces	S	CV	CV-2	sow	1	0	0	0	0	0	0	0	1	0	0	0	1	1	1	1	1	0	0	1	0	1	0	0	1	1	1	0	2	0	0	0	1	1	1	1	1	1
Res13-Lact-EA06-22	Escherichia coli	O112ab (98.85):H8 (100.0)	uidA	75	ND	B1	feces	J	AF3	AF3-1	sow	1	0	0	0	0	0	0	0	0	0	1	1	1	1	1	1	0	0	0	1	0	1	0	0	1	1	1	0	2	0	1	0	1	1	1	1	1	1
Res13-Lact-PEA19-11	Escherichia coli	O157 (100.0):H16 (100.0)	O157	5502	2038	A	feces	K	AF3	AF3-3	suckler	4	0	0	0	0	0	0	0	0	0	0	0	1	1	1	1	0	0	0	1	0	1	0	0	1	2	1	0	1	0	0	0	1	1	1	1	1	1
Res13-Fini-PEC03-13	Escherichia coli	O24 (100.0):H4 (100.0)	uidA	117	14771	G	feces	S	CV	CV-1	finisher	5	0	0	0	0	0	0	0	1	0	1	1	1	1	1	1	1	0	0	1	0	1	1	0	1	1	1	1	1	0	0	0	0	1	1	1	1	1
Res13-Lact-EB12-05	Escherichia coli	O-untypeable:H11 (99.39)	uidA	48	29740	A	feces	B	AF1	AF1-2	sow	1	0	0	0	0	0	0	0	0	0	0	0	1	1	1	1	0	0	0	0	0	1	0	0	1	1	1	0	2	0	0	0	1	1	1	0	1	1
Res13-Lact-EC07-17	Escherichia coli	O-untypeable:H4 (100.0)	uidA	8431		C	feces	S	CV	CV-1	sow	1	0	0	0	0	0	0	0	1	0	0	0	1	1	1	1	1	0	0	1	0	1	0	0	1	1	1	0	0	0	0	0	1	1	1	0	1	1
Res13-Lact-PEA12-26	Escherichia coli	O157 (100.0):H16 (100.0)	O157	5502	2038	A	feces	K	AF3	AF3-2	suckler	3	0	0	0	0	0	0	0	0	0	0	0	1	1	1	1	0	0	0	1	0	1	0	0	1	2	1	0	0	0	0	0	1	1	1	1	1	1
Res13-Lact-EC13-32	Escherichia coli	O137 (99.67):H41 (98.69)	uidA	3018	15674	E	feces	S	CV	CV-2	sow	1	0	0	0	0	0	0	0	0	0	1	1	1	1	1	1	1	0	0	1	0	1	1	1	1	1	1	0	1	0	0	0	1	1	1	1	1	1
Res13-Lact-PEB08-01	Escherichia coli	O39 (99.92):H21 (99.86)	uidA	101	1589	B1	feces	B	AF1	AF1-2	suckler	5	0	0	0	0	0	0	0	0	0	0	0	1	1	1	1	0	0	0	1	0	1	0	0	1	1	1	0	1	0	0	0	1	1	1	1	1	1
Res13-Lact-PEB09-34	Escherichia coli	O88 (95.4):H32 (99.82)	uidA	10	30350	A	feces	B	AF1	AF1-2	suckler	5	0	0	0	0	0	0	0	0	0	1	1	1	1	1	1	0	0	0	0	0	1	0	0	1	1	1	0	1	0	0	0	1	1	1	1	1	1
Res13-Sevr-PEA15-37	Escherichia coli	ND	eae;hlyAEc;O145;uidA	1034	new	D	feces	N	AF3	AF3-3	weaner	5	0	0	0	0	0	0	0	0	0	0	0	1	1	1	1	0	0	0	1	0	1	0	0	1	1	1	0	2	0	0	0	1	1	1	0	1	1
Res13-Lact-ER07-10	Escherichia coli	O176 (100.0):H4 (99.9)	ND	5926	new	E	feces	E	AF2	AF2-1	sow	1	0	0	0	0	0	0	0	0	0	1	1	1	1	1	1	1	0	0	1	0	1	0	0	1	1	1	0	1	0	0	0	0	1	1	1	1	1
Res13-Sevr-PEC09-47	Enterobacter sp.	ND	ND				feces	R	CV	CV-2	weaner	4	0	0	1	0	0	0	0	0	0	0	0	0	1	0	0	0	0	0	0	0	1	0	1	0	0	1	0	2	0	0	1	0	0	1	0	0	1
Res13-Lact-PER02-35	Escherichia coli	O-untypeable:H4 (100.0)	uidA	761	new	A	feces	E	AF2	AF2-1	suckler	4	1	0	0	0	0	1	0	0	0	1	1	1	1	1	1	0	0	0	1	0	1	0	0	1	1	1	0	2	0	0	0	1	1	1	1	0	1
Res13-Lact-PER13-34	Escherichia coli	O167 (99.37):H26 (98.63)	uidA	5135	34220	D	feces	F	AF2	AF2-2	suckler	4	0	0	0	0	0	0	0	0	0	0	0	1	1	1	1	0	0	0	1	0	1	0	0	1	1	1	1	1	0	0	0	0	1	1	1	1	1
Res13-Lact-PER10-32	Escherichia coli	O112ab (99.15):H8 (100.0)	uidA	75	new	B1	feces	F	AF2	AF2-2	suckler	4	0	0	0	0	0	0	0	0	0	1	1	1	1	1	1	0	0	0	1	0	1	0	0	1	1	1	0	0	0	1	0	1	1	1	1	1	1
Res13-Lact-EA16-12	Escherichia coli	O21 (99.92):H21 (98.64)	uidA	56	14734	B1	feces	K	AF3	AF3-3	sow	1	0	0	0	0	0	0	0	0	0	0	0	1	1	1	1	0	0	0	1	0	1	0	0	1	1	1	0	1	0	0	0	1	1	1	1	1	1
Res13-Sevr-PEA27-14	Escherichia coli	ND	eae;hlyAEc;O145;uidA	1034	new	D	feces	N	AF3	AF3-4	weaner	4	0	0	0	0	0	0	0	0	0	0	0	1	1	1	1	0	0	0	1	0	1	0	0	1	1	1	0	2	0	0	0	1	1	1	0	1	1
Res13-Croi-PEA22-35	Escherichia coli	ND	eae;hlyAEc;O145;uidA	1034		D	feces	P	AF3	AF3-4	grower	5	0	0	0	0	0	0	0	0	0	0	0	1	1	1	1	0	0	0	1	0	1	0	0	1	1	1	0	2	0	0	0	1	1	1	0	1	1
Res13-Lact-EA28-13	Escherichia coli	O8 (99.75):H30 (99.94)	uidA	58	30340	B1	feces	K	AF3	AF3-4	sow	1	0	0	0	0	0	0	0	0	0	1	1	1	1	1	1	1	0	0	1	0	1	1	0	1	1	1	0	1	0	0	0	1	1	1	1	1	1
Res13-Lact-PER04-33	Escherichia coli	O-untypeable:H4 (100.0)	uidA	761	new	A	feces	E	AF2	AF2-1	suckler	2	1	0	0	0	1	0	0	0	0	1	1	1	1	1	1	0	0	0	1	0	1	0	0	1	1	1	0	1	0	0	0	1	1	1	1	0	1
Res13-Lact-PER08-34	Escherichia coli	O112ab (99.15):H8 (100.0)	uidA	75	new	B1	feces	F	AF2	AF2-2	suckler	4	0	0	0	0	0	0	0	0	0	1	1	1	1	1	1	0	0	0	1	0	1	0	0	1	1	1	0	2	0	1	0	1	1	1	1	1	1
Res13-Fini-PEA20-25	Escherichia coli	O8 (99.59):H19 (100.0)	uidA	88	2087	C	feces	P	AF3	AF3-3	finisher	4	0	0	0	0	0	0	0	0	0	1	1	1	1	1	1	0	0	0	1	0	1	0	0	1	1	1	0	0	0	0	0	1	1	1	1	1	1
Res13-Fini-PEC01-29	Escherichia coli	O24 (100.0):H4 (100.0)	uidA	117	14771	G	feces	S	CV	CV-1	finisher	4	0	0	0	0	0	0	0	1	0	1	1	1	1	1	1	1	0	0	1	0	1	1	0	1	1	1	1	1	0	0	0	0	1	1	1	1	1
Res13-Lact-EB13-22	Escherichia coli	O82 (99.84):H31 (100.0)	uidA	1252	33431	B1	feces	B	AF1	AF1-2	sow	1	0	0	0	0	0	0	0	0	0	0	0	1	1	1	1	0	0	0	1	0	1	0	0	1	1	1	0	1	0	0	0	1	1	1	1	1	1
Res13-Lact-PER01-40	Escherichia coli	O-untypeable:H4 (100.0)	uidA	761	new	A	feces	E	AF2	AF2-1	suckler	4	1	0	0	0	0	1	0	0	0	1	1	1	1	1	1	0	0	0	1	0	1	0	0	1	1	1	0	0	0	0	0	1	1	1	1	0	1
Res13-Lact-PEA23-13	Escherichia coli	O8 (99.75):H30 (99.94)	uidA	58	30340	B1	feces	K	AF3	AF3-4	suckler	5	0	0	0	0	0	0	0	0	0	1	1	1	1	1	1	1	0	0	1	0	1	1	0	1	1	1	0	1	0	0	0	1	1	1	1	1	1
Res13-Lact-EA17-20	Escherichia coli	O-untypeable:H4 (100.0)	uidA	117	1658	G	feces	K	AF3	AF3-3	sow	1	0	0	0	0	0	0	0	0	0	1	1	1	1	1	1	0	0	0	1	0	1	0	0	1	1	1	1	1	0	0	0	0	1	1	0	1	1
Res13-Lact-PER02-33	Escherichia coli	O-untypeable:H4 (100.0)	uidA	761	new	A	feces	E	AF2	AF2-1	suckler	4	1	0	0	0	0	1	0	0	0	1	1	1	1	1	1	0	0	0	1	0	1	0	0	1	1	1	0	2	0	0	0	1	1	1	1	0	1
Res13-Lact-EA06-30	Escherichia coli	O8 (99.59):H19 (100.0)	uidA	88	2087	C	feces	J	AF3	AF3-1	sow	1	0	0	0	0	0	0	0	0	0	1	1	1	1	1	1	0	0	0	1	0	1	0	0	1	1	1	0	0	0	0	0	1	1	1	1	1	1
Res13-Lact-EC12-13	Escherichia coli	O137 (99.67):H41 (98.69)	uidA	3018	15674	E	feces	S	CV	CV-2	sow	1	0	0	0	0	0	0	0	0	0	1	1	1	1	1	1	1	0	0	1	0	1	1	1	1	1	1	0	1	0	0	0	1	1	1	1	1	1
Res13-Lact-PER01-36	Escherichia coli	O-untypeable:H4 (100.0)	uidA	761	new	A	feces	E	AF2	AF2-1	suckler	4	1	0	0	0	0	1	0	0	0	1	1	1	1	1	1	0	0	0	1	0	1	0	0	1	1	1	0	1	0	0	0	1	1	1	1	0	1
Res13-Lact-LEB3-09	Escherichia coli	O86 (100.0):H-untypeable	uidA	101	1589	B1	manure	A	AF1	AF1-3	sow	NA	0	0	0	0	0	0	0	0	0	0	0	1	1	1	1	0	0	0	1	0	1	1	0	1	1	1	0	1	0	0	0	1	1	1	1	1	1
Res13-Lact-PEA20-36	Escherichia coli	O21 (99.92):H21 (98.64)	uidA	56	14734	B1	feces	K	AF3	AF3-3	suckler	5	0	0	0	0	0	0	0	0	0	0	0	1	1	1	1	0	0	0	1	0	1	0	0	1	1	1	0	1	0	0	0	1	1	1	1	1	1
Res13-Lact-LEB3-12	Escherichia coli	O20 (100.0):H12 (99.78)	uidA	88	15305	C	manure	A	AF1	AF1-3	sow	NA	0	0	0	0	0	0	0	0	0	1	1	1	1	1	1	1	0	0	1	0	1	1	0	1	1	1	0	2	0	0	0	1	1	1	1	1	1
Res13-Lact-PEC07-11	Escherichia coli	O-untypeable:H4 (100.0)	uidA	117	1658	G	feces	S	CV	CV-1	suckler	5	0	0	0	0	0	0	0	0	0	1	1	1	1	1	1	1	0	0	1	0	1	0	0	1	1	1	1	1	0	0	0	0	1	1	0	1	1
Res13-Lact-EA17-04	Escherichia coli	O-untypeable:H5 (99.77)	uidA	77	14835	A	feces	K	AF3	AF3-3	sow	1	0	0	0	0	0	1	0	0	0	0	0	1	1	1	1	1	0	0	1	0	1	0	0	1	1	1	0	1	0	0	0	1	1	1	1	1	1
Res13-Sevr-PEB21-01	Escherichia coli	O9 (98.69):H10 (100.0)	uidA	46		A	feces	D	AF1	AF1-3	weaner	3	0	0	0	0	0	0	0	0	0	0	0	1	1	1	1	0	0	1	1	0	1	0	0	1	1	1	0	0	0	0	0	1	1	1	1	1	1
Res13-Sevr-LER2-34	Providencia rettgeri	ND	ND	new	new		manure	H	AF2	AF2-2	weaner	NA	0	0	0	1	0	0	0	0	0	0	0	0	0	0	0	0	0	0	0	0	1	0	0	0	0	0	0	1	0	0	0	0	0	0	0	0	0
Res13-Lact-EA23-13	Escherichia coli	O8 (99.75):H30 (99.94)	uidA	58	30340	B1	feces	K	AF3	AF3-4	sow	1	0	0	0	0	0	0	0	0	0	1	1	1	1	1	1	1	0	0	1	0	1	1	0	1	1	1	0	1	0	0	0	1	1	1	1	1	1
Res13-Lact-EA18-31	Escherichia coli	O21 (99.92):H21 (98.64)	uidA	56	14734	B1	feces	K	AF3	AF3-3	sow	1	0	0	0	0	0	0	0	0	0	0	0	1	1	1	1	0	0	0	1	0	1	0	0	1	1	1	0	1	0	0	0	1	1	1	1	1	1
Res13-Lact-PEA13-10	Escherichia coli	O118/O151;O151 (100.0):H25 (100.0)	uidA	1684	38759	A	feces	K	AF3	AF3-2	suckler	5	0	0	0	0	0	0	0	0	0	0	0	1	1	1	1	0	0	0	1	0	1	0	0	1	1	1	0	1	0	0	0	1	1	1	1	1	1
Res13-Sevr-PEA24-03	Escherichia coli	ND	eae;hlyAEc;O145;uidA	1034	new	D	feces	N	AF3	AF3-4	weaner	4	0	0	0	0	0	0	0	0	0	0	0	1	1	1	1	0	0	0	1	0	1	0	0	1	1	1	0	2	0	0	0	1	1	1	0	1	1
Res13-Sevr-PER07-33	Escherichia coli	O169/O183 (99.72):H9 (98.41)	uidA	543	new	E	feces	G	AF2	AF2-1	weaner	5	0	0	0	0	0	0	0	0	0	0	0	1	1	1	1	0	0	0	1	0	1	0	0	1	1	1	0	1	0	0	0	1	1	1	0	1	1
Res13-Lact-EB12-33	Escherichia coli	O82 (99.84):H31 (100.0)	uidA	1252	33431	B1	feces	B	AF1	AF1-2	sow	1	0	0	0	0	0	0	0	0	0	0	0	1	1	1	1	0	0	0	1	0	1	0	0	1	1	1	0	1	0	0	0	1	1	1	1	1	1
Res13-Lact-LEB1-11-b	Escherichia coli	O82 (99.84):H31 (100.0)	uidA	1252	33431	B1	manure	A	AF1	AF1-1	sow	NA	0	0	0	0	0	0	0	0	0	0	0	1	1	1	1	0	0	0	1	0	1	0	0	1	1	1	0	1	0	0	0	1	1	1	1	1	1
Res13-Lact-PEB09-33	Escherichia coli	O82 (99.84):H31 (100.0)	uidA	1252	33431	B1	feces	B	AF1	AF1-2	suckler	5	0	0	0	0	0	0	0	0	0	0	0	1	1	1	1	0	0	0	1	0	1	0	0	1	1	1	0	1	0	0	0	1	1	1	1	1	1
Res13-Croi-PEC03-01	Escherichia coli	O24 (100.0):H4 (100.0)	uidA	117	14771	G	feces	S	CV	CV-1	grower	5	0	0	0	0	0	0	0	1	0	1	1	1	1	1	1	1	0	0	1	0	1	1	0	1	1	1	1	1	0	0	0	0	1	1	1	1	1
Res13-Lact-ER07-29	Escherichia coli	O-untypeable:H4 (100.0)	uidA	761	new	A	feces	E	AF2	AF2-1	sow	1	1	0	0	0	0	1	0	0	0	1	1	1	1	1	1	0	0	0	1	0	1	0	0	1	1	1	0	1	0	0	0	1	1	1	1	0	1
Res13-Lact-PEC08-09	Escherichia coli	O-untypeable:H20 (99.42)	uidA	5579		A	feces	S	CV	CV-2	suckler	5	0	0	0	0	0	0	1	0	2	0	0	1	1	1	1	1	0	0	1	0	1	0	0	1	1	1	0	1	0	0	0	1	1	1	0	1	1
Res13-Lact-LEA2-09	Escherichia coli	O-untypeable:H16 (99.87)	eae;uidA	603	34987	B1	manure	K	AF3	AF3-2	sow	NA	0	0	0	0	0	0	0	0	0	0	0	1	1	1	1	0	0	0	1	0	1	0	0	1	1	0	0	0	0	0	0	1	1	1	1	1	1
Res13-Lact-LER1-03	Escherichia coli	O8 (99.75):H9 (99.95)	uidA	88	14767	C	manure	E	AF2	AF2-1	sow	NA	0	0	0	0	0	0	0	0	0	0	0	1	1	1	1	0	0	0	1	0	1	1	0	1	1	1	0	1	0	0	0	1	1	1	1	1	1
Res13-Croi-PEC15-20	Escherichia coli	O24 (100.0):H4 (100.0)	uidA	117	14771	G	feces	T	CV	CV-2	grower	3	0	0	0	0	0	0	0	1	0	1	1	1	1	1	1	1	0	0	1	0	1	1	0	1	1	1	1	1	0	0	0	0	1	1	1	1	1
Res13-Lact-ER01-35	Escherichia coli	O152 (99.91):H23 (98.3)	uidA	939	2075	A	feces	E	AF2	AF2-1	sow	1	0	0	0	0	0	0	0	0	0	0	0	1	1	1	1	0	0	0	1	0	1	0	0	1	1	1	0	0	0	0	0	1	1	1	1	1	1
Res13-Lact-PER02-44	Escherichia coli	O-untypeable:H4 (100.0)	uidA	761	new	A	feces	E	AF2	AF2-1	suckler	4	1	0	0	0	1	0	0	0	0	1	1	1	1	1	1	0	0	0	1	0	1	0	0	1	1	1	0	2	0	0	0	1	1	1	1	0	1
Res13-Sevr-LER2-35	Providencia rettgeri	ND	ND	ND	ND		manure	H	AF2	AF2-2	weaner	NA	0	0	0	1	0	0	0	0	0	0	0	0	0	0	0	0	0	0	0	0	1	0	0	0	0	0	0	1	0	0	0	0	0	0	0	0	0
Res13-Lact-PEA13-25	Escherichia coli	O118/O151;O151 (100.0):H25 (100.0)	uidA	1684	38759	A	feces	K	AF3	AF3-2	suckler	5	0	0	0	0	0	0	0	0	0	0	0	1	1	1	1	0	0	0	1	0	1	0	0	1	1	1	0	1	0	0	0	1	1	1	1	1	1
Res13-Lact-PER12-34	Escherichia coli	O25 (100.0):H19 (100.0)	uidA	641	45860	B1	feces	F	AF2	AF2-2	suckler	4	0	0	0	0	0	0	0	0	0	0	0	1	1	1	1	0	0	0	1	0	1	0	0	1	1	1	0	2	0	0	0	1	1	1	1	1	1
Res13-Lact-LEB3-02	Escherichia coli	O20 (100.0):H12 (99.78)	uidA	88	15305	C	manure	A	AF1	AF1-3	sow	NA	0	0	0	0	0	0	0	0	0	1	1	1	1	1	1	1	0	0	1	0	1	1	0	1	1	1	0	2	0	0	0	1	1	1	1	1	1
Res13-Lact-PEB01-20	Escherichia coli	O86 (100.0):H-untypeable	uidA	101	1589	B1	feces	A	AF1	AF1-1	suckler	5	0	0	0	0	0	0	0	0	0	0	0	1	1	1	1	0	0	0	1	0	1	1	0	1	1	1	0	1	0	0	0	1	1	1	1	1	1
Res13-Lact-LEB3-27	Escherichia coli	O20 (100.0):H12 (99.78)	uidA	88	15305	C	manure	A	AF1	AF1-3	sow	NA	0	0	0	0	0	0	0	0	0	1	1	1	1	1	1	1	0	0	1	0	1	1	0	1	1	1	0	0	0	0	0	1	1	1	1	1	1
Res13-Lact-EA04-24	Escherichia coli	O112ab (99.15):H8 (100.0)	uidA	75	new	B1	feces	J	AF3	AF3-1	sow	1	0	0	0	0	0	0	0	0	0	1	1	1	1	1	1	0	0	0	1	0	1	0	0	1	1	1	0	1	0	1	0	1	1	1	1	1	1
Res13-Sevr-LER1-34	Escherichia coli	O-untypeable:H4 (100.0)	uidA	761		A	manure	G	AF2	AF2-1	weaner	NA	1	0	0	0	0	1	0	0	0	1	1	1	1	1	1	0	0	0	1	0	1	0	0	1	1	1	0	2	0	0	0	1	1	1	1	0	1
Res13-Lact-LEB3-20	Escherichia coli	O20 (100.0):H12 (99.78)	uidA	88	15305	C	manure	A	AF1	AF1-3	sow	NA	0	0	0	0	0	0	0	0	0	1	1	1	1	1	1	1	0	0	1	0	1	1	0	1	1	1	0	2	0	0	0	1	1	1	1	1	1
Res13-Lact-PEA28-10	Escherichia coli	O145 (99.84):H-untypeable	eae;hlyAEc;O145;uidA	1034	new	D	feces	K	AF3	AF3-4	suckler	4	0	0	0	0	0	0	0	0	0	0	0	1	1	1	1	0	0	0	1	0	1	0	0	1	1	1	0	2	0	0	0	1	1	1	0	1	1
Res13-Abat-PEA15-P4-01	Enterobacter cloacae	ND	ND				swab	U	AF3	AF3-3	carcass	NA	0	0	0	0	0	0	0	0	0	1	1	0	1	0	0	0	0	0	0	1	1	0	1	0	0	1	0	1	0	0	1	0	0	1	0	0	1
Res13-Sevr-PEC09-36	Enterobacter cloacae	ND	ND				feces	R	CV	CV-2	weaner	4	0	0	1	0	0	0	0	0	0	0	0	0	1	0	0	0	0	0	0	0	1	0	1	0	0	1	0	2	0	0	1	0	0	1	0	0	1
Res13-Lact-LER2-34	Escherichia coli	O-untypeable:H4 (100.0)	uidA	761	new	A	manure	F	AF2	AF2-2	sow	NA	1	0	0	0	0	1	0	0	0	1	1	1	1	1	1	0	0	0	1	0	1	0	0	1	1	1	0	0	0	0	0	1	1	1	1	0	1
Res13-Croi-PEA17-28	Escherichia coli	O-untypeable:H4 (99.05)	uidA	2496		A	feces	P	AF3	AF3-3	grower	5	0	0	0	0	0	0	0	0	0	0	0	1	1	1	1	1	0	0	0	0	1	1	0	1	1	1	0	0	0	0	0	1	1	1	1	1	1
Res13-Lact-PER09-33	Escherichia coli	O167 (99.37):H26 (98.63)	uidA	5135	34220	D	feces	F	AF2	AF2-2	suckler	5	0	0	0	0	0	0	0	0	0	0	0	1	1	1	1	0	0	0	1	0	1	0	0	1	1	1	1	1	0	0	0	0	1	1	1	1	1
Res13-Croi-PEA21-28	Escherichia coli	O145 (99.92):H-untypeable	eae;hlyAEc;O145;uidA	1034		D	feces	P	AF3	AF3-3	grower	5	0	0	0	0	0	0	0	0	0	0	0	1	1	1	1	0	0	0	1	0	1	0	0	1	1	1	0	2	0	0	0	1	1	1	0	1	1
Res13-Croi-PEA15-12	Escherichia coli	ND	eae;hlyAEc;O145;uidA	1034		D	feces	P	AF3	AF3-3	grower	5	0	0	0	0	0	0	0	0	0	0	0	1	1	1	1	0	0	0	1	0	1	0	0	1	1	1	0	2	0	0	0	1	1	1	0	1	1
Res13-Sevr-PEA28-36	Escherichia coli	O80 (100.0):H26 (99.94)	uidA	189	1957	A	feces	N	AF3	AF3-4	weaner	4	0	0	0	0	0	0	0	0	0	0	0	1	1	1	1	0	0	0	1	0	1	0	0	1	1	1	0	2	0	0	0	1	1	1	1	1	1
Res13-Lact-LEB3-37	Escherichia fergusonii	O9 (98.69):H10 (100.0)	uidA	46		A	manure	A	AF1	AF1-3	sow	NA	0	0	0	0	0	0	0	0	0	0	0	1	1	1	1	0	0	1	1	0	1	0	0	1	1	1	0	1	0	0	0	1	1	1	1	1	1
Res13-Lact-EA26-10	Escherichia coli	O21 (99.92):H21 (98.64)	uidA	56	14734	B1	feces	K	AF3	AF3-4	sow	1	0	0	0	0	0	0	0	0	0	0	0	1	1	1	1	0	0	0	1	0	1	0	0	1	1	1	0	1	0	0	0	1	1	1	1	1	1
Res13-Lact-ER07-18	Escherichia coli	O100 (100.0):H21 (99.86)	uidA	101	1589	B1	feces	E	AF2	AF2-1	sow	1	0	0	0	0	0	0	0	0	0	0	0	1	1	1	1	0	0	0	1	0	1	0	0	1	1	1	0	1	1	0	0	1	1	1	1	1	1
Res13-Croi-PEA24-40	Escherichia coli	ND	eae;hlyAEc;O145;uidA	1034		D	feces	P	AF3	AF3-4	grower	5	0	0	0	0	0	0	0	0	0	0	0	1	1	1	1	0	0	0	1	0	1	0	0	1	1	1	0	2	0	0	0	1	1	1	0	1	1
Res13-Lact-PEA10-41	Escherichia coli	O-untypeable:H16 (99.87)	eae;uidA	603	34987	B1	feces	K	AF3	AF3-2	suckler	5	0	0	0	0	0	0	0	0	0	0	0	1	1	1	1	0	0	0	1	0	1	0	0	1	1	0	0	1	0	0	0	1	1	1	1	1	1
Res13-Lact-PEB17-18	Escherichia coli	O20 (100.0):H12 (99.78)	uidA	88	15305	C	feces	A	AF1	AF1-3	suckler	5	0	0	0	0	0	0	0	0	0	1	1	1	1	1	1	1	0	0	1	0	1	1	0	1	1	1	0	1	0	0	0	1	1	1	1	1	1
Res13-Lact-PEB13-33	Escherichia coli	O82 (99.84):H31 (100.0)	uidA	1252	33431	B1	feces	B	AF1	AF1-2	suckler	3	0	0	0	0	0	0	0	0	0	0	0	1	1	1	1	0	0	0	1	0	1	0	0	1	1	1	0	1	0	0	0	1	1	1	1	1	1
Res13-Abat-PEA24-P5-01-A	Enterobacter cloacae	ND	ND		new		swab	U	AF3	AF3-4	carcass	NA	0	0	0	0	0	0	0	0	0	1	1	0	1	0	0	0	0	0	0	1	1	0	1	0	0	1	0	1	0	0	1	0	0	1	0	0	1
Res13-Sevr-LER2-36	Providencia rettgeri	ND	ND	new	new		manure	H	AF2	AF2-2	weaner	NA	0	0	0	1	0	0	0	0	0	0	0	0	0	0	0	0	0	0	0	0	1	0	0	0	0	0	0	1	0	0	0	0	0	0	0	0	0
Res13-Lact-PEB18-16	Escherichia coli	O20 (100.0):H12 (99.78)	uidA	88	15305	C	feces	A	AF1	AF1-3	suckler	5	0	0	0	0	0	0	0	0	0	1	1	1	1	1	1	1	0	0	1	0	1	1	0	1	1	1	0	2	0	0	0	1	1	1	1	1	1
Res13-Lact-EC02-01	Citrobacter freundii	ND	ND		79425		feces	S	CV	CV-1	sow	1	0	0	0	0	0	0	0	0	0	0	0	0	1	0	0	0	1	0	1	0	1	0	1	0	0	1	0	1	0	0	0	0	1	1	0	0	1
Res13-Lact-ER07-09	Escherichia coli	O176 (100.0):H4 (99.9)	ND	5926	new	E	feces	E	AF2	AF2-1	sow	1	0	0	0	0	0	0	0	0	0	1	1	1	1	1	1	1	0	0	1	0	1	0	0	1	1	1	0	1	0	0	0	0	1	1	1	1	1
Res13-Lact-ER02-39	Escherichia coli	O-untypeable:H4 (100.0)	uidA	761	new	A	feces	E	AF2	AF2-1	sow	1	1	0	0	0	0	1	0	0	0	1	1	1	1	1	1	0	0	0	1	0	1	0	0	1	1	1	0	1	0	0	0	1	1	1	1	0	1
Res13-Sevr-PEA18-33	Escherichia coli	O8 (99.59):H19 (100.0)	uidA	88	2087	C	feces	N	AF3	AF3-3	weaner	5	0	0	0	0	0	0	0	0	0	1	1	1	1	1	1	0	0	0	1	0	1	0	0	1	1	1	0	0	0	0	0	1	1	1	1	1	1
Res13-Lact-PER04-34	Escherichia coli	O-untypeable:H4 (100.0)	uidA	761	new	A	feces	E	AF2	AF2-1	suckler	2	1	0	0	0	0	1	0	0	0	1	1	1	1	1	1	0	0	0	1	0	1	0	0	1	1	1	0	0	0	0	0	1	1	1	1	0	1
Res13-Lact-PER01-38	Escherichia coli	O-untypeable:H4 (100.0)	uidA	761	new	A	feces	E	AF2	AF2-1	suckler	4	1	0	0	0	0	1	0	0	0	1	1	1	1	1	1	0	0	0	1	0	1	0	0	1	1	1	0	0	0	0	0	1	1	1	1	0	1
Res13-Lact-EA22-14	Escherichia coli	O-untypeable:H16 (99.87)	eae;uidA	603	34987	B1	feces	K	AF3	AF3-4	sow	1	0	0	0	0	0	0	0	0	0	0	0	1	1	1	1	0	0	0	1	0	1	0	0	1	1	0	0	0	0	0	0	1	1	1	1	1	1
Res13-Lact-PEA18-23	Escherichia coli	O157 (100.0):H16 (100.0)	O157	5502	2038	A	feces	K	AF3	AF3-3	suckler	5	0	0	0	0	0	0	0	0	0	0	0	1	1	1	1	0	0	0	1	0	1	0	0	1	2	1	0	0	0	0	0	1	1	1	1	1	1
Res13-Lact-PEA14-20	Escherichia coli	O-untypeable:H16 (99.87)	eae;uidA	603	34987	B1	feces	K	AF3	AF3-2	suckler	5	0	0	0	0	0	0	0	0	0	0	0	1	1	1	1	0	0	0	1	0	1	0	0	1	1	0	0	0	0	0	0	1	1	1	1	1	1
Res13-Croi-PEC04-13	Escherichia coli	O24 (100.0):H4 (100.0)	uidA	117	14771	G	feces	S	CV	CV-1	grower	4	0	0	0	0	0	0	0	1	0	1	1	1	1	1	1	1	0	0	1	0	1	1	0	1	1	1	1	1	0	0	0	0	1	1	1	1	1
Res13-Lact-PER13-36	Escherichia coli	O167 (99.37):H26 (98.63)	uidA	5135	34220	D	feces	F	AF2	AF2-2	suckler	4	0	0	0	0	0	0	0	0	0	0	0	1	1	1	1	0	0	0	1	0	1	0	0	1	1	1	1	1	0	0	0	0	1	1	1	1	1
Res13-Fini-PEA22-05	Escherichia coli	O8 (99.51):H9 (99.9)	uidA	88	14767	C	feces	P	AF3	AF3-4	finisher	5	0	0	0	0	0	0	0	0	0	0	0	1	1	1	1	0	0	0	1	0	1	0	0	1	1	1	0	1	0	0	0	1	1	1	1	1	1
Res13-Lact-PEB14-36	Escherichia coli	O-untypeable:H11 (99.39)	uidA	48	29740	A	feces	B	AF1	AF1-2	suckler	4	0	0	0	0	0	0	0	0	0	0	0	1	1	1	1	0	0	0	0	0	1	0	0	1	1	1	0	2	0	0	0	1	1	1	0	1	1
Res13-Croi-PEC02-03	Escherichia coli	O24 (100.0):H4 (100.0)	uidA	117	14771	G	feces	S	CV	CV-1	grower	5	0	0	0	0	0	0	0	1	0	1	1	1	1	1	1	1	0	0	1	0	1	1	0	1	1	1	1	1	0	0	0	0	1	1	1	1	1
Res13-Lact-PER02-34	Escherichia coli	O-untypeable:H4 (100.0)	uidA	761	new	A	feces	E	AF2	AF2-1	suckler	4	1	0	0	0	0	1	0	0	0	1	1	1	1	1	1	0	0	0	1	0	1	0	0	1	1	1	0	2	0	0	0	1	1	1	1	0	1
Res13-Lact-PEA13-17	Escherichia coli	O118/O151;O151 (100.0):H25 (100.0)	uidA	1684	38759	A	feces	K	AF3	AF3-2	suckler	5	0	0	0	0	0	0	0	0	0	0	0	1	1	1	1	0	0	0	1	0	1	0	0	1	1	1	0	1	0	0	0	1	1	1	1	1	1
Res13-Fini-PEC11-01	Escherichia coli	O24 (100.0):H4 (100.0)	uidA	117	14771	G	feces	T	CV	CV-2	finisher	3	0	0	0	0	0	0	0	1	0	1	1	1	1	1	1	1	0	0	1	0	1	1	0	1	1	1	1	1	0	0	0	0	1	1	1	1	1
Res13-Lact-PEB17-17	Escherichia fergusonii	O9 (98.69):H10 (100.0)	uidA	46		A	feces	A	AF1	AF1-3	suckler	5	0	0	0	0	0	0	0	0	0	0	0	1	1	1	1	0	0	1	1	0	1	0	0	1	1	1	0	0	0	0	0	1	1	1	1	1	1
Res13-Lact-PEA06-10	Escherichia coli	O-untypeable:H4 (100.0)	uidA	761	new	A	feces	J	AF3	AF3-1	suckler	5	1	0	0	0	1	0	0	0	0	1	1	1	1	1	1	0	0	0	1	0	1	0	0	1	1	1	0	1	0	0	0	1	1	1	1	0	1
Res13-Lact-ER07-27	Escherichia coli	O-untypeable:H4 (100.0)	uidA	761	new	A	feces	E	AF2	AF2-1	sow	1	1	0	0	0	1	0	0	0	0	1	1	1	1	1	1	0	0	0	1	0	1	0	0	1	1	1	0	0	0	0	0	1	1	1	1	0	1
Res13-Fini-PEA21-33	Escherichia coli	O21 (99.92):H21 (98.64)	uidA	56	14734	B1	feces	P	AF3	AF3-3	finisher	3	0	0	0	0	0	0	0	0	0	0	0	1	1	1	1	0	0	0	1	0	1	0	0	1	1	1	0	1	0	0	0	1	1	1	1	1	1
Res13-Fini-PEC13-17	Escherichia coli	O-untypeable:H4 (100.0)	uidA	117	14771	G	feces	T	CV	CV-2	finisher	3	0	0	0	0	0	0	0	1	0	1	1	1	1	1	1	1	0	0	1	0	1	1	0	1	1	1	1	1	0	0	0	0	1	1	1	1	1
Res13-Lact-PEA25-11	Escherichia coli	O145 (99.92):H-untypeable	eae;hlyAEc;O145;uidA	1034	new	D	feces	K	AF3	AF3-4	suckler	4	0	0	0	0	0	0	0	0	0	0	0	1	1	1	1	0	0	0	1	0	1	0	0	1	1	1	0	2	0	0	0	1	1	1	0	1	1
R13-AF22-pFin-04	Escherichia coli	O8:H45	uidA	542	new	A	feces	I	AF2	AF2-2	finisher	8	0	0	0	0	0	0	0	0	0	0	0	1	1	1	1	0	0	0	1	0	0	0	0	0	0	0	0	1	0	0	0	0	1	0	1	1	1
R13-CV1-pSow-04	Escherichia coli	O118:H25	uidA	1684	38759	A	feces	Q	CV	CV-1	sow	7	0	0	0	0	0	0	0	1	0	1	1	1	1	1	1	0	0	0	1	0	0	1	0	0	0	0	0	1	0	0	0	0	1	0	1	1	1
R13-AF21-pWea-04	Escherichia coli	O119:H27	uidA	215	new	A	feces	G	AF2	AF2-1	weaner	14	0	0	0	0	0	0	0	0	0	0	0	1	1	1	1	0	0	0	0	0	0	0	0	0	0	0	0	1	0	0	0	0	1	0	1	0	1
R13-AF11-pFin-04	Escherichia coli	O9:H4	uidA	46	new	A	feces	D	AF1	AF1-3	finisher	13	0	0	0	0	0	0	0	0	0	0	0	1	1	1	1	0	0	0	1	0	0	1	0	0	0	0	0	1	0	0	0	0	1	0	1	1	1
R13-AF21-pWea-03	Escherichia coli	O8:H7	uidA	666	32414	B1	feces	G	AF2	AF2-1	weaner	14	0	0	0	1	0	0	0	0	0	0	0	1	1	1	1	0	0	0	1	0	0	0	1	0	0	0	0	1	0	0	0	0	1	0	1	1	1
R13-AF33-pWea-03	Escherichia coli	O23:H37	hlyAEc;uidA	772	34205	A	feces	N	AF3	AF3-3	weaner	13	0	0	0	0	1	0	1	0	0	0	0	1	1	1	1	0	0	0	0	0	0	0	0	0	0	0	0	1	0	0	0	0	1	0	1	1	1
R13-AF12-pSow-02	Escherichia coli	O-untypeable:H33	uidA	34	new	A	feces	B	AF1	AF1-2	sow	7	0	0	0	0	0	0	0	0	0	0	0	1	1	1	1	0	0	0	0	0	0	0	0	1	0	0	0	1	0	0	0	0	1	0	1	1	1
R13-AF33-pWea-01	Escherichia coli	O23:H37	hlyAEc;uidA	772	34205	A	feces	N	AF3	AF3-3	weaner	13	0	0	0	0	1	0	1	0	0	0	0	1	1	1	1	0	0	0	0	0	0	0	0	0	0	0	0	1	0	0	0	0	1	0	1	1	1
R13-AF12-pSow-01	Escherichia coli	O9:H5	uidA	206	new	A	feces	B	AF1	AF1-2	sow	7	0	0	0	0	0	0	0	0	0	0	0	1	1	1	1	0	0	0	1	0	0	0	0	0	0	0	0	1	0	0	0	0	1	0	1	1	1
R13-AF12-pSow-03	Escherichia coli	O141:H5	uidA	new	new	A	feces	B	AF1	AF1-2	sow	7	0	0	0	0	0	0	0	0	0	1	1	1	1	1	1	0	0	0	1	0	0	0	0	0	0	0	0	0	0	0	0	0	1	0	1	1	1
R13-CV1-pFin-01	Escherichia coli	O88:H8	uidA	3322	1549	B1	feces	S	CV	CV-1	finisher	14	0	0	0	0	0	0	0	0	0	0	0	1	1	1	1	0	0	0	1	0	0	0	0	0	0	0	0	2	0	0	0	0	1	0	1	1	1
R13-AF11-pWea-02	Escherichia coli	O-untypeable:H37	hlyAEc;uidA	772	34205	A	feces	C	AF1	AF1-1	weaner	14	0	0	0	0	1	0	1	0	0	0	0	1	1	1	1	0	0	0	0	0	0	0	0	0	0	0	0	1	0	0	0	0	1	0	1	1	1
R13-AF33-pWea-04	Escherichia coli	O23:H37	hlyAEc;uidA	772	34205	A	feces	N	AF3	AF3-3	weaner	13	0	0	0	0	1	0	1	0	0	0	0	1	1	1	1	0	0	0	0	0	0	0	0	0	0	0	0	1	0	0	0	0	1	0	1	1	1
R13-AF31-pSow-01	Escherichia coli	O91:H14	hlyAEc;VT1;uidA	33	1587	B1	feces	J	AF3	AF3-1	sow	7	0	0	0	0	0	0	0	0	1	1	1	1	1	1	1	0	0	0	1	0	0	0	0	0	0	0	0	1	0	0	0	0	1	0	1	1	1
R13-CV1-pSow-03	Escherichia coli	O4:H27	uidA	871	85397	A	feces	Q	CV	CV-1	sow	7	0	0	0	0	1	0	0	1	0	1	1	1	1	1	1	0	0	0	1	0	0	1	0	0	0	0	0	1	0	0	0	0	1	0	1	1	1
R13-AF12-pSow-05	Escherichia coli	O-untypeable:H21	uidA	101	1589	B1	feces	B	AF1	AF1-2	sow	7	0	0	0	0	0	0	0	0	0	0	0	1	1	1	1	0	0	0	1	0	0	0	0	0	0	0	0	1	1	0	0	0	1	0	1	1	1
R13-AF22-pSow-05	Escherichia coli	O-untypeable:H14	uidA	1249	15577	B1	feces	F	AF2	AF2-2	sow	7	0	0	0	0	0	0	0	0	0	0	0	1	1	1	1	0	0	0	1	0	0	0	0	0	0	0	0	1	0	0	0	0	1	0	1	1	1
R13-AF21-pWea-05	Escherichia coli	O87:H7	uidA	4578	new	B1	feces	G	AF2	AF2-1	weaner	14	0	0	0	0	0	0	0	0	0	0	0	1	1	1	1	0	0	0	1	0	0	0	0	1	0	0	0	1	0	0	0	0	1	0	1	1	1
R13-AF11-pWea-01	Escherichia coli	O15:H45	uidA	118	new	E	feces	C	AF1	AF1-1	weaner	14	0	0	0	0	1	0	0	0	0	0	0	1	1	1	1	0	0	0	1	0	0	0	0	0	0	0	0	1	0	0	0	0	1	0	1	1	1
R13-CV1-pSow-05	Escherichia coli	O23:H30	uidA	48	45810	A	feces	Q	CV	CV-1	sow	7	0	0	0	0	1	1	0	0	0	0	0	1	1	1	1	0	0	0	0	0	0	0	0	0	0	0	0	0	0	0	0	0	1	0	1	1	1
R13-AF22-pFin-05	Escherichia coli	O113:H32	uidA	48	new	A	feces	I	AF2	AF2-2	finisher	8	0	0	0	0	0	0	0	0	0	0	0	1	1	1	1	0	0	0	0	0	0	0	0	0	0	0	0	1	0	0	0	0	1	0	1	1	1
R13-CV1-pFin-04	Escherichia coli	O17:H45	ND	2562	new	cladeI	feces	S	CV	CV-1	finisher	14	0	0	0	0	0	0	0	0	0	0	0	1	1	1	1	0	0	0	1	0	0	0	1	0	0	0	1	2	0	0	0	0	1	0	1	1	1
R13-AF33-pWea-05	Escherichia coli	O23:H37	hlyAEc;uidA	772	34205	A	feces	N	AF3	AF3-3	weaner	13	0	0	0	0	1	0	1	0	0	0	0	1	1	1	1	0	0	0	0	0	0	0	0	0	0	0	0	1	0	0	0	0	1	0	1	1	1
R13-CV1-pFin-03	Escherichia coli	O17:H45	ND	2562	new	cladeI	feces	S	CV	CV-1	finisher	14	0	0	0	0	0	0	0	0	0	0	0	1	1	1	1	0	0	0	1	0	0	0	1	0	0	0	1	2	0	0	0	0	1	0	1	1	1
R13-AF33-pWea-02	Escherichia coli	O23:H37	hlyAEc;uidA	772	34205	A	feces	N	AF3	AF3-3	weaner	13	0	0	0	0	1	0	1	0	0	0	0	1	1	1	1	0	0	0	0	0	0	0	0	0	0	0	0	1	0	0	0	0	1	0	1	1	1
R13-AF11-pWea-05	Escherichia coli	O-untypeable:H37	hlyAEc;uidA	772	34205	A	feces	C	AF1	AF1-1	weaner	14	0	0	0	0	1	0	1	0	0	0	0	1	1	1	1	0	0	0	0	0	0	0	0	0	0	0	0	1	0	0	0	0	1	0	1	1	1
R13-AF11-pFin-02	Escherichia coli	O-untypeable:H26	uidA	710	101149	A	feces	D	AF1	AF1-3	finisher	13	0	0	0	0	0	0	0	0	0	0	0	1	1	1	1	0	0	0	1	0	0	0	0	0	0	0	0	1	0	0	0	0	1	0	1	1	1
R13-AF11-pFin-01	Escherichia coli	O39:H21	uidA	101	1589	B1	feces	D	AF1	AF1-3	finisher	13	0	0	0	0	0	0	0	0	0	0	0	1	1	1	1	0	0	0	1	0	0	0	0	0	0	0	0	1	0	0	0	0	1	0	1	1	1
R13-AF11-pWea-04	Escherichia coli	O-untypeable:H37	hlyAEc;uidA	772	34205	A	feces	C	AF1	AF1-1	weaner	14	0	0	0	0	1	0	1	0	0	0	0	1	1	1	1	0	0	0	0	0	0	0	0	0	0	0	0	1	0	0	0	0	1	0	1	1	1
R13-AF22-pFin-02	Escherichia coli	O116:H19	uidA	542	30442	A	feces	I	AF2	AF2-2	finisher	8	0	0	0	0	0	0	0	0	0	0	0	1	1	1	1	0	0	0	1	0	0	0	0	0	0	0	0	1	0	0	0	0	1	0	1	1	1
R13-CV1-pFin-02	Escherichia coli	O-untypeable:H32	uidA	10	new	A	feces	S	CV	CV-1	finisher	14	0	0	0	0	0	0	0	0	0	0	0	1	1	1	1	0	0	0	0	0	0	0	0	0	0	0	0	1	0	0	0	0	1	0	1	1	1
R13-AF21-pWea-02	Escherichia coli	O8:H9	uidA	1139	new	A	feces	G	AF2	AF2-1	weaner	14	0	0	0	0	0	0	0	0	0	0	0	1	1	1	1	0	0	0	1	0	0	0	0	0	0	0	0	1	0	0	0	0	1	0	1	1	1
R13-AF21-pWea-01	Escherichia coli	O-untypeable:H45	uidA	542	30442	A	feces	G	AF2	AF2-1	weaner	14	0	0	0	0	0	1	0	0	0	0	0	1	1	1	1	0	0	0	1	0	0	0	0	0	0	0	0	1	0	0	0	0	1	0	1	1	1
R13-CV1-pSow-02	Escherichia coli	O23:H30	uidA	48	45810	A	feces	Q	CV	CV-1	sow	7	0	0	0	0	2	0	0	0	0	0	0	1	1	1	1	0	0	0	0	0	0	1	0	0	0	0	0	0	0	0	0	0	1	0	1	1	1
R13-AF31-pSow-03	Escherichia coli	O128:H35	uidA	1147	new	B1	feces	J	AF3	AF3-1	sow	7	0	0	0	0	0	0	0	0	0	0	0	1	1	1	1	0	0	0	1	0	0	0	0	0	0	0	0	1	0	0	0	0	1	0	1	1	1
R13-AF31-pSow-05	Escherichia coli	O-untypeable:H14	uidA	1249	15577	B1	feces	J	AF3	AF3-1	sow	7	0	0	0	0	0	0	0	0	0	0	0	1	1	1	1	0	0	0	1	0	0	0	0	0	0	0	0	1	0	0	0	0	1	0	1	1	1
R13-AF34-pFin-04	Escherichia coli	O70:H10	uidA	641	new	B1	feces	P	AF3	AF3-4	finisher	14	0	0	0	0	1	0	0	0	0	0	0	1	1	1	1	0	0	0	1	0	0	0	0	0	0	0	0	0	0	0	0	0	1	0	1	1	1
R13-CV2-pWea-03	Escherichia coli	O9:H7	uidA	1642	15294	B1	feces	R	CV	CV-2	weaner	14	0	0	0	0	1	0	0	0	0	1	1	1	1	1	1	0	0	0	1	0	0	0	1	0	0	0	0	1	0	0	0	0	1	0	1	1	1
R13-AF22-pSow-02	Escherichia coli	O-untypeable:H14	uidA	1249	15577	B1	feces	F	AF2	AF2-2	sow	7	0	0	0	0	0	0	0	0	0	0	0	1	1	1	1	0	0	0	1	0	0	0	0	0	0	0	0	0	0	0	0	0	1	0	1	1	1
R13-AF22-pSow-01	Escherichia coli	O145:H28	eae;hlyAEc;O145;uidA	1034	48109	D	feces	F	AF2	AF2-2	sow	7	0	0	0	0	0	0	0	0	0	1	1	1	1	1	1	0	0	0	1	0	0	0	0	0	0	0	0	0	0	0	0	0	1	0	1	1	1
R13-AF34-pFin-05	Escherichia coli	O70:H10	uidA	641	new	B1	feces	P	AF3	AF3-4	finisher	14	0	0	0	0	1	0	0	0	0	0	0	1	1	1	1	0	0	0	1	0	0	0	0	0	0	0	0	0	0	0	0	0	1	0	1	1	1
R13-AF31-pSow-02	Escherichia coli	O23:H14	hlyAEc;uidA	new	new	B1	feces	J	AF3	AF3-1	sow	7	0	0	0	0	1	0	1	0	0	0	0	2	3	1	2	0	0	0	1	0	0	0	0	0	0	0	0	1	0	0	0	0	1	0	1	1	1
R13-CV2-pWea-04	Escherichia coli	O163:H19	uidA	new	new	B1	feces	R	CV	CV-2	weaner	14	0	0	0	0	1	0	0	0	0	0	0	1	1	1	1	0	0	0	1	0	0	1	0	0	0	0	0	1	0	0	0	0	1	0	1	1	1
R13-CV2-pWea-01	Escherichia coli	O9:H7	uidA	1642	15294	NA	feces	R	CV	CV-2	weaner	14	0	0	0	0	1	0	0	0	0	1	1	1	1	1	1	0	0	0	1	0	0	0	1	0	0	0	0	2	0	0	0	0	1	0	1	1	1
R13-AF22-pSow-03	Escherichia coli	O-untypeable:H14	uidA	1249	15577	B1	feces	F	AF2	AF2-2	sow	7	0	0	0	0	0	0	0	0	0	0	0	1	1	1	1	0	0	0	1	0	0	0	0	0	0	0	0	1	0	0	0	0	1	0	1	1	1
R13-AF22-pSow-04	Escherichia coli	O-untypeable:H14	uidA	1249	15577	B1	feces	F	AF2	AF2-2	sow	7	0	0	0	0	0	0	0	0	0	0	0	1	1	1	1	0	0	0	1	0	0	0	0	0	0	0	0	1	0	0	0	0	1	0	1	1	1
R13-AF34-pFin-01	Escherichia coli	O21:H32	uidA	10	41025	A	feces	P	AF3	AF3-4	finisher	14	0	0	0	0	0	0	0	0	0	1	1	1	1	1	1	0	0	0	0	0	0	1	0	0	0	0	0	1	0	0	0	0	1	0	1	1	1
R13-CV2-pWea-05	Escherichia coli	O166:H32	uidA	10	new	A	feces	R	CV	CV-2	weaner	14	0	0	0	0	0	0	0	1	0	1	1	1	1	1	1	0	0	0	0	0	0	1	0	0	0	0	0	1	0	0	0	0	1	0	1	0	1
R13-CV2-pWea-02	Escherichia coli	O35:H28	uidA	641	new	B1	feces	R	CV	CV-2	weaner	14	0	0	0	0	1	1	0	0	0	1	1	1	1	1	1	0	0	0	1	0	0	0	0	0	0	0	0	2	0	0	0	1	1	0	1	1	1
R13-AF11-pFin-03	Escherichia coli	O128:H35	uidA	1147	29742	B1	feces	D	AF1	AF1-3	finisher	13	0	0	0	0	0	0	0	0	0	0	0	1	1	1	1	0	0	0	1	0	0	0	0	0	0	0	0	1	0	0	0	0	1	0	1	1	1
R13-AF34-pFin-02	Escherichia coli	O15:H45	uidA	118	new	E	feces	P	AF3	AF3-4	finisher	14	0	0	0	0	1	0	0	0	0	0	0	1	1	1	1	0	0	0	1	0	0	0	0	0	0	0	0	1	0	0	0	0	1	0	1	1	1
R13-AF11-pFin-05	Escherichia coli	O8:H40	uidA	new	new	A	feces	D	AF1	AF1-3	finisher	13	0	0	0	0	1	1	0	0	0	0	0	1	1	1	1	0	0	0	1	0	0	1	0	0	0	0	0	1	0	0	0	0	1	0	1	1	1
R13-AF22-pFin-01	Escherichia coli	O13:H11	uidA	10	2026	A	feces	I	AF2	AF2-2	finisher	8	0	0	0	0	0	0	0	0	0	0	0	1	1	1	1	0	0	0	0	0	0	0	0	1	0	0	0	1	0	0	0	0	1	0	1	1	1
R13-AF31-pSow-04	Escherichia coli	O91:H14	VT1;uidA	33	1587	B1	feces	J	AF3	AF3-1	sow	7	0	0	0	0	0	0	0	0	0	1	1	1	1	1	1	0	0	0	1	0	0	0	0	0	0	0	0	1	0	0	0	0	1	0	1	1	1
R13-CV1-pSow-01	Escherichia coli	O23:H30	uidA	48	45810	A	feces	Q	CV	CV-1	sow	7	0	0	0	0	2	0	0	0	0	0	0	1	1	1	1	0	0	0	0	0	0	1	0	0	0	0	0	0	0	0	0	0	1	0	1	1	1
R13-CV1-pFin-05	Escherichia coli	O162:H10	uidA	34	2011	Unknown	feces	S	CV	CV-1	finisher	14	0	0	0	0	0	0	0	0	0	0	0	1	1	1	1	0	0	0	0	0	0	0	0	0	0	0	0	1	0	0	0	0	1	0	1	1	1
R13-AF12-pSow-04	Escherichia coli	O-untypeable:H21	uidA	101	1589	B1	feces	B	AF1	AF1-2	sow	7	0	0	0	0	0	0	0	0	0	0	0	1	1	1	1	0	0	0	1	0	0	0	0	0	0	0	0	1	1	0	0	0	1	0	1	1	1
R13-AF11-pWea-03	Escherichia coli	O15:H45	uidA	118	new	E	feces	C	AF1	AF1-1	weaner	14	0	0	0	0	1	0	0	0	0	0	0	1	1	1	1	0	0	0	1	0	0	0	0	0	0	0	0	1	0	0	0	0	1	0	1	1	1
R13-AF34-pFin-03	Escherichia coli	O21:H32	uidA	10	41025	A	feces	P	AF3	AF3-4	finisher	14	0	0	0	0	0	0	0	0	0	1	1	1	1	1	1	0	0	0	0	0	0	1	0	0	0	0	0	1	0	0	0	0	1	0	1	1	1
R13-AF22-pFin-03	Escherichia coli	O13:H11	uidA	10	2026	A	feces	I	AF2	AF2-2	finisher	8	0	0	0	0	0	0	0	0	0	0	0	1	1	1	1	0	0	0	0	0	0	0	0	1	0	0	0	1	0	0	0	0	1	0	1	1	1
[truncated: 88 more columns]

## Sheet: Resistance determinants
determinant	CARD appelation	AUG	AMP	AZI	FAZ	FEP	FOT	FOX	POD	TAZ	AXO	CEP	CHL	CIP	GEN	IMP	MEM	NAL	TZP	STR	SUL	FTC	CCV	TET	SXT	gene_drug_class
AAC3_VIa	AAC(3)-VIa														1					1						aminoglycoside
aadA															1					1						aminoglycoside
aadA12	AadA12														1					1						aminoglycoside
aadA13	aadA13														1					1						aminoglycoside
aadA17	aadA17														1					1						aminoglycoside
aadA2	aadA2														1					1						aminoglycoside
aadA22	aadA22														1					1						aminoglycoside
aadA25	aadA25														1					1						aminoglycoside
aadA5	aadA5														1					1						aminoglycoside
aadA9	aadA9														1					1						aminoglycoside
abeM	abeM													1				1						1		tetracycline, glycylcycline, fluoroquinolone, acridine dye, triclosan
abeS	abeS			1									1		1					1				1		phenicol, aminoglycoside, macrolide, aminocoumarin, tetracycline
Acib_AbaF	Acinetobacter baumannii AbaF	1	1	1	1	1	1		1	1	1	1	1	1				1	1			1	1	1	1	tetracycline, diaminopyrimidine, oxazolidinone, benzalkonium chloride, nitroimidazole, peptide, cephalosporin, rifamycin, penam, fluoroquinolone, phenicol, glycylcycline, acridine dye, macrolide, nucleoside, bicyclomycin, fosfomycin, antibacterial free fatty acids, isoniazid, lincosamide, rhodamine
Acib_AbaQ	Acinetobacter baumannii AbaQ	1	1	1	1	1	1		1	1	1	1	1	1				1	1			1	1	1	1	tetracycline, rhodamine, benzalkonium chloride, acridine dye, bicyclomycin, nucleoside, penam, lincosamide, isoniazid, fluoroquinolone, nitroimidazole, peptide, antibacterial free fatty acids, phenicol, diaminopyrimidine, cephalosporin, macrolide, rifamycin, fosfomycin, oxazolidinone, glycylcycline
Acib_AmvA	Acinetobacter baumannii AmvA	1	1	1	1	1	1		1	1	1	1	1	1				1	1			1	1	1	1	tetracycline, glycylcycline, acridine dye, antibacterial free fatty acids, bicyclomycin, nitroimidazole, rhodamine, lincosamide, macrolide, diaminopyrimidine, oxazolidinone, peptide, fosfomycin, penam, benzalkonium chloride, isoniazid, fluoroquinolone, phenicol, rifamycin, nucleoside, cephalosporin
acrD	acrD														1					1						aminoglycoside
AcrS	AcrS	1	1		1	1	1	1	1	1	1	1	1	1				1	1					1		tetracycline, glycylcycline, rifamycin, phenicol, fluoroquinolone, penam, cephamycin, cephalosporin, triclosan
ACT_10	ACT-10	1	1		1	1	1	1	1	1	1	1				1	1		1			1	1			cephalosporin, cephamycin, penam, carbapenem
ACT_12	ACT-12	1	1		1	1	1	1	1	1	1	1				1	1		1			1	1			penam, cephamycin, carbapenem, cephalosporin
ACT_17	ACT-17	1	1		1	1	1	1	1	1	1	1				1	1		1			1	1			penam, carbapenem, cephamycin, cephalosporin
ACT_2	ACT-2	1	1		1	1	1	1	1	1	1	1				1	1		1			1	1			penam, cephamycin, carbapenem, cephalosporin
ACT_38	ACT-38	1	1		1	1	1	1	1	1	1	1				1	1		1			1	1			cephalosporin, cephamycin, penam, carbapenem
ADC_60	ADC-60				1	1	1		1	1	1	1										1	1			cephalosporin
adeA	adeA	1	1	1									1	1	1	1	1	1	1	1				1	1	tetracycline, diaminopyrimidine, aminoglycoside, macrolide, acridine dye, triclosan, carbapenem, phenicol, fluoroquinolone, antibacterial free fatty acids, glycylcycline, penam, aminocoumarin, monobactam
adeB	adeB	1	1	1									1	1	1	1	1	1	1	1				1	1	tetracycline antibiotic, macrolide antibiotic, glycylcycline, aminoglycoside antibiotic, fluoroquinolone antibiotic, diaminopyrimidine antibiotic, carbapenem, monobactam, triclosan, antibacterial free fatty acids, aminocoumarin antibiotic, acridine dye, phenicol antibiotic, penam
adeF	adeF													1				1						1		tetracycline, fluoroquinolone
adeG	adeG	1	1	1									1	1	1	1	1	1	1	1				1	1	tetracycline antibiotic, acridine dye, glycylcycline, diaminopyrimidine antibiotic, carbapenem, macrolide antibiotic, phenicol antibiotic, penam, antibacterial free fatty acids, aminocoumarin antibiotic, aminoglycoside antibiotic, fluoroquinolone antibiotic, triclosan, monobactam
adeH	adeH	1	1	1									1	1	1	1	1	1	1	1				1	1	tetracycline antibiotic, triclosan, fluoroquinolone antibiotic, monobactam, macrolide antibiotic, acridine dye, glycylcycline, aminoglycoside antibiotic, phenicol antibiotic, penam, carbapenem, diaminopyrimidine antibiotic, antibacterial free fatty acids, aminocoumarin antibiotic
adeI	adeI	1	1	1	1	1	1		1	1	1	1	1	1	1	1	1	1	1	1		1	1	1	1	tetracycline antibiotic, penam, glycylcycline, diaminopyrimidine antibiotic, fluoroquinolone antibiotic, carbapenem, phenicol antibiotic, penem, triclosan, rifamycin antibiotic, antibacterial free fatty acids, aminoglycoside antibiotic, macrolide antibiotic, monobactam, acridine dye, aminocoumarin antibiotic, lincosamide antibiotic, cephalosporin
adeJ	adeJ	1	1	1	1	1	1		1	1	1	1	1	1	1	1	1	1	1	1		1	1	1	1	tetracycline antibiotic, penem, penam, diaminopyrimidine antibiotic, rifamycin antibiotic, carbapenem, phenicol antibiotic, monobactam, fluoroquinolone antibiotic, triclosan, acridine dye, glycylcycline, macrolide antibiotic, aminocoumarin antibiotic, aminoglycoside antibiotic, antibacterial free fatty acids, cephalosporin, lincosamide antibiotic
adeK	adeK	1	1	1	1	1	1		1	1	1	1	1	1	1	1	1	1	1	1		1	1	1	1	tetracycline antibiotic, carbapenem, monobactam, phenicol antibiotic, penam, glycylcycline, antibacterial free fatty acids, diaminopyrimidine antibiotic, fluoroquinolone antibiotic, penem, macrolide antibiotic, aminocoumarin antibiotic, triclosan, rifamycin antibiotic, acridine dye, aminoglycoside antibiotic, lincosamide antibiotic, cephalosporin
adeL	adeL	1	1	1									1	1	1	1	1	1	1	1				1	1	tetracycline antibiotic, diaminopyrimidine antibiotic, monobactam, carbapenem, triclosan, antibacterial free fatty acids, acridine dye, glycylcycline, aminocoumarin antibiotic, aminoglycoside antibiotic, macrolide antibiotic, fluoroquinolone antibiotic, penam, phenicol antibiotic
adeN	adeN	1	1	1	1	1	1		1	1	1	1	1	1	1	1	1	1	1	1		1	1	1	1	tetracycline antibiotic, diaminopyrimidine antibiotic, penam, glycylcycline, triclosan, acridine dye, rifamycin antibiotic, phenicol antibiotic, aminoglycoside antibiotic, antibacterial free fatty acids, penem, aminocoumarin antibiotic, fluoroquinolone antibiotic, carbapenem, monobactam, macrolide antibiotic, lincosamide antibiotic, cephalosporin
adeR	adeR	1	1	1									1	1	1	1	1	1	1	1				1	1	tetracycline antibiotic, aminocoumarin antibiotic, carbapenem, macrolide antibiotic, antibacterial free fatty acids, penam, diaminopyrimidine antibiotic, fluoroquinolone antibiotic, glycylcycline, aminoglycoside antibiotic, monobactam, triclosan, phenicol antibiotic, acridine dye
adeS	adeS	1	1	1									1	1	1	1	1	1	1	1				1	1	tetracycline antibiotic, monobactam, carbapenem, penam, antibacterial free fatty acids, acridine dye, macrolide antibiotic, phenicol antibiotic, diaminopyrimidine antibiotic, glycylcycline, fluoroquinolone antibiotic, aminocoumarin antibiotic, aminoglycoside antibiotic, triclosan
ampS	ampS	1	1		1	1	1		1	1	1	1							1			1	1			penam, cephalosporin
ANT2_Ia	ANT(2'')-Ia														1					1						aminoglycoside
ANT3_IIa	ANT(3'')-IIa														1					1						aminoglycoside
ANT3_IIb	ANT(3'')-IIb														1					1						aminoglycoside
APH3_Ib	APH(3'')-Ib														1					1						aminoglycoside
APH3_Ia	APH(3')-Ia														1					1						aminoglycoside
APH6_Id	APH(6)-Id														1					1						aminoglycoside
bacA	bacA																									peptide antibiotic (bacitracin)
baeR	baeR														1					1						aminocoumarin, aminoglycoside
baeS	baeS														1					1						aminocoumarin, aminoglycoside
catI	catI												1													phenicol
cmlA8	cmlA8	1	1	1	1	1	1		1	1	1	1	1	1				1	1			1	1	1	1	tetracycline antibiotic, macrolide antibiotic, rhodamine, penam, oxazolidinone antibiotic, benzalkonium chloride, nucleoside antibiotic, bicyclomycin, nitroimidazole antibiotic, phenicol antibiotic, diaminopyrimidine antibiotic, fluoroquinolone antibiotic, isoniazid, peptide antibiotic, antibacterial free fatty acids, rifamycin antibiotic, glycylcycline, fosfomycin, lincosamide antibiotic, acridi…
CMY_2	CMY-2				1	1	1	1	1	1	1	1										1	1			cephamycin, cephalosporin
CMY_21	CMY-21							1																		cephamycin
CMY_36	CMY-36							1																		cephamycin
CMY_72	CMY-72							1																		cephamycin
CMY_82	CMY-82							1																		cephamycin
cpxA	cpxA				1	1	1		1	1	1	1	1		1					1		1	1			aminocoumarin, aminoglycoside, phenicol, cephalosporin
CRP	CRP	1	1	1										1				1	1							fluoroquinolone, penam, macrolide
CTX_M_1	CTX-M-1				1	1	1		1	1	1	1										1	1			cephalosporin
CTX_M_115	CTX-M-115				1	1	1		1	1	1	1										1	1			cephalosporin
CTX_M_15	CTX-M-15				1	1	1		1	1	1	1										1	1			cephalosporin
dfrA1	dfrA1																								1	diaminopyrimidine
dfrA12	dfrA12																								1	diaminopyrimidine
dfrA15b	dfrA15b																								1	diaminopyrimidine
dfrA23	dfrA23																								1	diaminopyrimidine
dfrA30	dfrA30																								1	diaminopyrimidine
dfrA32	dfrA32																								1	diaminopyrimidine
dfrA7	dfrA7																								1	diaminopyrimidine
Enter_acrA	Enterobacter cloacae acrA	1	1	1	1	1	1		1	1	1	1	1	1	1	1	1	1	1	1		1	1	1	1	tetracycline antibiotic, glycylcycline, fluoroquinolone antibiotic, phenicol antibiotic, diaminopyrimidine antibiotic, cephalosporin, rifamycin antibiotic, aminocoumarin antibiotic, acridine dye, aminoglycoside antibiotic, macrolide antibiotic, penam, monobactam, carbapenem, triclosan, antibacterial free fatty acids
eptA	eptA																									peptide antibiotic
Ecoli_acrA	Escherichia coli acrA	1	1		1	1	1		1	1	1	1	1	1				1	1			1	1	1		tetracycline, phenicol, glycylcycline, penam, cephalosporin, rifamycin, fluoroquinolone, triclosan
Ecoli_acrR	Escherichia coli acrR with mutation conferring multidrug antibiotic resistance	1	1	1	1	1	1		1	1	1	1	1	1	1	1	1	1	1	1		1	1	1	1	tetracycline antibiotic, monobactam, aminoglycoside antibiotic, rifamycin antibiotic, diaminopyrimidine antibiotic, aminocoumarin antibiotic, cephalosporin, antibacterial free fatty acids, acridine dye, glycylcycline, fluoroquinolone antibiotic, phenicol antibiotic, penam, triclosan, carbapenem, macrolide antibiotic
Ecoli_ampC_bl	Escherichia coli ampC beta-lactamase	1	1		1	1	1		1	1	1	1							1			1	1			penam, cephalosporin
Ecoli_ampC1_bl	Escherichia coli ampC1 beta-lactamase	1	1		1	1	1		1	1	1	1							1			1	1			penam, cephalosporin
Ecoli_ampH_bl	Escherichia coli ampH beta-lactamase	1	1		1	1	1		1	1	1	1							1			1	1			cephalosporin, penam
Ecoli_CyaA	Escherichia coli CyaA with mutation conferring resistance to fosfomycin																									fosfomycin
Ecoli_EF_Tu	Escherichia coli EF-Tu mutants conferring resistance to Pulvomycin																									elfamycin antibiotic
Ecoli_emrE	Escherichia coli emrE			1																						macrolide
Ecoli_GlpT	Escherichia coli GlpT with mutation conferring resistance to fosfomycin																									fosfomycin
Ecoli_marR	Escherichia coli marR mutant conferring antibiotic resistance	1	1	1	1	1	1		1	1	1	1	1	1	1	1	1	1	1	1		1	1	1	1	tetracycline antibiotic, aminoglycoside antibiotic, triclosan, rifamycin antibiotic, diaminopyrimidine antibiotic, fluoroquinolone antibiotic, aminocoumarin antibiotic, cephalosporin, acridine dye, penam, glycylcycline, phenicol antibiotic, monobactam, macrolide antibiotic, antibacterial free fatty acids, carbapenem
Ecoli_mdfA	Escherichia coli mdfA																							1		tetracycline, benzalkonium chloride, rhodamine
Ecoli_UhpT	Escherichia coli UhpT with mutation conferring resistance to fosfomycin																									fosfomycin
floR	floR												1													phenicol
FosA2	FosA2																									fosfomycin
FosA4	FosA4																									fosfomycin
gadW	gadW	1	1	1										1				1	1							macrolide, penam, fluoroquinolone
gadX	gadX	1	1	1										1				1	1							macrolide, penam, fluoroquinolone
H_NS	H-NS	1	1	1	1	1	1	1	1	1	1	1		1				1	1			1	1	1		fluoroquinolone, macrolide, penam, cephamycin, cephalosporin, tetracycline
IMP_7	IMP-7	1	1		1	1	1	1	1	1	1	1				1	1		1			1	1			penam, cephamycin, cephalosporin, penem, carbapenem
kdpE	kdpE														1					1						aminoglycoside
Kleb_KpnH	Klebsiella pneumoniae KpnH	1	1	1	1	1	1		1	1	1	1	1	1	1	1	1	1	1	1		1	1	1	1	peptide antibiotic, tetracycline antibiotic, aminoglycoside antibiotic, bicyclomycin, fluoroquinolone antibiotic, rhodamine, lincosamide antibiotic, penem, cephalosporin, penam, glycylcycline, macrolide antibiotic, antibacterial free fatty acids, carbapenem, benzalkonium chloride, nitroimidazole antibiotic, diaminopyrimidine antibiotic, oxazolidinone antibiotic, rifamycin antibiotic, isoniazid, a…
linG	linG																									lincosamide
lnuC	lnuC																									lincosamide
lnuG	lnuG																									lincosamide
marA	marA	1	1		1	1	1	1	1	1	1	1	1	1		1	1	1	1			1	1	1		tetracycline, penem, penam, carbapenem, cephamycin, cephalosporin, rifamycin, phenicol, monobactam, glycylcycline, fluoroquinolone, triclosan
mdtG	mdtG																									fosfomycin
mdtH	mdtH													1				1								fluoroquinolone
mdtM	mdtM												1	1				1								nucleoside, phenicol, lincosamide, fluoroquinolone, acridine dye
mefB	mef(B)			1																						macrolide
MIR_12	MIR-12				1	1	1		1	1	1	1										1	1			monobactam, cephalosporin
mphA	mphA			1																						macrolide
mphB	mphB			1																						macrolide
msbA	msbA																									nitroimidazole
oqxA	oqxA													1				1						1	1	tetracycline, diaminopyrimidine, glycylcycline, nitrofuran, fluoroquinolone
OXA_228	OXA-228	1	1		1	1	1		1	1	1	1							1			1	1			penam, cephalosporin
OXA_67	OXA-67	1	1		1	1	1		1	1	1	1							1			1	1			penam, cephalosporin
OXA_78	OXA-78	1	1		1	1	1		1	1	1	1							1			1	1			cephalosporin, penam
PBP3		1	1		1	1	1	1	1	1	1	1										1	1			penam, cephamycin, cephalosporin
PmrF	PmrF																									peptide antibiotic
qacH	qacH													1				1								fluoroquinolone
QnrB14	QnrB14													1				1								fluoroquinolone
QnrS1	QnrS1													1				1								fluoroquinolone
ramA	ramA	1	1		1	1	1	1	1	1	1	1	1	1		1	1	1	1			1	1	1		tetracycline, penem, cephamycin, cephalosporin, penam, carbapenem, phenicol, monobactam, rifamycin, glycylcycline, triclosan, fluoroquinolone
Salm_cmlA	Salmonella enterica cmlA	1	1	1	1	1	1		1	1	1	1	1	1				1	1			1	1	1	1	tetracycline antibiotic, antibacterial free fatty acids, glycylcycline, cephalosporin, benzalkonium chloride, fluoroquinolone antibiotic, bicyclomycin, diaminopyrimidine antibiotic, acridine dye, nucleoside antibiotic, rifamycin antibiotic, isoniazid, macrolide antibiotic, nitroimidazole antibiotic, oxazolidinone antibiotic, fosfomycin, penam, rhodamine, phenicol antibiotic, peptide antibiotic, l…
Salm_gyrA	Salmonella enterica gyrA conferring resistance to fluoroquinolones													1				1								fluoroquinolone
SAT_2	SAT-2																									streptothricin (nucleoside antibiotic)
sul1	sul1																				1				1	sulfonamide, sulfone
sul2	sul2																				1				1	sulfonamide, sulfone
sul3	sul3																				1				1	sulfonamide, sulfone
TEM_1	TEM-1	1	1		1	1	1		1	1	1	1							1			1	1			penem, cephalosporin, monobactam, penam
Tem_116	TEM-116	1	1		1	1	1		1	1	1	1							1			1	1			penam, monobactam, penem, cephalosporin
TEM_81	TEM-2	1	1		1	1	1		1	1	1	1							1			1	1			penem, penam, cephalosporin, monobactam
tetA	tet(A)																							1		tetracycline, glycylcycline
tetB	tet(B)																							1		tetracycline antibiotic
tetD	tet(D)																							1		tetracycline
tetWNW	tet(W/N/W)																							1		tetracycline
tetR	tetR																							1		tetracycline antibiotic, glycylcycline
TolC	TolC	1	1	1	1	1	1	1	1	1	1	1	1	1				1	1			1	1	1		tetracycline, cephalosporin, phenicol, fluoroquinolone, macrolide, rifamycin, aminocoumarin, penam, cephamycin, glycylcycline, triclosan
ugd	ugd																									peptide antibiotic
YojI	YojI																									peptide antibiotic (microcin J25)
AcrEF_TolC		1	1		1	1	1	1	1	1	1	1		1				1	1			1	1			fluoroquinolone antibiotic, cephalosporin, cephamycin, penam
EmrAB_TolC														1				1								fluoroquinolone
EmrKY_TolC																								1		tetracycline
EvgSA		1	1	1										1				1	1					1		fluoroquinolone, penam, tetracycline, macrolide
KpnEF		1	1	1	1	1	1		1	1	1	1	1	1	1			1	1	1		1	1	1	1	peptide antibiotic, tetracycline antibiotic, nitroimidazole antibiotic, bicyclomycin, fluoroquinolone antibiotic, aminoglycoside antibiotic, fosfomycin, diaminopyrimidine antibiotic, oxazolidinone antibiotic, phenicol antibiotic, antibacterial free fatty acids, macrolide antibiotic, acridine dye, penam, rifamycin antibiotic, benzalkonium chloride, cephalosporin, nucleoside antibiotic, rhodamine, …
MdtABC_TolC																										aminocoumarin
MdtEF_TolC		1	1	1										1				1	1							fluoroquinolone, penam, macrolide
MdtNOP																										nucleoside, acridine dye
SoxSR		1	1		1	1	1		1	1	1	1	1	1				1	1			1	1	1		tetracycline, fluoroquinolone, phenicol, rifamycin, glycylcycline, penam, cephalosporin, triclosan
acrAB_TolC		1	1		1	1	1		1	1	1	1	1	1				1	1			1	1	1		tetracycline, penam, cephalosporin, glycylcycline, rifamycin, phenicol, triclosan, fluoroquinolone
AdeFGH													1	1				1			1			1	1	fluoroquinolone, tetracycline, chloramphenicol, lincosamide, trimethoprim, and sulfamethoxazole.
