# Supplementary material for: Resistance Determinants and Their Genetic Context in Enterobacteria from a Longitudinal Study of Pigs Reared under Various Husbandry Conditions
Source: Appl Environ Microbiol. 2021 Mar 26;87(8):e02612-20. doi: 10.1128/AEM.02612-20 (PMC8091121; doi:10.1128/AEM.02612-20)
Supplement: Supplemental file 3 [file AEM.02612-20-s0003.xlsx]

## Sheet: legend
TABLE S2
Carbapenemase production surveyed with the mCIM methods.
Result	Inhibition diameter (mm)	production of active carbapenemase
positive	6 to 10	yes
negative	11 to 19	indeterminate
indeterminate	≥ 20
CLSI M100-S26 M02-A12 and M07-A10 26th Mo2-Table 2A-1 Enterobacteriaceae
		Diameter inhibition zone (mm)
antibiotic		Resistant	Intermediary	Susceptible
meropenem discs (10 µg) (MER)		≤19	20-22	≥23

## Sheet: results
Strain name	Inhibition diameter (mm)	Carbapenemase production
Res13-Abat-PEA20-P5-02-A-A	24.16	no
Res13-Abat-PEA20-P5-02-A-B	22	no
Res13-Abat-PEA21-P1-01-E	21.76	no
Res13-Abat-PEA21-P4-01-A	23.24	no
Res13-Abat-PEA21-P4-01-B	25.08	no
Res13-Abat-PEA25-P4-02-A	24.7	no
Res13-Abat-PEA25-P4-02-B	22.54	no
Res13-Abat-PEB01-P1-04-A	23.2	no
Res13-Abat-PEB19-P1-02-A	23.56	no
Res13-Abat-PEB19-P1-02-B	23.92	no
Res13-Lact-EA04-23-E	23.58	no
Res13-Lact-EA04-23-F	22.54	no
Res13-Lact-EB12-05	22.52	no
Res13-Lact-EB12-33	23.44	no
Res13-Lact-EB13-15	23.2	no
Res13-Lact-EB13-22	23.2	no
Res13-Lact-ER01-35	23.64	no
Res13-Lact-ER02-39	23.16	no
Res13-Lact-ER07-18	23.6	no
Res13-Lact-PEA10-41	23.06	no
Res13-Lact-PEA12-26	23.6	no
Res13-Lact-PEA14-20	23.74	no
Res13-Lact-PEB01-20	23.72	no
Res13-Lact-PEB13-33	22.82	no
Res13-Lact-PEB13-34-B	21.9	no
Res13-Lact-PEB14-36	23.24	no
Res13-Lact-PEB17-37-A	24.3	no
Res13-Lact-PEB20-37-A	23.16	no
Res13-Lact-PEB21-38-A	23.8	no
Res13-Lact-PEC05-17	23.9	no
Res13-Lact-PER01-35	21.68	no
Res13-Lact-PER02-33	24.24	no
Res13-Lact-PER04-33	24.48	no
Res13-Lact-PER12-33-A	22.62	no
Res13-Sevr-PER06-05-b-A	23.82	no
E.coli ATCC 25922	23.06	no
Raoultella ornitholytica (KPC+, SHV+, TEM+)	0	yes
Res13-Abat-PEC07-P3-01-a	22.36	no
Res13-Lact-EA06-22	23.14	no
Res13-Lact-LER2-35-a	29.68	no
Res13-Lact-PEA06-10	23.54	no
Res13-Lact-PEB08-01	22.94	no
Res13-Lact-PEB09-33	22.9	no
Res13-Lact-PEB17-18	20.88	no
Res13-Lact-PEB18-16	29.14	no
Res13-Lact-PEC05-10	24.9	no
Res13-Lact-PER13-34	24.26	no
Res13-Sevr-LER2-35	17.08	indeterminate
Res13-Sevr-PER07-33	11.86	no
E. coli ATCC 25922	21.02	no
Raoultella ornitholytica (KPC+, SHV+, TEM+)	0	yes
Res13-Lact-PEC05-10	19.88	no
Res13-Lact-PEC05-16	20.3	no
Res13-Lact-PEC05-17	20.86	no
Res13-Lact-PEC05-18	20	no
Res13-Sevr-PEC09-36	19.88	no
Res13-Sevr-PEC09-46	18.96	no
Res13-Sevr-PEC09-47	20.64	no
Res13-Lact-PEB09-34	20.5	no
Res13-Sevr-PEA12-35	19.7	no
Raoultella ornitholytica	0	yes
E. coli ATCC 25922	20.92	no
