# Supplementary material for: Resistance Determinants and Their Genetic Context in Enterobacteria from a Longitudinal Study of Pigs Reared under Various Husbandry Conditions
Source: Appl Environ Microbiol. 2021 Mar 26;87(8):e02612-20. doi: 10.1128/AEM.02612-20 (PMC8091121; doi:10.1128/AEM.02612-20)
Supplement: Supplemental file 4 [file AEM.02612-20-s0004.xlsx]

## Sheet: legend
TABLE S3
Mobilome and conjugation potential
Tab name	Plasmidome	Characteristics defined by MOB-SUITE of plasmids contained in the sequenced isolates.
Tab name	PCR	PCR detection of rep type and cephalosporinase-encoding genes in donors and transconjugants
		The sequences and references of the primers used are in the Supplementary Table 9.
		Column	Description
		Strain	Donor strain and associated transconjugants.
		other	targets for PCR detection
		Results
			1	Detection by conventional PCR
			0	No detection by conventional PCR
			NA	non applicable (the gene was not present according to whole genome sequencing)
			Cell colors are used to link the plasmid replicase type (IncI1, IncI2, IncF) with the ARG it carries in the donor (blaCTX-M-1, blaTEM-1 and blaCMY-2)
Tab name	Transconjugant - chromosomes	Antimicrobial resistance genes on chromosomes of the donor, the recipient and transconjugants as determined using RGI and the CARD database.
Tab name	Transconjugant - plasmids	Antimicrobial resistance genes on plasmids of the donor, the recipient and transconjugants as determined using RGI and the CARD database.
		Column	Description
		strain	Name of the strain
		molecule	The molecule where is located the antimicrobial resistance gene (chromosome or plasmid cluster) as categorized using the MOB-suite tools.
		other	Antimicrobial resistance genes from the CARD database.
		Results	0	absence of gene
			1	presence of gene (1 copy)
			2	presence of gene (2 copies)

## Sheet: Plasmidome
strain_name	genus	rep_type	rep_type_accession	relaxase_type	relaxase_type_accession	mpf_type	mpf_type_accession	orit_type	orit_accession	PredictedMobility	mash_nearest_neighbor	mash_neighbor_distance	mash_neighbor_cluster	NCBI-HR-rank	NCBI-HR-Name	LitRepHRPlasmClass	LitPredDBHRRank	LitPredDBHRRankSciName	LitRepHRRankInPubs	LitRepHRNameInPubs	LitMeanTransferRate	LitClosestRefAcc	LitClosestRefDonorStrain	LitClosestRefRecipientStrain	LitClosestRefTransferRate	LitClosestConjugTemp
Res13-Abat-EA3-S5-02-A	Acinetobacter baumannii	rep_cluster_718	002191__CP004359_00001	-	-	-	-	-	-	Non-mobilizable	CP016296	0.0179508	1774.0	species	Acinetobacter baumannii	-	-	-	-	-	-	-	-	-	-	-
Res13-Abat-EA3-S5-02-A	Acinetobacter baumannii	rep_cluster_734	002211__NC_010606_00001	MOBF	NC_017163_00021	MPF_F	NC_017163_00020,NC_017163_00053,NC_017163_00052,NZ_AEOY01000095_00077,NC_010606_00080,NC_010606_00079,NC_010606_00078,NC_010606_00076,NC_010606_00075,NC_010606_00072,NC_010606_00071	-	-	Conjugative	CP015366	0.014150200000000002	1836.0	class	Gammaproteobacteria	-	-	-	-	-	-	-	-	-	-	-
Res13-Abat-EA3-S5-02-A	Acinetobacter baumannii	rep_cluster_1261	000573__KJ616406_00008	-	-	-	-	-	-	Non-mobilizable	KJ616406	0.11288699999999999	646.0	class	Gammaproteobacteria	-	-	-	-	-	-	-	-	-	-	-
Res13-Abat-EA3-S5-02-A	Acinetobacter baumannii	rep_cluster_1280	000595__CU468231_00001	-	-	-	-	-	-	Non-mobilizable	JX101643	0.161822	4154.0	genus	Salmonella	-	-	-	-	-	-	-	-	-	-	-
Res13-Abat-PEA15-P4-01	Enterobacter cloacae	IncFII	000135__NC_014107_00001	-	-	-	-	-	-	Non-mobilizable	CP004093	0.057903300000000005	712.0	order	Enterobacterales	NarrowHostRange	family	Enterobacteriaceae	family	Enterobacteriaceae	0.0887648	NC_009838	-	-	-	-
Res13-Abat-PEA15-P4-01	Enterobacter cloacae	-	-	-	-	-	-	-	-	Non-mobilizable	CP010513	0.034472300000000004	610.0	-	-	-	-	-	-	-	-	-	-	-	-	-
Res13-Abat-PEA15-P4-01	Enterobacter cloacae	IncFIB	000107__CP014778_00094	-	-	-	-	-	-	Non-mobilizable	KM107841	0.0909306	408.0	order	Enterobacterales	-	-	-	-	-	-	-	-	-	-	-
Res13-Abat-PEA15-P4-01	Enterobacter cloacae	ColRNAI_rep_cluster_1857	000008__AJ627566	MOBP,MOBP	NC_001848_00006,NC_011404_00002	-	-	MOBP	CP008720	Mobilizable	CP019842	0.013600200000000002	98.0	superkingdom	Bacteria	-	-	-	-	-	-	-	-	-	-	-
Res13-Abat-PEA15-P4-01	Enterobacter cloacae	-	-	MOBF	NC_014107_00160	MPF_F	NC_014107_00159,NC_014107_00155,NC_014107_00154,NC_014107_00147,NC_014107_00146,NC_014107_00145,NC_014107_00139,NC_014107_00137,NC_014107_00135,NC_009425_00108,NC_014107_00127,NC_014107_00126,NC_014107_00125	-	-	Conjugative	CP022534	0.08294889999999999	1933.0	family	Enterobacteriaceae	-	-	-	-	-	-	-	-	-	-	-
Res13-Abat-PEA16-P5-01-A	Acinetobacter baumannii	rep_cluster_734	002211__NC_010606_00001	MOBF	NC_017163_00021	MPF_F	NC_017163_00053,NC_017163_00052,NZ_AEOY01000095_00077,NC_010606_00080,NC_010606_00079,NC_010606_00078,NC_010606_00076,NC_010606_00075,NC_010606_00072,NC_010606_00071,NC_017163_00020	-	-	Conjugative	KU549175	0.017300599999999996	1836.0	class	Gammaproteobacteria	-	-	-	-	-	-	-	-	-	-	-
Res13-Abat-PEA16-P5-01-A	Acinetobacter baumannii	rep_cluster_718	002191__CP004359_00001	-	-	-	-	-	-	Non-mobilizable	CP004359	0.017300599999999996	1774.0	species	Acinetobacter baumannii	-	-	-	-	-	-	-	-	-	-	-
Res13-Abat-PEA16-P5-01-A	Acinetobacter baumannii	rep_cluster_1261	000573__KJ616406_00008	-	-	-	-	-	-	Non-mobilizable	KJ616406	0.11288699999999999	646.0	class	Gammaproteobacteria	-	-	-	-	-	-	-	-	-	-	-
Res13-Abat-PEA16-P5-01-A	Acinetobacter baumannii	rep_cluster_1280	000595__CU468231_00001	-	-	-	-	-	-	Non-mobilizable	JX101643	0.161822	4154.0	genus	Salmonella	-	-	-	-	-	-	-	-	-	-	-
Res13-Abat-PEA21-P1-02-B	Enterobacter sp.	-	-	-	-	-	-	-	-	Non-mobilizable	CP019840	0.0318865	810.0	-	-	-	-	-	-	-	-	-	-	-	-	-
Res13-Abat-PEA21-P1-02-B	Enterobacter sp.	ColRNAI_rep_cluster_1987	000019__CP000651_00005	MOBP,MOBP	NC_001848_00006,NC_011404_00002	-	-	MOBP,MOBP	CP018941,CP008720	Mobilizable	CP011592	0.024214199999999998	111.0	superkingdom	Bacteria	-	-	-	-	-	-	-	-	-	-	-
Res13-Abat-PEA21-P1-02-B	Enterobacter sp.	IncFII	000114__CP015527	MOBF	NC_021501_00073	-	-	-	-	Mobilizable	CP016763	0.06776289999999999	621.0	order	Enterobacterales	NarrowHostRange	family	Enterobacteriaceae	family	Enterobacteriaceae	0.0887648	NC_002638	-	-	-	-
Res13-Abat-PEA21-P1-02-B	Enterobacter sp.	ColRNAI_rep_cluster_1987	000019__CP000651_00005	MOBP	NC_013090_00004	-	-	MOBP	HQ328804	Mobilizable	CP019843	0.00655869	155.0	superkingdom	Bacteria	-	-	-	-	-	-	-	-	-	-	-
Res13-Abat-PEA21-P1-02-B	Enterobacter sp.	-	-	MOBQ	NC_021523_00003	-	-	-	-	Mobilizable	CP022066	0.033042699999999994	932.0	order	Enterobacterales	-	-	-	-	-	-	-	-	-	-	-
Res13-Abat-PEA21-P1-02-B	Enterobacter sp.	IncFIB	000107__CP014778_00094	-	-	-	-	-	-	Non-mobilizable	HQ332785	0.100152	991.0	order	Enterobacterales	-	-	-	-	-	-	-	-	-	-	-
Res13-Abat-PEA21-P1-01	Enterobacter sp.	-	-	-	-	-	-	-	-	Non-mobilizable	CP019840	0.031989699999999996	810.0	-	-	-	-	-	-	-	-	-	-	-	-	-
Res13-Abat-PEA21-P1-01	Enterobacter sp.	IncFIB	000107__CP014778_00094	-	-	-	-	-	-	Non-mobilizable	CP006800	0.10684500000000001	1584.0	order	Enterobacterales	-	-	-	-	-	-	-	-	-	-	-
Res13-Abat-PEA21-P1-01	Enterobacter sp.	ColRNAI_rep_cluster_1987	000019__CP000651_00005	MOBP,MOBP	NC_001848_00006,NC_011404_00002	-	-	MOBP,MOBP	CP018941,CP008720	Mobilizable	CP011592	0.024214199999999998	111.0	superkingdom	Bacteria	-	-	-	-	-	-	-	-	-	-	-
Res13-Abat-PEA21-P1-01	Enterobacter sp.	IncFII	000114__CP015527	MOBF	NC_021501_00073	-	-	-	-	Mobilizable	CP016763	0.0610707	621.0	order	Enterobacterales	NarrowHostRange	family	Enterobacteriaceae	family	Enterobacteriaceae	0.0887648	FN543504	-	-	-	-
Res13-Abat-PEA21-P1-01	Enterobacter sp.	ColRNAI_rep_cluster_1987	000019__CP000651_00005	MOBP	NC_013090_00004	-	-	MOBP	HQ328804	Mobilizable	CP019843	0.00655869	155.0	superkingdom	Bacteria	-	-	-	-	-	-	-	-	-	-	-
Res13-Abat-PEA21-P1-01	Enterobacter sp.	-	-	MOBQ	NC_021523_00003	-	-	-	-	Mobilizable	CP022066	0.034024900000000004	932.0	order	Enterobacterales	-	-	-	-	-	-	-	-	-	-	-
Res13-Abat-PEA21-P4-01-A	Acinetobacter baumannii	rep_cluster_734	002211__NC_010606_00001	MOBF	NC_017163_00021	MPF_F	NC_017163_00053,NC_017163_00052,NZ_AEOY01000095_00077,NC_010606_00080,NC_010606_00079,NC_010606_00078,NC_010606_00076,NC_010606_00075,NC_010606_00072,NC_010606_00071,NC_017163_00020	-	-	Conjugative	KU549175	0.017011099999999998	1836.0	class	Gammaproteobacteria	-	-	-	-	-	-	-	-	-	-	-
Res13-Abat-PEA21-P4-01-A	Acinetobacter baumannii	rep_cluster_718	002191__CP004359_00001	-	-	-	-	-	-	Non-mobilizable	CP006769	0.017593900000000003	1774.0	species	Acinetobacter baumannii	-	-	-	-	-	-	-	-	-	-	-
Res13-Abat-PEA21-P4-01-A	Acinetobacter baumannii	rep_cluster_1280	000595__CU468231_00001	-	-	-	-	-	-	Non-mobilizable	JX101643	0.161822	4154.0	genus	Salmonella	-	-	-	-	-	-	-	-	-	-	-
Res13-Abat-PEA21-P4-01-A	Acinetobacter baumannii	rep_cluster_1261	000573__KJ616406_00008	-	-	-	-	-	-	Non-mobilizable	KJ616406	0.11382300000000001	646.0	class	Gammaproteobacteria	-	-	-	-	-	-	-	-	-	-	-
Res13-Abat-PEA24-P1-01	Enterobacter cloacae	IncFII	000135__NC_014107_00001	-	-	-	-	-	-	Non-mobilizable	CP004093	0.057903300000000005	712.0	order	Enterobacterales	NarrowHostRange	family	Enterobacteriaceae	family	Enterobacteriaceae	0.0887648	NC_009838	-	-	-	-
Res13-Abat-PEA24-P1-01	Enterobacter cloacae	-	-	-	-	-	-	-	-	Non-mobilizable	CP010513	0.034472300000000004	610.0	-	-	-	-	-	-	-	-	-	-	-	-	-
Res13-Abat-PEA24-P1-01	Enterobacter cloacae	IncFIB	000107__CP014778_00094	-	-	-	-	-	-	Non-mobilizable	KM107841	0.0909306	408.0	order	Enterobacterales	-	-	-	-	-	-	-	-	-	-	-
Res13-Abat-PEA24-P1-01	Enterobacter cloacae	ColRNAI_rep_cluster_1857	000008__AJ627566	MOBP,MOBP	NC_001848_00006,NC_011404_00002	-	-	MOBP	CP008720	Mobilizable	CP019842	0.013600200000000002	98.0	superkingdom	Bacteria	-	-	-	-	-	-	-	-	-	-	-
Res13-Abat-PEA24-P1-01	Enterobacter cloacae	-	-	MOBF	NC_014107_00160	MPF_F	NC_014107_00159,NC_014107_00155,NC_014107_00154,NC_014107_00147,NC_014107_00146,NC_014107_00145,NC_014107_00139,NC_014107_00137,NC_014107_00135,NC_009425_00108,NC_014107_00127,NC_014107_00126,NC_014107_00125	-	-	Conjugative	CP022534	0.08294889999999999	1933.0	family	Enterobacteriaceae	-	-	-	-	-	-	-	-	-	-	-
Res13-Abat-PEA24-P1-02	Enterobacter cloacae	IncFII	000135__NC_014107_00001	-	-	-	-	-	-	Non-mobilizable	CP004093	0.057903300000000005	712.0	order	Enterobacterales	NarrowHostRange	family	Enterobacteriaceae	family	Enterobacteriaceae	0.0887648	NC_009838	-	-	-	-
Res13-Abat-PEA24-P1-02	Enterobacter cloacae	IncFIB	000107__CP014778_00094	-	-	-	-	-	-	Non-mobilizable	KM107841	0.0909306	408.0	order	Enterobacterales	-	-	-	-	-	-	-	-	-	-	-
Res13-Abat-PEA24-P1-02	Enterobacter cloacae	ColRNAI_rep_cluster_1857	000008__AJ627566	MOBP,MOBP	NC_001848_00006,NC_011404_00002	-	-	MOBP	CP008720	Mobilizable	CP019842	0.013600200000000002	98.0	superkingdom	Bacteria	-	-	-	-	-	-	-	-	-	-	-
Res13-Abat-PEA24-P1-02	Enterobacter cloacae	-	-	MOBF	NC_014107_00160	MPF_F	NC_014107_00159,NC_014107_00155,NC_014107_00154,NC_014107_00147,NC_014107_00146,NC_014107_00145,NC_014107_00139,NC_014107_00137,NC_014107_00135,NC_009425_00108,NC_014107_00127,NC_014107_00126,NC_014107_00125	-	-	Conjugative	CP008932	0.0782587	1226.0	family	Enterobacteriaceae	-	-	-	-	-	-	-	-	-	-	-
Res13-Abat-PEA24-P4-02	Enterobacter cloacae	IncFII	000135__NC_014107_00001	-	-	-	-	-	-	Non-mobilizable	CP004093	0.057903300000000005	712.0	order	Enterobacterales	NarrowHostRange	family	Enterobacteriaceae	family	Enterobacteriaceae	0.0887648	NC_009838	-	-	-	-
Res13-Abat-PEA24-P4-02	Enterobacter cloacae	IncFIB	000107__CP014778_00094	-	-	-	-	-	-	Non-mobilizable	KM107841	0.0909306	408.0	order	Enterobacterales	-	-	-	-	-	-	-	-	-	-	-
Res13-Abat-PEA24-P4-02	Enterobacter cloacae	ColRNAI_rep_cluster_1857	000008__AJ627566	MOBP,MOBP	NC_001848_00006,NC_011404_00002	-	-	MOBP	CP008720	Mobilizable	CP019842	0.013600200000000002	98.0	superkingdom	Bacteria	-	-	-	-	-	-	-	-	-	-	-
Res13-Abat-PEA24-P4-02	Enterobacter cloacae	-	-	MOBF	NC_014107_00160	MPF_F	NC_014107_00159,NC_014107_00155,NC_014107_00154,NC_014107_00147,NC_014107_00146,NC_014107_00145,NC_014107_00139,NC_014107_00137,NC_014107_00135,NC_009425_00108,NC_014107_00127,NC_014107_00126,NC_014107_00125	-	-	Conjugative	CP008932	0.0782587	1226.0	family	Enterobacteriaceae	-	-	-	-	-	-	-	-	-	-	-
Res13-Abat-PEA24-P4-01	Enterobacter sp.	IncFII	000135__NC_014107_00001	-	-	-	-	-	-	Non-mobilizable	CP004093	0.057903300000000005	712.0	order	Enterobacterales	NarrowHostRange	family	Enterobacteriaceae	family	Enterobacteriaceae	0.0887648	NC_009838	-	-	-	-
Res13-Abat-PEA24-P4-01	Enterobacter sp.	ColRNAI_rep_cluster_1857	000008__AJ627566	MOBP,MOBP	NC_001848_00006,NC_011404_00002	-	-	MOBP	CP008720	Mobilizable	CP019842	0.013600200000000002	98.0	superkingdom	Bacteria	-	-	-	-	-	-	-	-	-	-	-
Res13-Abat-PEA24-P4-01	Enterobacter sp.	-	-	MOBF	NC_014107_00160	MPF_F	NC_014107_00159,NC_014107_00155,NC_014107_00154,NC_014107_00147,NC_014107_00146,NC_014107_00145,NC_014107_00139,NC_014107_00137,NC_014107_00135,NC_009425_00108,NC_014107_00127,NC_014107_00126,NC_014107_00125	-	-	Conjugative	CP008932	0.0782587	1226.0	family	Enterobacteriaceae	-	-	-	-	-	-	-	-	-	-	-
Res13-Abat-PEA24-P4-01	Enterobacter sp.	IncFIB	000107__CP014778_00094	-	-	-	-	-	-	Non-mobilizable	CP011590	0.0778587	774.0	order	Enterobacterales	-	-	-	-	-	-	-	-	-	-	-
Res13-Abat-PEA24-P5-01	Enterobacter cloacae	IncFII	000135__NC_014107_00001	-	-	-	-	-	-	Non-mobilizable	CP004093	0.057903300000000005	712.0	order	Enterobacterales	NarrowHostRange	family	Enterobacteriaceae	family	Enterobacteriaceae	0.0887648	NC_009838	-	-	-	-
Res13-Abat-PEA24-P5-01	Enterobacter cloacae	-	-	-	-	-	-	-	-	Non-mobilizable	CP010513	0.034472300000000004	610.0	-	-	-	-	-	-	-	-	-	-	-	-	-
Res13-Abat-PEA24-P5-01	Enterobacter cloacae	IncFIB	000107__CP014778_00094	-	-	-	-	-	-	Non-mobilizable	KM107841	0.0909306	408.0	order	Enterobacterales	-	-	-	-	-	-	-	-	-	-	-
Res13-Abat-PEA24-P5-01	Enterobacter cloacae	ColRNAI_rep_cluster_1857	000008__AJ627566	MOBP,MOBP	NC_001848_00006,NC_011404_00002	-	-	MOBP	CP008720	Mobilizable	CP019842	0.013600200000000002	98.0	superkingdom	Bacteria	-	-	-	-	-	-	-	-	-	-	-
Res13-Abat-PEA24-P5-01	Enterobacter cloacae	-	-	MOBF	NC_014107_00160	MPF_F	NC_014107_00159,NC_014107_00155,NC_014107_00154,NC_014107_00147,NC_014107_00146,NC_014107_00145,NC_014107_00139,NC_014107_00137,NC_014107_00135,NC_009425_00108,NC_014107_00127,NC_014107_00126,NC_014107_00125	-	-	Conjugative	CP022534	0.08294889999999999	1933.0	family	Enterobacteriaceae	-	-	-	-	-	-	-	-	-	-	-
Res13-Abat-PEA24-P5-01-A	Enterobacter cloacae	IncFII	000135__NC_014107_00001	-	-	-	-	-	-	Non-mobilizable	CP004093	0.057903300000000005	712.0	order	Enterobacterales	NarrowHostRange	family	Enterobacteriaceae	family	Enterobacteriaceae	0.0887648	NC_009838	-	-	-	-
Res13-Abat-PEA24-P5-01-A	Enterobacter cloacae	IncFIB	000107__CP014778_00094	-	-	-	-	-	-	Non-mobilizable	KM107841	0.0909306	408.0	order	Enterobacterales	-	-	-	-	-	-	-	-	-	-	-
Res13-Abat-PEA24-P5-01-A	Enterobacter cloacae	ColRNAI_rep_cluster_1857	000008__AJ627566	MOBP,MOBP	NC_001848_00006,NC_011404_00002	-	-	MOBP	CP008720	Mobilizable	CP019842	0.013600200000000002	98.0	superkingdom	Bacteria	-	-	-	-	-	-	-	-	-	-	-
Res13-Abat-PEA24-P5-01-A	Enterobacter cloacae	-	-	MOBF	NC_014107_00160	MPF_F	NC_014107_00159,NC_014107_00155,NC_014107_00154,NC_014107_00147,NC_014107_00146,NC_014107_00145,NC_014107_00139,NC_014107_00137,NC_014107_00135,NC_009425_00108,NC_014107_00127,NC_014107_00126,NC_014107_00125	-	-	Conjugative	CP008932	0.0782587	1226.0	family	Enterobacteriaceae	-	-	-	-	-	-	-	-	-	-	-
Res13-Abat-PEA25-P4-02	Ochrobactrum sp.	ColRNAI_rep_cluster_1857	000008__AJ627566	MOBP,MOBP	NC_001848_00006,NC_011404_00002	-	-	MOBP	CP008720	Mobilizable	CP019842	0.013600200000000002	98.0	superkingdom	Bacteria	-	-	-	-	-	-	-	-	-	-	-
Res13-Abat-PEA25-P4-02	Ochrobactrum sp.	-	-	MOBP	NC_017386_00037	-	-	-	-	Mobilizable	CP000760	0.23010999999999998	2495.0	phylum	Proteobacteria	-	-	-	-	-	-	-	-	-	-	-
Res13-Abat-PEA25-P4-01-A	Ochrobactrum sp.	-	-	MOBP,MOBQ	NC_017386_00037,NC_002147_00108	MPF_T	NZ_AFSD01000008_00098	-	-	Conjugative	CP000760	0.21089699999999997	2495.0	phylum	Proteobacteria	-	-	-	-	-	-	-	-	-	-	-
Res13-Abat-PEA25-P5-02	Acinetobacter baumannii	rep_cluster_734	002211__NC_010606_00001	MOBF	NC_017163_00021	MPF_F	NC_017163_00053,NC_017163_00052,NZ_AEOY01000095_00077,NC_010606_00080,NC_010606_00079,NC_010606_00078,NC_010606_00076,NC_010606_00075,NC_010606_00072,NC_010606_00071,NC_017163_00020	-	-	Conjugative	KU549175	0.0172424	1836.0	class	Gammaproteobacteria	-	-	-	-	-	-	-	-	-	-	-
Res13-Abat-PEA25-P5-02	Acinetobacter baumannii	rep_cluster_718	002191__CP004359_00001	-	-	-	-	-	-	Non-mobilizable	CP016296	0.0179508	1774.0	species	Acinetobacter baumannii	-	-	-	-	-	-	-	-	-	-	-
Res13-Abat-PEA25-P5-02	Acinetobacter baumannii	rep_cluster_1261	000573__KJ616406_00008	-	-	-	-	-	-	Non-mobilizable	KJ616406	0.11478	646.0	class	Gammaproteobacteria	-	-	-	-	-	-	-	-	-	-	-
Res13-Abat-PEA25-P5-02	Acinetobacter baumannii	rep_cluster_1280	000595__CU468231_00001	-	-	-	-	-	-	Non-mobilizable	JX101643	0.161822	4154.0	genus	Salmonella	-	-	-	-	-	-	-	-	-	-	-
Res13-Abat-PEA28-P5-02-A	Acinetobacter baumannii	-	-	MOBF	NC_017163_00021	MPF_F	NC_017163_00053,NC_017163_00052,NZ_AEOY01000095_00077,NC_010606_00080,NC_010606_00079,NC_010606_00078,NC_010606_00076,NC_010606_00075,NC_010606_00072,NC_010606_00071,NC_017163_00020	-	-	Conjugative	KX230794	0.0202137	1836.0	class	Gammaproteobacteria	-	-	-	-	-	-	-	-	-	-	-
Res13-Abat-PEA28-P5-02-A	Acinetobacter baumannii	rep_cluster_1280	000594__NZ_AFDL01000005_00001	-	-	-	-	-	-	Non-mobilizable	JX101643	0.142009	4154.0	genus	Salmonella	-	-	-	-	-	-	-	-	-	-	-
Res13-Abat-PEA28-P5-02-A	Acinetobacter baumannii	rep_cluster_734	002211__NC_010606_00001	-	-	-	-	-	-	Non-mobilizable	CP015366	0.0554283	1836.0	class	Gammaproteobacteria	-	-	-	-	-	-	-	-	-	-	-
Res13-Abat-PEB01-P1-04-A	Raoultella ornithinolytica	-	-	MOBP	NC_011416_00039	-	-	-	-	Mobilizable	CP020848	0.14382999999999999	1530.0	family	Enterobacteriaceae	-	-	-	-	-	-	-	-	-	-	-
Res13-Abat-PEB01-P1-04-A	Raoultella ornithinolytica	IncFII,IncFIB	000127__CP009275,000106__CP022118	MOBF	NC_021231_00058	MPF_F	NC_021502_00150,NC_019155_00032,NC_019165_00034,NC_022609_00081,NC_021502_00131,NC_021654_00004,NC_023332_00154,NC_014312_00118,NC_014312_00116	-	-	Conjugative	CP013339	0.14382999999999999	775.0	order	Enterobacterales	NarrowHostRange	family	Enterobacteriaceae	family	Enterobacteriaceae	0.0887648	FJ628167	-	-	-	-
Res13-Abat-PEB01-P1-04-A	Raoultella ornithinolytica	ColRNAI_rep_cluster_1987	000019__CP000651_00005	-	-	-	-	-	-	Non-mobilizable	CP018446	0.08576080000000001	198.0	superkingdom	Bacteria	-	-	-	-	-	-	-	-	-	-	-
Res13-Abat-PEB19-P1-02-A	Enterobacter cloacae	ColRNAI_rep_cluster_1987	000019__CP000651_00005	MOBP	NC_011404_00002	-	-	MOBP	HQ328804	Mobilizable	CP011613	0.00348975	111.0	superkingdom	Bacteria	-	-	-	-	-	-	-	-	-	-	-
Res13-Abat-PEC02-P3-01	Acinetobacter sp.	rep_cluster_1233	000541__DQ278485_00001	MOBP	NZ_AEOY01000096_00007	-	-	-	-	Mobilizable	CP010400	0.0766828	2201.0	class	Gammaproteobacteria	-	-	-	-	-	-	-	-	-	-	-
Res13-Abat-PEC02-P3-01	Acinetobacter sp.	rep_cluster_1364	000683__KY499579_00008	-	-	-	-	-	-	Non-mobilizable	GQ342610	0.10765799999999999	1842.0	class	Gammaproteobacteria	-	-	-	-	-	-	-	-	-	-	-
Res13-Abat-PEC04-P4b-01	Acinetobacter sp.	-	-	MOBP	NZ_AEOY01000096_00007	-	-	-	-	Mobilizable	CP010400	0.0759181	2201.0	class	Gammaproteobacteria	-	-	-	-	-	-	-	-	-	-	-
Res13-Abat-PEC04-P4b-01	Acinetobacter sp.	rep_cluster_1233	000541__DQ278485_00001	-	-	-	-	-	-	Non-mobilizable	DQ278485	0.07095139999999998	1837.0	class	Gammaproteobacteria	-	-	-	-	-	-	-	-	-	-	-
Res13-Abat-PEC06-P4-01	Acinetobacter sp.	-	-	MOBP	NZ_AEOY01000096_00007	-	-	-	-	Mobilizable	CP003848	0.145727	2398.0	class	Gammaproteobacteria	-	-	-	-	-	-	-	-	-	-	-
Res13-Abat-PEC06-P4-01	Acinetobacter sp.	rep_cluster_1233	000541__DQ278485_00001	-	-	-	-	-	-	Non-mobilizable	CP010400	0.06776289999999999	2201.0	class	Gammaproteobacteria	-	-	-	-	-	-	-	-	-	-	-
Res13-Abat-PEC07-P2-02	Acinetobacter sp.	rep_cluster_1233	000541__DQ278485_00001	MOBP	NZ_AEOY01000096_00007	-	-	-	-	Mobilizable	CP018872	0.09684630000000001	1618.0	class	Gammaproteobacteria	-	-	-	-	-	-	-	-	-	-	-
Res13-Abat-PEC08-P2-01	Acinetobacter sp.	rep_cluster_1233	000541__DQ278485_00001	-	-	-	-	-	-	Non-mobilizable	DQ278485	0.064825	1837.0	class	Gammaproteobacteria	-	-	-	-	-	-	-	-	-	-	-
Res13-Abat-PEC08-P2-01	Acinetobacter sp.	-	-	MOBP	NZ_AEOY01000096_00007	-	-	-	-	Mobilizable	CP001923	0.11778499999999999	1150.0	class	Gammaproteobacteria	-	-	-	-	-	-	-	-	-	-	-
Res13-Abat-PEC09-P3-02	Acinetobacter sp.	-	-	MOBP	NZ_AEOY01000096_00007	-	-	-	-	Mobilizable	CP012955	0.1233	1078.0	class	Gammaproteobacteria	-	-	-	-	-	-	-	-	-	-	-
Res13-Abat-PEC09-P3-02	Acinetobacter sp.	rep_cluster_1233	000541__DQ278485_00001	-	-	-	-	-	-	Non-mobilizable	CP010400	0.0618432	2201.0	class	Gammaproteobacteria	-	-	-	-	-	-	-	-	-	-	-
Res13-Abat-PEC10-P4-01	Acinetobacter sp.	rep_cluster_1233	000541__DQ278485_00001	-	-	-	-	-	-	Non-mobilizable	DQ278485	0.06776289999999999	1837.0	class	Gammaproteobacteria	-	-	-	-	-	-	-	-	-	-	-
Res13-Abat-PEC10-P4-01	Acinetobacter sp.	-	-	MOBP	NZ_AEOY01000096_00007	-	-	-	-	Mobilizable	CP003848	0.149777	2398.0	class	Gammaproteobacteria	-	-	-	-	-	-	-	-	-	-	-
Res13-Abat-PEC10-P4-01	Acinetobacter sp.	rep_cluster_1364	000683__KY499579_00008	-	-	-	-	-	-	Non-mobilizable	GQ342610	0.10765799999999999	1842.0	class	Gammaproteobacteria	-	-	-	-	-	-	-	-	-	-	-
Res13-Abat-PEC12-P3-01	Acinetobacter sp.	rep_cluster_1233	000541__DQ278485_00001	-	-	-	-	-	-	Non-mobilizable	DQ278485	0.0668569	1837.0	class	Gammaproteobacteria	-	-	-	-	-	-	-	-	-	-	-
Res13-Abat-PEC12-P3-01	Acinetobacter sp.	-	-	MOBP	NZ_AEOY01000096_00007	-	-	-	-	Mobilizable	CP000523	0.11478	1153.0	class	Gammaproteobacteria	-	-	-	-	-	-	-	-	-	-	-
Res13-Abat-PEC12-P3-01	Acinetobacter sp.	rep_cluster_1364	000683__KY499579_00008	-	-	-	-	-	-	Non-mobilizable	GQ342610	0.10765799999999999	1842.0	class	Gammaproteobacteria	-	-	-	-	-	-	-	-	-	-	-
Res13-Abat-PEC12-P5-02	Acinetobacter sp.	-	-	-	-	-	-	-	-	Non-mobilizable	CP010400	0.040173400000000005	2201.0	-	-	-	-	-	-	-	-	-	-	-	-	-
Res13-Abat-PEC12-P5-02	Acinetobacter sp.	rep_cluster_1233	000541__DQ278485_00001	-	-	-	-	-	-	Non-mobilizable	DQ278485	0.064825	1837.0	class	Gammaproteobacteria	-	-	-	-	-	-	-	-	-	-	-
Res13-Abat-PEC12-P5-02	Acinetobacter sp.	-	-	MOBP	NZ_AEOY01000096_00007	-	-	-	-	Mobilizable	CP003848	0.147707	2398.0	class	Gammaproteobacteria	-	-	-	-	-	-	-	-	-	-	-
Res13-Abat-PEC13-P2-01	Acinetobacter sp.	-	-	MOBP	NZ_AEOY01000096_00007	-	-	-	-	Mobilizable	CP003848	0.147707	2398.0	class	Gammaproteobacteria	-	-	-	-	-	-	-	-	-	-	-
Res13-Abat-PEC13-P2-01	Acinetobacter sp.	rep_cluster_1233	000541__DQ278485_00001	-	-	-	-	-	-	Non-mobilizable	DQ278485	0.07406979999999999	1837.0	class	Gammaproteobacteria	-	-	-	-	-	-	-	-	-	-	-
Res13-Abat-PEC13-P2-01	Acinetobacter sp.	rep_cluster_1364	000683__KY499579_00008	-	-	-	-	-	-	Non-mobilizable	GQ342610	0.111073	1842.0	class	Gammaproteobacteria	-	-	-	-	-	-	-	-	-	-	-
Res13-Abat-PEC14-P4-01	Acinetobacter sp.	rep_cluster_1233	000541__DQ278485_00001	-	-	-	-	-	-	Non-mobilizable	DQ278485	0.06776289999999999	1837.0	class	Gammaproteobacteria	-	-	-	-	-	-	-	-	-	-	-
Res13-Abat-PEC14-P4-01	Acinetobacter sp.	-	-	MOBP	NZ_AEOY01000096_00007	-	-	-	-	Mobilizable	CP010400	0.0766828	2201.0	class	Gammaproteobacteria	-	-	-	-	-	-	-	-	-	-	-
Res13-Abat-PEC14-P4-01	Acinetobacter sp.	rep_cluster_1364	000683__KY499579_00008	-	-	-	-	-	-	Non-mobilizable	GQ342610	0.10765799999999999	1842.0	class	Gammaproteobacteria	-	-	-	-	-	-	-	-	-	-	-
Res13-Abat-PEC15-P4-01	Acinetobacter sp.	rep_cluster_1233	000541__DQ278485_00001	MOBP	NZ_AEOY01000096_00007	-	-	-	-	Mobilizable	CP010400	0.0816138	2201.0	class	Gammaproteobacteria	-	-	-	-	-	-	-	-	-	-	-
Res13-Abat-PEC15-P4-01	Acinetobacter sp.	rep_cluster_1364	000683__KY499579_00008	-	-	-	-	-	-	Non-mobilizable	GQ342610	0.10765799999999999	1842.0	class	Gammaproteobacteria	-	-	-	-	-	-	-	-	-	-	-
Res13-Abat-PEC15-P5-02	Acinetobacter sp.	-	-	MOBP	NZ_AEOY01000096_00007	-	-	-	-	Mobilizable	CP001923	0.12571500000000002	1150.0	class	Gammaproteobacteria	-	-	-	-	-	-	-	-	-	-	-
Res13-Abat-PEC15-P5-02	Acinetobacter sp.	rep_cluster_1364	000683__KY499579_00008	-	-	-	-	-	-	Non-mobilizable	GQ342610	0.10765799999999999	1842.0	class	Gammaproteobacteria	-	-	-	-	-	-	-	-	-	-	-
Res13-Abat-PEC15-P5-02	Acinetobacter sp.	rep_cluster_1233	000541__DQ278485_00001	-	-	-	-	-	-	Non-mobilizable	CP010400	0.0651085	2201.0	class	Gammaproteobacteria	-	-	-	-	-	-	-	-	-	-	-
Res13-Croi-PEA15-12	Escherichia coli	IncX1	000216__CP009767_00121	MOBP	NC_019096_00001	MPF_T	NC_023277_00163,NC_019046_00026,NC_019067_00043,NC_010860_00022,NC_017624_00009	MOBP	CP007677	Conjugative	KX833212	0.028315100000000003	47.0	family	Enterobacteriaceae	-	-	-	-	-	-	-	-	-	-	-
Res13-Croi-PEA15-12	Escherichia coli	IncFIIA,IncFII,IncFIB	000136__AP014877_00014,000121__CP024805,000096__NC_019117_00097	MOBF	NC_017627_00068	-	-	MOBF	NC_009716	Mobilizable	CP014753	0.00730426	1561.0	order	Enterobacterales	NarrowHostRange	family	Enterobacteriaceae	family	Enterobacteriaceae	0.0887648	NC_012487	-	-	-	-
Res13-Croi-PEA15-12	Escherichia coli	ColRNAI_rep_cluster_1291	000001__EU090225_00001	MOBQ	NZ_AWFJ01000122_00007	-	-	MOBQ,MOBQ	NZ_CP011431,DQ318958	Mobilizable	FJ004638	0.013948599999999998	834.0	superkingdom	Bacteria	-	-	-	-	-	-	-	-	-	-	-
Res13-Croi-PEA15-12	Escherichia coli	-	-	MOBQ	NC_021523_00003	-	-	-	-	Mobilizable	CP022066	0.00781808	932.0	order	Enterobacterales	-	-	-	-	-	-	-	-	-	-	-
Res13-Croi-PEA15-12	Escherichia coli	-	-	MOBQ	NC_019783_00003	-	-	-	-	Mobilizable	CP003226	0.041143400000000004	509.0	superkingdom	Bacteria	-	-	-	-	-	-	-	-	-	-	-
Res13-Croi-PEA15-12	Escherichia coli	IncI1	000145__HE610900_00001	MOBP	NC_019097	MPF_I	NC_023290_00086,NC_015965_00072,NC_019097_00075,NC_022267_00069,NZ_CM001473_00069,NC_019097_00085,NC_019111_00038,NC_022267_00057,NC_019097_00056	MOBP	HM021326	Conjugative	KJ484635	0.00113443	476.0	order	Enterobacterales	NarrowHostRange	family	Enterobacteriaceae	order	Enterobacteriales	0.03025255	MF152729	E. coli	E. coli J53	0.034	37.0
Res13-Croi-PEA15-12	Escherichia coli	ColRNAI_rep_cluster_1857	000003__NC_002119_00001	-	-	-	-	MOBP	NC_013942	Mobilizable	KC853438	0.052117	29.0	superkingdom	Bacteria	-	-	-	-	-	-	-	-	-	-	-
Res13-Croi-PEA15-12	Escherichia coli	ColRNAI_rep_cluster_1857	000010__KY807921	-	-	-	-	MOBP,MOB_unknown	CP010136,NC_019986	Mobilizable	AF300473	0.053117899999999996	17.0	superkingdom	Bacteria	-	-	-	-	-	-	-	-	-	-	-
Res13-Croi-PEA17-28	Escherichia coli	IncI2,IncFIB	000147__CP006264_00003,000096__NC_019117_00097	MOBP	NC_022520_00030	MPF_T	NC_020270_00058,NC_019039_00051,NC_019039_00052,NC_020270_00063,NC_019115_00018	-	-	Conjugative	JN983044	0.00194597	644.0	order	Enterobacterales	NarrowHostRange	family	Enterobacteriaceae	-	-	0.00505	JN983044	-	-	-	-
Res13-Croi-PEA17-28	Escherichia coli	-	-	MOBP	NC_022650_00002	MPF_T	NC_023907_00043,NC_023907_00045,NC_023907_00079	-	-	Conjugative	KY352406	0.0610707	649.0	family	Enterobacteriaceae	-	-	-	-	-	-	-	-	-	-	-
Res13-Croi-PEA17-28	Escherichia coli	-	-	-	-	-	-	-	-	Non-mobilizable	CP012736	0.0370638	2911.0	-	-	-	-	-	-	-	-	-	-	-	-	-
Res13-Croi-PEA17-28	Escherichia coli	IncFIA,IncFII,IncFIIA	000094__NZ_CP015070_00117,000121__CP024805,000136__AP014877_00014	MOBF	NC_011980_00044	MPF_F	NC_010488_00021,NC_007675_00027,NC_013437_00116,NC_017639_00094,NC_019094_00090,NC_010409_00124,NC_022651_00077	MOBF	DQ286390	Conjugative	JN983046	0.0184965	972.0	order	Enterobacterales	NarrowHostRange	family	Enterobacteriaceae	family	Enterobacteriaceae	0.0887648	CP001122	Salmonella enterica Kentucky CVM29188	E. coli DH10B	0.0003	37.0
Res13-Croi-PEA17-28	Escherichia coli	IncFIIA,IncFII	000136__AP014877_00014,000121__CP024805	-	-	-	-	-	-	Non-mobilizable	KU932028	0.0962153	529.0	order	Enterobacterales	NarrowHostRange	family	Enterobacteriaceae	family	Enterobacteriaceae	0.0887648	NC_010488	-	-	-	-
Res13-Croi-PEA18-46	Escherichia coli	-	-	MOBP	NC_022650_00002	MPF_T	NC_023907_00043,NC_023907_00045,NC_023907_00079	-	-	Conjugative	KY352406	0.0610707	649.0	family	Enterobacteriaceae	-	-	-	-	-	-	-	-	-	-	-
Res13-Croi-PEA18-46	Escherichia coli	-	-	-	-	-	-	-	-	Non-mobilizable	CP012736	0.0370638	2911.0	-	-	-	-	-	-	-	-	-	-	-	-	-
Res13-Croi-PEA18-46	Escherichia coli	IncFIA,IncFIB,IncFII,IncFIIA	000094__NZ_CP015070_00117,000096__NC_019117_00097,000121__CP024805,000136__AP014877_00014	MOBF	NC_011980_00044	MPF_F	NC_010488_00021,NC_007675_00027,NC_013437_00116,NC_017639_00094,NC_019094_00090,NC_010409_00124,NC_022651_00077	MOBF	DQ286390	Conjugative	JN983046	0.0162749	972.0	order	Enterobacterales	NarrowHostRange	family	Enterobacteriaceae	family	Enterobacteriaceae	0.0887648	CP001122	Salmonella enterica Kentucky CVM29188	E. coli DH10B	0.0003	37.0
Res13-Croi-PEA18-46	Escherichia coli	IncFIIA,IncFII	000136__AP014877_00014,000121__CP024805	-	-	-	-	-	-	Non-mobilizable	KU932028	0.0962153	529.0	order	Enterobacterales	NarrowHostRange	family	Enterobacteriaceae	family	Enterobacteriaceae	0.0887648	NC_010488	-	-	-	-
Res13-Croi-PEA21-28	Escherichia coli	IncX1	000216__CP009767_00121	MOBP	NC_019096_00001	MPF_T	NC_023277_00163,NC_019046_00026,NC_019067_00043,NC_010860_00022,NC_017624_00009	MOBP	CP007677	Conjugative	KX833212	0.028315100000000003	47.0	family	Enterobacteriaceae	-	-	-	-	-	-	-	-	-	-	-
Res13-Croi-PEA21-28	Escherichia coli	IncFIIA,IncFII,IncFIB	000136__AP014877_00014,000121__CP024805,000096__NC_019117_00097	MOBF	NC_017627_00068	-	-	MOBF	NC_009716	Mobilizable	CP014753	0.00730426	1561.0	order	Enterobacterales	NarrowHostRange	family	Enterobacteriaceae	family	Enterobacteriaceae	0.0887648	NC_012487	-	-	-	-
Res13-Croi-PEA21-28	Escherichia coli	ColRNAI_rep_cluster_1291	000001__EU090225_00001	MOBQ	NZ_AWFJ01000122_00007	-	-	MOBQ,MOBQ	NZ_CP011431,DQ318958	Mobilizable	FJ004638	0.013948599999999998	834.0	superkingdom	Bacteria	-	-	-	-	-	-	-	-	-	-	-
Res13-Croi-PEA21-28	Escherichia coli	-	-	MOBQ	NC_021523_00003	-	-	-	-	Mobilizable	CP022066	0.00770681	932.0	order	Enterobacterales	-	-	-	-	-	-	-	-	-	-	-
Res13-Croi-PEA21-28	Escherichia coli	-	-	MOBQ	NC_019783_00003	-	-	-	-	Mobilizable	CP003226	0.041143400000000004	509.0	superkingdom	Bacteria	-	-	-	-	-	-	-	-	-	-	-
Res13-Croi-PEA21-28	Escherichia coli	IncI1	000145__HE610900_00001	MOBP	NC_019097	MPF_I	NC_019111_00038,NC_022267_00057,NC_019097_00056,NC_023290_00086,NC_015965_00072,NC_019097_00075,NC_022267_00069,NZ_CM001473_00069,NC_019097_00085	MOBP	HM021326	Conjugative	KJ484635	0.00128842	476.0	order	Enterobacterales	NarrowHostRange	family	Enterobacteriaceae	order	Enterobacteriales	0.03025255	MF152729	E. coli	E. coli J53	0.034	37.0
Res13-Croi-PEA21-28	Escherichia coli	ColRNAI_rep_cluster_1857	000003__NC_002119_00001	-	-	-	-	MOBP	NC_013942	Mobilizable	KC853438	0.052117	29.0	superkingdom	Bacteria	-	-	-	-	-	-	-	-	-	-	-
Res13-Croi-PEA22-35	Escherichia coli	IncX1	000216__CP009767_00121	MOBP	NC_019096_00001	MPF_T	NC_023277_00163,NC_019046_00026,NC_019067_00043,NC_010860_00022,NC_017624_00009	MOBP	CP007677	Conjugative	KX833212	0.028315100000000003	47.0	family	Enterobacteriaceae	-	-	-	-	-	-	-	-	-	-	-
Res13-Croi-PEA22-35	Escherichia coli	IncFIIA,IncFII,IncFIB	000136__AP014877_00014,000121__CP024805,000096__NC_019117_00097	MOBF	NC_017627_00068	-	-	MOBF	NC_009716	Mobilizable	CP014753	0.00730426	1561.0	order	Enterobacterales	NarrowHostRange	family	Enterobacteriaceae	family	Enterobacteriaceae	0.0887648	NC_012487	-	-	-	-
Res13-Croi-PEA22-35	Escherichia coli	ColRNAI_rep_cluster_1291	000001__EU090225_00001	MOBQ	NZ_AWFJ01000122_00007	-	-	MOBQ,MOBQ	NZ_CP011431,DQ318958	Mobilizable	FJ004638	0.013948599999999998	834.0	superkingdom	Bacteria	-	-	-	-	-	-	-	-	-	-	-
Res13-Croi-PEA22-35	Escherichia coli	-	-	MOBQ	NC_021523_00003	-	-	-	-	Mobilizable	CP022066	0.00781808	932.0	order	Enterobacterales	-	-	-	-	-	-	-	-	-	-	-
Res13-Croi-PEA22-35	Escherichia coli	-	-	MOBQ	NC_019783_00003	-	-	-	-	Mobilizable	CP003226	0.041143400000000004	509.0	superkingdom	Bacteria	-	-	-	-	-	-	-	-	-	-	-
Res13-Croi-PEA22-35	Escherichia coli	IncI1	000145__HE610900_00001	MOBP	NC_019097	MPF_I	NC_019111_00038,NC_022267_00057,NC_019097_00056,NC_023290_00086,NC_015965_00072,NC_019097_00075,NC_022267_00069,NZ_CM001473_00069,NC_019097_00085	MOBP	HM021326	Conjugative	KJ484635	0.000780658	476.0	order	Enterobacterales	NarrowHostRange	family	Enterobacteriaceae	order	Enterobacteriales	0.03025255	MF152729	E. coli	E. coli J53	0.034	37.0
Res13-Croi-PEA22-35	Escherichia coli	ColRNAI_rep_cluster_1857	000003__NC_002119_00001	-	-	-	-	MOBP	NC_013942	Mobilizable	KC853438	0.052117	29.0	superkingdom	Bacteria	-	-	-	-	-	-	-	-	-	-	-
Res13-Croi-PEA24-40	Escherichia coli	IncX1	000216__CP009767_00121	MOBP	NC_019096_00001	MPF_T	NC_023277_00163,NC_019046_00026,NC_019067_00043,NC_010860_00022,NC_017624_00009	MOBP	CP007677	Conjugative	KX833212	0.028315100000000003	47.0	family	Enterobacteriaceae	-	-	-	-	-	-	-	-	-	-	-
Res13-Croi-PEA24-40	Escherichia coli	IncFIIA,IncFII,IncFIB	000136__AP014877_00014,000121__CP024805,000096__NC_019117_00097	MOBF	NC_017627_00068	-	-	MOBF	NC_009716	Mobilizable	CP014753	0.00730426	1561.0	order	Enterobacterales	NarrowHostRange	family	Enterobacteriaceae	family	Enterobacteriaceae	0.0887648	NC_012487	-	-	-	-
Res13-Croi-PEA24-40	Escherichia coli	ColRNAI_rep_cluster_1291	000001__EU090225_00001	MOBQ	NZ_AWFJ01000122_00007	-	-	MOBQ,MOBQ	NZ_CP011431,DQ318958	Mobilizable	FJ004638	0.013948599999999998	834.0	superkingdom	Bacteria	-	-	-	-	-	-	-	-	-	-	-
Res13-Croi-PEA24-40	Escherichia coli	IncI1	000145__HE610900_00001	MOBP	NC_019097	MPF_I	NC_019111_00038,NC_022267_00057,NC_019097_00056,NC_023290_00086,NC_015965_00072,NC_019097_00075,NC_022267_00069,NZ_CM001473_00069,NC_019097_00085	MOBP	HM021326	Conjugative	KJ484635	0.0008809530000000001	476.0	order	Enterobacterales	NarrowHostRange	family	Enterobacteriaceae	order	Enterobacteriales	0.03025255	MF152729	E. coli	E. coli J53	0.034	37.0
Res13-Croi-PEA24-40	Escherichia coli	-	-	MOBQ	NC_021523_00003	-	-	-	-	Mobilizable	CP022066	0.00781808	932.0	order	Enterobacterales	-	-	-	-	-	-	-	-	-	-	-
Res13-Croi-PEA24-40	Escherichia coli	-	-	MOBQ	NC_019783_00003	-	-	-	-	Mobilizable	CP003226	0.041143400000000004	509.0	superkingdom	Bacteria	-	-	-	-	-	-	-	-	-	-	-
Res13-Croi-PEA24-40	Escherichia coli	ColRNAI_rep_cluster_1857	000003__NC_002119_00001	-	-	-	-	MOBP	NC_013942	Mobilizable	KC853438	0.052117	29.0	superkingdom	Bacteria	-	-	-	-	-	-	-	-	-	-	-
Res13-Croi-PEA27-33	Escherichia coli	IncX1	000216__CP009767_00121	MOBP	NC_019096_00001	MPF_T	NC_023277_00163,NC_019046_00026,NC_019067_00043,NC_010860_00022,NC_017624_00009	MOBP	CP007677	Conjugative	KX833212	0.028315100000000003	47.0	family	Enterobacteriaceae	-	-	-	-	-	-	-	-	-	-	-
Res13-Croi-PEA27-33	Escherichia coli	IncFIIA,IncFII,IncFIB	000136__AP014877_00014,000121__CP024805,000096__NC_019117_00097	MOBF	NC_017627_00068	-	-	MOBF	NC_009716	Mobilizable	CP014753	0.00730426	1561.0	order	Enterobacterales	NarrowHostRange	family	Enterobacteriaceae	family	Enterobacteriaceae	0.0887648	NC_012487	-	-	-	-
Res13-Croi-PEA27-33	Escherichia coli	ColRNAI_rep_cluster_1291	000001__EU090225_00001	MOBQ	NZ_AWFJ01000122_00007	-	-	MOBQ,MOBQ	NZ_CP011431,DQ318958	Mobilizable	FJ004638	0.013948599999999998	834.0	superkingdom	Bacteria	-	-	-	-	-	-	-	-	-	-	-
Res13-Croi-PEA27-33	Escherichia coli	-	-	MOBQ	NC_021523_00003	-	-	-	-	Mobilizable	CP022066	0.00781808	932.0	order	Enterobacterales	-	-	-	-	-	-	-	-	-	-	-
Res13-Croi-PEA27-33	Escherichia coli	-	-	MOBQ	NC_019783_00003	-	-	-	-	Mobilizable	CP003226	0.041143400000000004	509.0	superkingdom	Bacteria	-	-	-	-	-	-	-	-	-	-	-
Res13-Croi-PEA27-33	Escherichia coli	IncI1	000145__HE610900_00001	MOBP	NC_019097	MPF_I	NC_023290_00086,NC_015965_00072,NC_019097_00075,NC_022267_00069,NZ_CM001473_00069,NC_019097_00085,NC_019111_00038,NC_022267_00057,NC_019097_00056	MOBP	HM021326	Conjugative	KJ484635	0.00103256	476.0	order	Enterobacterales	NarrowHostRange	family	Enterobacteriaceae	order	Enterobacteriales	0.03025255	MF152729	E. coli	E. coli J53	0.034	37.0
Res13-Croi-PEA27-33	Escherichia coli	ColRNAI_rep_cluster_1857	000003__NC_002119_00001	-	-	-	-	MOBP	NC_013942	Mobilizable	KC853438	0.052117	29.0	superkingdom	Bacteria	-	-	-	-	-	-	-	-	-	-	-
Res13-Croi-PEA27-33	Escherichia coli	ColRNAI_rep_cluster_1857	000010__KY807921	-	-	-	-	MOBP,MOB_unknown	CP010136,NC_019986	Mobilizable	AF300473	0.053117899999999996	17.0	superkingdom	Bacteria	-	-	-	-	-	-	-	-	-	-	-
Res13-Croi-PEB01-10	Escherichia coli	-	-	-	-	-	-	-	-	Non-mobilizable	CP021680	0.015943000000000002	1068.0	-	-	-	-	-	-	-	-	-	-	-	-	-
Res13-Croi-PEB01-10	Escherichia coli	-	-	-	-	-	-	-	-	Non-mobilizable	KX434884	0.00781808	659.0	-	-	-	-	-	-	-	-	-	-	-	-	-
Res13-Croi-PEB01-10	Escherichia coli	IncFII,IncFIIA,IncFIB	000121__CP024805,000136__AP014877_00014,000095__NZ_CP014273_00094	MOBF,MOBP	NC_011980_00044,NC_011416_00039	MPF_F	NC_022651_00077,NC_010409_00124,NC_019094_00090,NC_017639_00094	MOBF	FN868248	Conjugative	CP000836	0.0150285	973.0	order	Enterobacterales	NarrowHostRange	family	Enterobacteriaceae	family	Enterobacteriaceae	0.0887648	CP001122	Salmonella enterica Kentucky CVM29188	E. coli DH10B	0.0003	37.0
Res13-Croi-PEB01-10	Escherichia coli	IncI1	000145__HE610900_00001	MOBP	NC_019097	MPF_I	NC_019097_00085,NZ_CM001473_00069,NC_022267_00069,NC_019097_00075,NC_015965_00072,NC_023290_00086,NC_019111_00038,NC_022267_00057,NC_019097_00056	MOBP	HM021326	Conjugative	KJ484637	0.00785531	476.0	order	Enterobacterales	NarrowHostRange	family	Enterobacteriaceae	order	Enterobacteriales	0.03025255	MF152729	E. coli	E. coli J53	0.034	37.0
Res13-Croi-PEB01-10	Escherichia coli	ColRNAI_rep_cluster_1857	000008__AJ627566	MOBP,MOBP	NC_019076_00002,NC_017321_00002	-	-	MOBP	CP010136	Mobilizable	AY079201	0.0470041	26.0	superkingdom	Bacteria	-	-	-	-	-	-	-	-	-	-	-
Res13-Croi-PEB01-10	Escherichia coli	IncI2	000147__CP006264_00003	MOBP	NC_022520_00030	MPF_T	NC_020270_00058,NC_019039_00051,NC_019039_00052,NC_020270_00063,NC_019115_00018	-	-	Conjugative	JN983044	0.00060662	644.0	family	Enterobacteriaceae	NarrowHostRange	family	Enterobacteriaceae	-	-	0.00505	JN983044	-	-	-	-
Res13-Croi-PEB01-10	Escherichia coli	ColRNAI_rep_cluster_1857	000008__AJ627566	MOBF	CP019897	-	-	MOB_unknown	NC_017662	Mobilizable	CP012933	0.05813719999999999	14.0	superkingdom	Bacteria	-	-	-	-	-	-	-	-	-	-	-
Res13-Croi-PEB01-41	Escherichia fergusonii	IncR	000204__CP008701_00115	MOBP	NC_021576_00050	-	-	-	-	Mobilizable	KF954150	0.0324062	731.0	family	Enterobacteriaceae	BroadHostRange	species	Klebsiella pneumoniae	-	-		JX424614	Klebsiella pneumoniae	Escherichia coli DH5Î±	-	-
Res13-Croi-PEB01-41	Escherichia fergusonii	IncX1	000215__KC853434_00019	MOBP	NC_019096_00001	MPF_T	NC_023277_00163,NC_019046_00026,NC_019067_00043,NC_010860_00022,NC_017624_00009	MOBP	EU164802	Conjugative	KJ201886	0.00486359	46.0	family	Enterobacteriaceae	NarrowHostRange	family	Enterobacteriaceae	-	-	0.03195666666666667	JQ269336	-	-	-	-
Res13-Croi-PEB01-41	Escherichia fergusonii	ColRNAI_rep_cluster_1857	000008__AJ627566	MOBP	NC_019076_00002	-	-	MOBP	MF083142	Mobilizable	CP016519	0.00271444	23.0	superkingdom	Bacteria	-	-	-	-	-	-	-	-	-	-	-
Res13-Croi-PEB01-41	Escherichia fergusonii	rep_cluster_1785,rep_cluster_1778	001211__AP017616_00002,001202__CP011432_00001	MOBQ	NC_011411_00002	-	-	MOBQ,MOBQ,MOBQ,MOBQ	NC_009791,NC_002126,NC_010672,KX833212	Mobilizable	CP011432	0.0118927	466.0	family	Enterobacteriaceae	-	-	-	-	-	-	-	-	-	-	-
Res13-Croi-PEB01-41	Escherichia fergusonii	ColRNAI_rep_cluster_1885	000013__DQ995351_00001	-	-	-	-	MOBP	NC_018997	Mobilizable	JN253636	0.0498292	414.0	species	Escherichia coli	-	-	-	-	-	-	-	-	-	-	-
Res13-Croi-PEB01-41	Escherichia fergusonii	ColRNAI_rep_cluster_1987	000019__CP000651_00005	-	-	-	-	MOBP	HQ328804	Mobilizable	DQ318958	0.052714	182.0	superkingdom	Bacteria	-	-	-	-	-	-	-	-	-	-	-
Res13-Croi-PEB03-10	Escherichia coli	IncI2	000147__CP006264_00003	MOBP	NC_022520_00030	MPF_T	NC_020270_00058,NC_019039_00051,NC_019039_00052,NC_020270_00063,NC_019115_00018	-	-	Conjugative	JN983044	0.000705841	644.0	family	Enterobacteriaceae	NarrowHostRange	family	Enterobacteriaceae	-	-	0.00505	JN983044	-	-	-	-
Res13-Croi-PEB03-10	Escherichia coli	-	-	-	-	-	-	-	-	Non-mobilizable	CP021680	0.016386599999999998	1068.0	-	-	-	-	-	-	-	-	-	-	-	-	-
Res13-Croi-PEB03-10	Escherichia coli	-	-	-	-	-	-	-	-	Non-mobilizable	KX434884	0.00781808	659.0	-	-	-	-	-	-	-	-	-	-	-	-	-
Res13-Croi-PEB03-10	Escherichia coli	IncFIB,IncFII,IncFIIA	000095__NZ_CP014273_00094,000121__CP024805,000136__AP014877_00014	MOBF,MOBP	NC_011980_00044,NC_011416_00039	MPF_F	NC_022651_00077,NC_010409_00124,NC_019094_00090,NC_017639_00094	MOBF	FN868248	Conjugative	CP000836	0.0151342	973.0	order	Enterobacterales	NarrowHostRange	family	Enterobacteriaceae	family	Enterobacteriaceae	0.0887648	CP001122	Salmonella enterica Kentucky CVM29188	E. coli DH10B	0.0003	37.0
Res13-Croi-PEB03-10	Escherichia coli	IncI1	000145__HE610900_00001	MOBP	NC_019097	MPF_I	NC_019097_00085,NZ_CM001473_00069,NC_022267_00069,NC_019097_00075,NC_015965_00072,NC_023290_00086,NC_019111_00038,NC_022267_00057,NC_019097_00056	MOBP	HM021326	Conjugative	KJ484637	0.00789262	476.0	order	Enterobacterales	NarrowHostRange	family	Enterobacteriaceae	order	Enterobacteriales	0.03025255	MF152729	E. coli	E. coli J53	0.034	37.0
Res13-Croi-PEB03-10	Escherichia coli	ColRNAI_rep_cluster_1857	000008__AJ627566	MOBP,MOBP	NC_019076_00002,NC_017321_00002	-	-	MOBP	CP010136	Mobilizable	AY079201	0.0470041	26.0	superkingdom	Bacteria	-	-	-	-	-	-	-	-	-	-	-
Res13-Croi-PEB03-10	Escherichia coli	ColRNAI_rep_cluster_1857	000008__AJ627566	MOBF	CP019897	-	-	MOB_unknown	NC_017662	Mobilizable	CP012933	0.05813719999999999	14.0	superkingdom	Bacteria	-	-	-	-	-	-	-	-	-	-	-
Res13-Croi-PEB06-38	Escherichia coli	IncFIB,IncFII,IncFIIA	000095__NZ_CP014273_00094,000121__CP024805,000136__AP014877_00014	-	-	-	-	-	-	Non-mobilizable	KX434884	0.051920299999999996	659.0	order	Enterobacterales	NarrowHostRange	family	Enterobacteriaceae	family	Enterobacteriaceae	0.0887648	NC_002134	-	-	-	-
Res13-Croi-PEB06-38	Escherichia coli	IncFIB	000103__CP010244_00032	-	-	-	-	-	-	Non-mobilizable	CP010244	0.0254028	87.0	order	Enterobacterales	-	-	-	-	-	-	-	-	-	-	-
Res13-Croi-PEB07-04	Escherichia coli	IncI2	000147__CP006264_00003	MOBP,MOBP	NC_022520_00030,NC_011416_00039	MPF_T	NC_019115_00018,NC_020270_00063,NC_019039_00052,NC_019039_00051,NC_020270_00058	-	-	Conjugative	JN983044	0.00144387	644.0	family	Enterobacteriaceae	NarrowHostRange	family	Enterobacteriaceae	-	-	0.00505	JN983044	-	-	-	-
Res13-Croi-PEB07-04	Escherichia coli	IncFII,IncFIIA	000121__CP024805,000136__AP014877_00014	-	-	MPF_F	NC_007675_00027,NC_008460_00107,08-5333_00200,NC_010719_00096,NC_014615_00033,NC_010488_00021,NC_018966_00040,NC_017639_00100,NC_013437_00116,NC_017639_00094,NC_019094_00090,NC_010409_00124,NC_022651_00077	MOBF	CP016042	Mobilizable	JN983046	0.026819	972.0	order	Enterobacterales	NarrowHostRange	family	Enterobacteriaceae	family	Enterobacteriaceae	0.0887648	CP001122	Salmonella enterica Kentucky CVM29188	E. coli DH10B	0.0003	37.0
Res13-Croi-PEB07-04	Escherichia coli	ColRNAI_rep_cluster_1857	000008__AJ627566	MOBP	NC_019076_00002	-	-	MOBP	MF083142	Mobilizable	CP016519	0.00108342	23.0	superkingdom	Bacteria	-	-	-	-	-	-	-	-	-	-	-
Res13-Croi-PEB07-04	Escherichia coli	-	-	MOBP	NC_014003_00004	-	-	-	-	Mobilizable	CP011066	0.011801700000000002	261.0	family	Enterobacteriaceae	-	-	-	-	-	-	-	-	-	-	-
Res13-Croi-PEB07-04	Escherichia coli	IncY	000230__CP009168_00001	-	-	-	-	-	-	Non-mobilizable	CP016549	0.0196275	1009.0	species	Escherichia coli	-	-	-	-	-	-	-	-	-	-	-
Res13-Croi-PEB07-04	Escherichia coli	IncFIA	000094__NZ_CP015070_00117	-	-	-	-	-	-	Non-mobilizable	CP018960	0.0882637	1553.0	family	Enterobacteriaceae	-	-	-	-	-	-	-	-	-	-	-
Res13-Croi-PEB17-01	Escherichia coli	IncX1	000216__CP009767_00121	MOBP	NC_019096_00001	MPF_T	NC_023277_00163,NC_019046_00026,NC_019067_00043,NC_010860_00022,NC_017624_00009	MOBP	CP007677	Conjugative	KX833212	0.0313762	47.0	family	Enterobacteriaceae	NarrowHostRange	family	Enterobacteriaceae	-	-	0.03195666666666667	JN935898	-	-	-	-
Res13-Croi-PEB17-01	Escherichia coli	-	-	-	-	-	-	-	-	Non-mobilizable	CP012736	0.0487413	2911.0	-	-	-	-	-	-	-	-	-	-	-	-	-
Res13-Croi-PEB17-01	Escherichia coli	ColRNAI_rep_cluster_1857	000008__AJ627566	MOBP	NC_014003_00004	-	-	MOBP	NZ_CP011065	Mobilizable	CP011433	0.000239895	259.0	superkingdom	Bacteria	-	-	-	-	-	-	-	-	-	-	-
Res13-Croi-PEB17-01	Escherichia coli	IncFII,IncFIIA,IncFIB,IncQ1	000121__CP024805,000136__AP014877_00014,000095__NZ_CP014273_00094,000195__NC_013728_00014	MOBF	NC_017627_00068	MPF_F	NC_022651_00077,NC_010409_00124,NC_019094_00090,NC_017639_00094,NC_013437_00116,NC_007675_00027,NC_017639_00100,NC_018966_00040,NC_010488_00021,NC_014615_00033,NC_010719_00096,08-5333_00200	MOBF	CP016042	Conjugative	KP398867	0.00108342	973.0	phylum	Proteobacteria	NarrowHostRange	family	Enterobacteriaceae	family	Enterobacteriaceae	0.0887648	CP001122	Salmonella enterica Kentucky CVM29188	E. coli DH10B	0.0003	37.0
Res13-Croi-PEB21-10	Escherichia coli	IncFIA,IncFII,IncFIB	000094__NZ_CP015070_00117,000121__CP024805,000095__NZ_CP014273_00094	MOBF	NC_017627_00068	MPF_F	NC_022651_00077,NC_010409_00124,NC_019094_00090,NC_017639_00094,NC_013437_00116,NC_007675_00027,NC_017639_00100,NC_018966_00040,NC_010488_00021,NC_014615_00033,NC_008460_00107,08-5333_00200	-	-	Conjugative	CP022166	0.00476862	973.0	order	Enterobacterales	NarrowHostRange	family	Enterobacteriaceae	family	Enterobacteriaceae	0.0887648	CP001122	Salmonella enterica Kentucky CVM29188	E. coli DH10B	0.0003	37.0
Res13-Croi-PEB21-10	Escherichia coli	IncI1	000145__HE610900_00001	MOBP	NC_019097	MPF_I	NC_019097_00085,NZ_CM001473_00069,NC_022267_00069,NC_019097_00075,NC_015965_00072,NC_023290_00086,NC_019111_00038,NC_022267_00057,NC_019097_00056	MOBP	HM021326	Conjugative	KJ484635	0.00170624	476.0	order	Enterobacterales	NarrowHostRange	family	Enterobacteriaceae	order	Enterobacteriales	0.03025255	MF152729	E. coli	E. coli J53	0.034	37.0
Res13-Croi-PEC02-03	Escherichia coli	IncI1	000145__HE610900_00001	MOBP	NC_019097	MPF_I	NC_019097_00085,NZ_CM001473_00069,NC_022267_00069,NC_019097_00075,NC_015965_00072,NC_023290_00086,NC_019111_00038,NC_022267_00057,NC_019097_00056	MOBP	JN253636	Conjugative	CP012936	0.00687462	476.0	order	Enterobacterales	NarrowHostRange	family	Enterobacteriaceae	order	Enterobacteriales	0.03025255	NC_011077	-	-	-	-
Res13-Croi-PEC02-03	Escherichia coli	ColRNAI_rep_cluster_1857	000008__AJ627566	MOBP	NC_019076_00002	-	-	MOBP	NC_017721	Mobilizable	CP014198	0.00194597	22.0	superkingdom	Bacteria	-	-	-	-	-	-	-	-	-	-	-
Res13-Croi-PEC02-03	Escherichia coli	IncQ1,IncFIB,IncFII,IncFIIA	000195__NC_013728_00014,000095__NZ_CP014273_00094,000121__CP024805,000136__AP014877_00014	MOBP,MOBF	NC_011416_00039,NC_017627_00068	MPF_F	NC_022651_00077,NC_010409_00124,NC_019094_00090,NC_017639_00094,NC_013437_00116,NC_007675_00027,NC_017639_00100,NC_018966_00040,NC_010488_00021,NC_014615_00033,NC_008460_00107,08-5333_00200	MOBF	DQ286390	Conjugative	KJ484626	0.013257299999999998	539.0	phylum	Proteobacteria	NarrowHostRange	family	Enterobacteriaceae	family	Enterobacteriaceae	0.0887648	NC_004998	-	-	-	-
Res13-Croi-PEC02-03	Escherichia coli	ColRNAI_rep_cluster_1987	000020__CP023920	MOBP	NC_016903_00002	-	-	MOBP	NC_019136	Mobilizable	CP016039	0.0259767	3.0	superkingdom	Bacteria	-	-	-	-	-	-	-	-	-	-	-
Res13-Croi-PEC02-03	Escherichia coli	ColRNAI_rep_cluster_1857	000008__AJ627566	MOBF	CP019897	-	-	MOB_unknown	NZ_CP014319	Mobilizable	CP019897	0.0556462	5.0	superkingdom	Bacteria	-	-	-	-	-	-	-	-	-	-	-
Res13-Croi-PEC03-01	Escherichia coli	IncI1	000145__HE610900_00001	MOBP	NC_019097	MPF_I	NC_019097_00085,NZ_CM001473_00069,NC_022267_00069,NC_019097_00075,NC_015965_00072,NC_023290_00086,NC_019111_00038,NC_022267_00057,NC_019097_00056	MOBP	JN253636	Conjugative	CP012936	0.00662843	476.0	order	Enterobacterales	NarrowHostRange	family	Enterobacteriaceae	order	Enterobacteriales	0.03025255	NC_011077	-	-	-	-
Res13-Croi-PEC03-01	Escherichia coli	ColRNAI_rep_cluster_1857	000008__AJ627566	MOBP	NC_019076_00002	-	-	MOBP	NC_017721	Mobilizable	CP014198	0.00194597	22.0	superkingdom	Bacteria	-	-	-	-	-	-	-	-	-	-	-
Res13-Croi-PEC03-01	Escherichia coli	IncFIB,IncQ1,IncFII,IncFIIA	000095__NZ_CP014273_00094,000195__NC_013728_00014,000121__CP024805,000136__AP014877_00014	MOBP,MOBF	NC_011416_00039,NC_017627_00068	MPF_F	NC_022651_00077,NC_010409_00124,NC_019094_00090,NC_017639_00094,NC_013437_00116,NC_007675_00027,NC_017639_00100,NC_018966_00040,NC_010488_00021,NC_014615_00033,NC_008460_00107,08-5333_00200	MOBF	DQ286390	Conjugative	KJ484626	0.0127767	539.0	phylum	Proteobacteria	NarrowHostRange	family	Enterobacteriaceae	family	Enterobacteriaceae	0.0887648	NC_004998	-	-	-	-
Res13-Croi-PEC03-01	Escherichia coli	ColRNAI_rep_cluster_1987	000020__CP023920	MOBP	NC_016903_00002	-	-	MOBP	NC_019136	Mobilizable	CP016039	0.0259767	3.0	superkingdom	Bacteria	-	-	-	-	-	-	-	-	-	-	-
Res13-Croi-PEC03-01	Escherichia coli	ColRNAI_rep_cluster_1857	000008__AJ627566	MOBF	CP019897	-	-	MOB_unknown	NZ_CP014319	Mobilizable	CP019897	0.0556462	5.0	superkingdom	Bacteria	-	-	-	-	-	-	-	-	-	-	-
Res13-Croi-PEC04-13	Escherichia coli	IncI1	000145__HE610900_00001	MOBP	NC_019097	MPF_I	NC_019097_00085,NZ_CM001473_00069,NC_022267_00069,NC_019097_00075,NC_015965_00072,NC_023290_00086,NC_019111_00038,NC_022267_00057,NC_019097_00056	MOBP	JN253636	Conjugative	CP012936	0.00683925	476.0	order	Enterobacterales	NarrowHostRange	family	Enterobacteriaceae	order	Enterobacteriales	0.03025255	NC_011077	-	-	-	-
Res13-Croi-PEC04-13	Escherichia coli	ColRNAI_rep_cluster_1857	000008__AJ627566	MOBP	NC_019076_00002	-	-	MOBP	NC_017721	Mobilizable	CP014198	0.00194597	22.0	superkingdom	Bacteria	-	-	-	-	-	-	-	-	-	-	-
Res13-Croi-PEC04-13	Escherichia coli	IncFIB,IncQ1,IncFII,IncFIIA	000095__NZ_CP014273_00094,000195__NC_013728_00014,000121__CP024805,000136__AP014877_00014	MOBP,MOBF	NC_011416_00039,NC_017627_00068	MPF_F	NC_022651_00077,NC_010409_00124,NC_019094_00090,NC_017639_00094,NC_013437_00116,NC_007675_00027,NC_017639_00100,NC_018966_00040,NC_010488_00021,NC_014615_00033,NC_008460_00107,08-5333_00200	-	-	Conjugative	KJ484626	0.012919799999999999	539.0	phylum	Proteobacteria	NarrowHostRange	family	Enterobacteriaceae	family	Enterobacteriaceae	0.0887648	NC_004998	-	-	-	-
Res13-Croi-PEC04-13	Escherichia coli	ColRNAI_rep_cluster_1987	000020__CP023920	MOBP	NC_016903_00002	-	-	MOBP	NC_019136	Mobilizable	CP016039	0.0259767	3.0	superkingdom	Bacteria	-	-	-	-	-	-	-	-	-	-	-
Res13-Croi-PEC04-13	Escherichia coli	ColRNAI_rep_cluster_1857	000008__AJ627566	MOBF	CP019897	-	-	MOB_unknown	NZ_CP014319	Mobilizable	CP019897	0.0556462	5.0	superkingdom	Bacteria	-	-	-	-	-	-	-	-	-	-	-
Res13-Croi-PEC10-02	Escherichia coli	IncFIIA,IncFII,IncFIB	000136__AP014877_00014,000121__CP024805,000096__NC_019117_00097	MOBF	NC_017627_00068	MPF_F	08-5333_00200,NC_008460_00107,NC_014615_00033,NC_010488_00021,NC_018966_00040,NC_017639_00100,NC_007675_00027,NC_013437_00116,NC_017639_00094,NC_019094_00090,NC_010409_00124,NC_022651_00077	MOBF	FN868248	Conjugative	AY214164	0.0346987	540.0	order	Enterobacterales	-	-	-	-	-	-	-	-	-	-	-
Res13-Croi-PEC10-02	Escherichia coli	-	-	-	-	-	-	-	-	Non-mobilizable	CP014491	0.032197199999999995	2395.0	-	-	-	-	-	-	-	-	-	-	-	-	-
Res13-Croi-PEC10-02	Escherichia coli	IncFIA	000094__NZ_CP015070_00117	-	-	-	-	-	-	Non-mobilizable	MF370216	0.102997	542.0	family	Enterobacteriaceae	-	-	-	-	-	-	-	-	-	-	-
Res13-Croi-PEC10-02	Escherichia coli	IncI1	000145__HE610900_00001	MOBP	NC_019097	MPF_I	NC_019097_00085,NZ_CM001473_00069,NC_022267_00069,NC_019097_00075,NC_015965_00072,NC_023290_00086,NC_019111_00038,NC_022267_00057,NC_019097_00056	MOBP	DQ916413	Conjugative	CP018625	0.0115313	473.0	order	Enterobacterales	NarrowHostRange	family	Enterobacteriaceae	order	Enterobacteriales	0.03025255	KF434766	-	-	-	-
Res13-Croi-PEC11-19	Escherichia coli	IncI1	000145__HE610900_00001	MOBP	NC_019097	MPF_I	NC_019097_00085,NZ_CM001473_00069,NC_022267_00069,NC_019097_00075,NC_015965_00072,NC_023290_00086,NC_019111_00038,NC_022267_00057,NC_019097_00056	MOBP	JN253636	Conjugative	CP012936	0.00669844	476.0	order	Enterobacterales	NarrowHostRange	family	Enterobacteriaceae	order	Enterobacteriales	0.03025255	NC_011077	-	-	-	-
Res13-Croi-PEC11-19	Escherichia coli	ColRNAI_rep_cluster_1857	000008__AJ627566	MOBP	NC_019076_00002	-	-	MOBP	NC_017721	Mobilizable	CP014198	0.00314086	22.0	superkingdom	Bacteria	-	-	-	-	-	-	-	-	-	-	-
Res13-Croi-PEC11-19	Escherichia coli	IncQ1,IncFIB,IncFII,IncFIIA	000195__NC_013728_00014,000095__NZ_CP014273_00094,000121__CP024805,000136__AP014877_00014	MOBP,MOBF	NC_011416_00039,NC_017627_00068	MPF_F	NC_022651_00077,NC_010409_00124,NC_019094_00090,NC_017639_00094,NC_013437_00116,NC_007675_00027,NC_017639_00100,NC_018966_00040,NC_010488_00021,NC_014615_00033,NC_008460_00107,08-5333_00200	MOBF	DQ286390	Conjugative	KJ484626	0.0134036	539.0	phylum	Proteobacteria	NarrowHostRange	family	Enterobacteriaceae	family	Enterobacteriaceae	0.0887648	NC_004998	-	-	-	-
Res13-Croi-PEC11-19	Escherichia coli	ColRNAI_rep_cluster_1987	000020__CP023920	MOBP	NC_016903_00002	-	-	MOBP	NC_019136	Mobilizable	CP016039	0.027512599999999998	3.0	superkingdom	Bacteria	-	-	-	-	-	-	-	-	-	-	-
Res13-Croi-PEC11-19	Escherichia coli	ColRNAI_rep_cluster_1857	000008__AJ627566	MOBF	CP019897	-	-	MOB_unknown	NZ_CP014319	Mobilizable	CP019897	0.0556462	5.0	superkingdom	Bacteria	-	-	-	-	-	-	-	-	-	-	-
Res13-Croi-PEC11-19	Escherichia coli	ColRNAI_rep_cluster_1885	000013__DQ995351_00001	-	-	-	-	MOBP	AB027308	Mobilizable	JN253636	0.0852783	414.0	species	Escherichia coli	-	-	-	-	-	-	-	-	-	-	-
Res13-Croi-PEC15-20	Escherichia coli	IncI1	000145__HE610900_00001	MOBP	NC_019097	MPF_I	NC_019097_00085,NZ_CM001473_00069,NC_022267_00069,NC_019097_00075,NC_015965_00072,NC_023290_00086,NC_019111_00038,NC_022267_00057,NC_019097_00056	MOBP	JN253636	Conjugative	CP012936	0.00666341	476.0	order	Enterobacterales	NarrowHostRange	family	Enterobacteriaceae	order	Enterobacteriales	0.03025255	NC_011077	-	-	-	-
Res13-Croi-PEC15-20	Escherichia coli	ColRNAI_rep_cluster_1857	000008__AJ627566	MOBP	NC_019076_00002	-	-	MOBP,MOBP	NC_017721,MF083142	Mobilizable	CP014198	0.015347	22.0	superkingdom	Bacteria	-	-	-	-	-	-	-	-	-	-	-
Res13-Croi-PEC15-20	Escherichia coli	IncFII,IncFIIA,IncQ1,IncFIB	000121__CP024805,000136__AP014877_00014,000195__NC_013728_00014,000095__NZ_CP014273_00094	MOBF,MOBP	NC_017627_00068,NC_011416_00039	MPF_F	NC_022651_00077,NC_010409_00124,NC_019094_00090,NC_017639_00094,NC_013437_00116,NC_007675_00027,NC_017639_00100,NC_018966_00040,NC_010488_00021,NC_014615_00033,NC_008460_00107,08-5333_00200	MOBF	DQ286390	Conjugative	KJ484626	0.013015700000000002	539.0	phylum	Proteobacteria	NarrowHostRange	family	Enterobacteriaceae	family	Enterobacteriaceae	0.0887648	NC_004998	-	-	-	-
Res13-Croi-PEC15-20	Escherichia coli	ColRNAI_rep_cluster_1987	000020__CP023920	MOBP	NC_016903_00002	-	-	MOBP	NC_019136	Mobilizable	CP016039	0.0259767	3.0	superkingdom	Bacteria	-	-	-	-	-	-	-	-	-	-	-
Res13-Croi-PEC15-20	Escherichia coli	ColRNAI_rep_cluster_1987	000019__CP000651_00005	MOBF	CP019897	-	-	MOB_unknown	CP010224	Mobilizable	CP019897	0.010957099999999999	5.0	superkingdom	Bacteria	-	-	-	-	-	-	-	-	-	-	-
Res13-Croi-PEC15-20	Escherichia coli	ColRNAI_rep_cluster_1857	000008__AJ627566	MOBF	CP019897	-	-	MOB_unknown	NZ_CP014319	Mobilizable	CP019897	0.0556462	5.0	superkingdom	Bacteria	-	-	-	-	-	-	-	-	-	-	-
Res13-Croi-PEC15-20	Escherichia coli	ColRNAI_rep_cluster_1885	000013__DQ995351_00001	-	-	-	-	MOBP	CP001386	Mobilizable	JN253636	0.06263250000000001	414.0	species	Escherichia coli	-	-	-	-	-	-	-	-	-	-	-
Res13-Croi-PER01-04	Escherichia coli	-	-	-	-	-	-	-	-	Non-mobilizable	CP009861	0.0180709	2070.0	-	-	-	-	-	-	-	-	-	-	-	-	-
Res13-Croi-PER01-04	Escherichia coli	IncFIIA,IncFII	000136__AP014877_00014,000121__CP024805	MOBF	NC_017627_00068	MPF_F	08-5333_00200,NC_008460_00107,NC_014615_00033,NC_010488_00021,NC_018966_00040,NC_017639_00100,NC_007675_00027,NC_013437_00116,NC_017639_00094,NC_019094_00090,NC_010409_00124,NC_022651_00077	-	-	Conjugative	CP012928	0.03515669999999999	529.0	order	Enterobacterales	NarrowHostRange	family	Enterobacteriaceae	family	Enterobacteriaceae	0.0887648	JQ364967	Escherichia coli	E. coliÂ strain J53	0.0002	-
Res13-Croi-PER01-04	Escherichia coli	IncI2	000147__CP006264_00003	MOBP	NC_022520_00030	MPF_T	NC_020270_00058,NC_019039_00051,NC_019039_00052,NC_020270_00063,NC_019115_00018	-	-	Conjugative	JN983044	0.0101041	644.0	family	Enterobacteriaceae	NarrowHostRange	family	Enterobacteriaceae	-	-	0.00505	JN983044	-	-	-	-
Res13-Croi-PER01-04	Escherichia coli	IncFIB	000096__NC_019117_00097	-	-	-	-	-	-	Non-mobilizable	AY230888	0.0762985	553.0	order	Enterobacterales	-	-	-	-	-	-	-	-	-	-	-
Res13-Croi-PER01-04	Escherichia coli	ColRNAI_rep_cluster_1857	000008__AJ627566	MOBP	NC_019076_00002	-	-	MOBP	KY421937	Mobilizable	CP003114	0.051144800000000004	282.0	superkingdom	Bacteria	-	-	-	-	-	-	-	-	-	-	-
Res13-Croi-PER01-04	Escherichia coli	ColRNAI_rep_cluster_1857	000008__AJ627566	-	-	-	-	MOB_unknown,MOBP	NC_019986,NZ_CP012683	Mobilizable	CP016042	0.0110007	35.0	superkingdom	Bacteria	-	-	-	-	-	-	-	-	-	-	-
Res13-Croi-PER01-04	Escherichia coli	-	-	-	-	-	-	-	-	Non-mobilizable	NC_011513	0.033042699999999994	2087.0	-	-	-	-	-	-	-	-	-	-	-	-	-
Res13-Croi-PER01-04	Escherichia coli	IncI1	000145__HE610900_00001	MOBP	NC_019097	MPF_I	NC_019097_00085,NZ_CM001473_00069,NC_022267_00069,NC_019097_00075,NC_015965_00072,NC_023290_00086,NC_019111_00038,NC_022267_00057,NC_019097_00056	MOBP	DQ916413	Conjugative	JN983049	0.00343111	473.0	order	Enterobacterales	NarrowHostRange	family	Enterobacteriaceae	order	Enterobacteriales	0.03025255	JN983049	-	-	-	-
Res13-Croi-PER03-14	Escherichia coli	rep_cluster_488	001852__AP017612_00001	-	-	-	-	-	-	Non-mobilizable	CU638872	0.018992500000000002	920.0	family	Enterobacteriaceae	-	-	-	-	-	-	-	-	-	-	-
Res13-Croi-PER03-14	Escherichia coli	-	-	-	-	-	-	-	-	Non-mobilizable	CP021680	0.0325113	1068.0	-	-	-	-	-	-	-	-	-	-	-	-	-
Res13-Croi-PER03-14	Escherichia coli	IncFII,IncFIIA	000121__CP024805,000136__AP014877_00014	MOBF	NC_022333_00006	MPF_F	NC_007635_00031,NZ_AGTD01000004_00091,NZ_AGTD01000004_00093,NZ_AGTD01000004_00094,NZ_AGTD01000004_00096,NC_021817_00023,NZ_AGTD01000004_00099,NC_019342_00051,NC_021871_00015,NZ_AGTD01000004_00104,NC_021817_00013	-	-	Conjugative	CP000796	0.042436699999999994	377.0	order	Enterobacterales	NarrowHostRange	family	Enterobacteriaceae	family	Enterobacteriaceae	0.0887648	NC_011812	-	-	-	-
Res13-Croi-PER03-14	Escherichia coli	ColRNAI_rep_cluster_1857	000008__AJ627566	MOBP	NC_019076_00002	-	-	MOBP	MF083142	Mobilizable	CP016519	0.000730741	23.0	superkingdom	Bacteria	-	-	-	-	-	-	-	-	-	-	-
Res13-Croi-PER03-14	Escherichia coli	IncI1	000145__HE610900_00001	MOBP	NC_019097	MPF_I	NC_019097_00085,NZ_CM001473_00069,NC_022267_00069,NC_019097_00075,NC_015965_00072,NC_023290_00086,NC_019111_00038,NC_022267_00057,NC_019097_00056	MOBP	JN253636	Conjugative	CP016522	0.00131423	476.0	order	Enterobacterales	NarrowHostRange	family	Enterobacteriaceae	order	Enterobacteriales	0.03025255	NC_011077	-	-	-	-
Res13-Croi-PER03-14	Escherichia coli	IncFII,IncFIIA	000121__CP024805,000136__AP014877_00014	MOBF	NC_017627_00068	MPF_F	NC_022651_00077,NC_010409_00124,NC_019094_00090,NC_017639_00094,NC_013437_00116,NC_007675_00027,NC_017639_00100,NC_018966_00040,NC_010488_00021,NC_014615_00033,NC_010719_00096,08-5333_00200	-	-	Conjugative	CP017726	0.031074400000000002	529.0	order	Enterobacterales	NarrowHostRange	family	Enterobacteriaceae	family	Enterobacteriaceae	0.0887648	JQ364967	Escherichia coli	E. coliÂ strain J53	0.0002	-
Res13-Croi-PER05-33	Escherichia coli	IncR	000204__CP008701_00115	MOBP	NC_021576_00050	-	-	-	-	Mobilizable	CP020073	0.0157789	730.0	family	Enterobacteriaceae	BroadHostRange	species	Klebsiella pneumoniae	-	-		JX424614	Klebsiella pneumoniae	Escherichia coli DH5Î±	-	-
Res13-Croi-PER05-33	Escherichia coli	IncY	000230__CP009168_00001	-	-	-	-	-	-	Non-mobilizable	CP016549	0.022205000000000003	1009.0	species	Escherichia coli	-	-	-	-	-	-	-	-	-	-	-
Res13-Croi-PER05-33	Escherichia coli	IncFII,IncFIIA,IncFIB	000121__CP024805,000136__AP014877_00014,000095__NZ_CP014273_00094	MOBF,MOBP	NC_011980_00044,NC_011416_00039	-	-	MOBF	DQ286390	Mobilizable	AP014806	0.047344300000000006	1549.0	order	Enterobacterales	NarrowHostRange	family	Enterobacteriaceae	family	Enterobacteriaceae	0.0887648	NC_004998	-	-	-	-
Res13-Croi-PER05-33	Escherichia coli	IncX1	000216__CP009767_00121	-	-	-	-	-	-	Non-mobilizable	KT317614	0.0525139	39.0	family	Enterobacteriaceae	NarrowHostRange	family	Enterobacteriaceae	-	-	0.03195666666666667	DQ115387	-	-	-	-
Res13-Croi-PER07-22	Escherichia coli	IncI2	000147__CP006264_00003	MOBP	NC_022520_00030	MPF_T	NC_019115_00018,NC_020270_00063,NC_019039_00052,NC_019039_00051,NC_020270_00058	-	-	Conjugative	JN983044	0.000483446	644.0	family	Enterobacteriaceae	NarrowHostRange	family	Enterobacteriaceae	-	-	0.00505	JN983044	-	-	-	-
Res13-Croi-PER07-22	Escherichia coli	-	-	MOBP	NC_022650_00002	MPF_T	NC_023907_00043,NC_023907_00045,NC_023907_00079	-	-	Conjugative	KY352406	0.0610707	649.0	family	Enterobacteriaceae	-	-	-	-	-	-	-	-	-	-	-
Res13-Croi-PER07-22	Escherichia coli	IncY	000230__CP009168_00001	-	-	-	-	-	-	Non-mobilizable	CP016549	0.0206797	1009.0	species	Escherichia coli	-	-	-	-	-	-	-	-	-	-	-
Res13-Croi-PER07-22	Escherichia coli	ColRNAI_rep_cluster_1291	000001__EU090225_00001	MOBQ	NC_019783_00003	-	-	-	-	Mobilizable	CP003226	0.0234513	509.0	superkingdom	Bacteria	-	-	-	-	-	-	-	-	-	-	-
Res13-Croi-PER07-22	Escherichia coli	IncFII,IncFIIA,IncFIB	000121__CP024805,000136__AP014877_00014,000095__NZ_CP014273_00094	MOBP,MOBF	NC_011416_00039,NC_017627_00068	MPF_F	NC_022651_00077,NC_010409_00124,NC_019094_00090,NC_017639_00094,NC_013437_00116,NC_007675_00027,NC_017639_00100,NC_018966_00040,NC_010488_00021,NC_014615_00033,NC_010719_00096,08-5333_00200	-	-	Conjugative	CP012626	0.023602	539.0	order	Enterobacterales	NarrowHostRange	family	Enterobacteriaceae	family	Enterobacteriaceae	0.0887648	CP001122	Salmonella enterica Kentucky CVM29188	E. coli DH10B	0.0003	37.0
Res13-Croi-PER07-22	Escherichia coli	ColRNAI_rep_cluster_1857	000008__AJ627566	MOBP	NC_023328_00003	-	-	MOBP	NZ_CP014198	Mobilizable	KM107848	0.00357808	29.0	superkingdom	Bacteria	-	-	-	-	-	-	-	-	-	-	-
Res13-Croi-PER07-22	Escherichia coli	rep_cluster_1778	001201__CP010878_00001	MOBQ	NC_011411_00002	-	-	MOBQ,MOBQ	NC_009791,NC_002126	Mobilizable	CP011140	0.0197565	471.0	family	Enterobacteriaceae	-	-	-	-	-	-	-	-	-	-	-
Res13-Croi-PER07-22	Escherichia coli	Inc13	000058__CP000643_00001	-	-	-	-	-	-	Non-mobilizable	CP008719	0.00128842	839.0	superkingdom	Bacteria	-	-	-	-	-	-	-	-	-	-	-
Res13-Croi-PER07-22	Escherichia coli	ColRNAI_rep_cluster_1885	000013__DQ995351_00001	-	-	-	-	MOBP	AB027308	Mobilizable	JN253636	0.056756600000000004	414.0	species	Escherichia coli	-	-	-	-	-	-	-	-	-	-	-
Res13-Croi-PER08-18	Escherichia coli	IncFIIA	000136__AP014877_00014	MOBP	NC_013728_00087	MPF_I	NC_014843_00047,NC_011754_00087,NC_022992_00102,NC_022992_00098,NC_012487_00131,NC_022371_00084,NC_007365_00033,NC_011754_00109,NC_007365_00035	MOBP	FR821780	Conjugative	KR905389	0.00202665	489.0	family	Enterobacteriaceae	-	-	-	-	-	-	-	-	-	-	-
Res13-Croi-PER08-18	Escherichia coli	IncFII,IncFIIA	000121__CP024805,000136__AP014877_00014	MOBF	NC_017627_00068	MPF_F	NC_008460_00107,08-5333_00200,NC_018966_00040,NC_019094_00090,NC_010409_00124,NC_017639_00094,NC_013437_00116	MOBF	FN868248	Conjugative	CP012928	0.028863599999999996	529.0	order	Enterobacterales	NarrowHostRange	family	Enterobacteriaceae	family	Enterobacteriaceae	0.0887648	HG003695	E.coli 5428/11	E. coli A15	0.002	-
Res13-Croi-PER08-18	Escherichia coli	-	-	-	-	-	-	-	-	Non-mobilizable	CP012736	0.0370638	2911.0	-	-	-	-	-	-	-	-	-	-	-	-	-
Res13-Croi-PER08-18	Escherichia coli	ColRNAI_rep_cluster_1857	000008__AJ627566	MOBP	NC_019076_00002	-	-	MOBP	MF083142	Mobilizable	CP016519	0.00060662	23.0	superkingdom	Bacteria	-	-	-	-	-	-	-	-	-	-	-
Res13-Croi-PER08-18	Escherichia coli	IncFIB	000096__NC_019117_00097	-	-	-	-	-	-	Non-mobilizable	JN983047	0.025729200000000004	972.0	order	Enterobacterales	-	-	-	-	-	-	-	-	-	-	-
Res13-Croi-PER08-18	Escherichia coli	ColRNAI_rep_cluster_1857	000008__AJ627566	MOBP	NC_014003_00004	-	-	MOBP	NZ_CP011065	Mobilizable	CP011433	0.000239895	259.0	superkingdom	Bacteria	-	-	-	-	-	-	-	-	-	-	-
Res13-Croi-PER08-18	Escherichia coli	rep_cluster_1778	001201__CP010878_00001	MOBQ	NC_011411_00002	-	-	MOBQ,MOBQ	NC_009791,NC_002126	Mobilizable	CP011140	0.0197565	471.0	family	Enterobacteriaceae	-	-	-	-	-	-	-	-	-	-	-
Res13-Croi-PER08-18	Escherichia coli	ColRNAI_rep_cluster_1885	000013__DQ995351_00001	-	-	-	-	MOBP	NC_018997	Mobilizable	JN253636	0.0501998	414.0	species	Escherichia coli	-	-	-	-	-	-	-	-	-	-	-
Res13-Croi-PER08-18	Escherichia coli	IncFII,IncFIIA	000121__CP024805,000136__AP014877_00014	-	-	-	-	-	-	Non-mobilizable	CP003291	0.1233	1365.0	order	Enterobacterales	NarrowHostRange	family	Enterobacteriaceae	family	Enterobacteriaceae	0.0887648	NC_011812	-	-	-	-
Res13-Croi-PER10-03	Escherichia coli	rep_cluster_488	001852__AP017612_00001	-	-	-	-	-	-	Non-mobilizable	CP017847	0.0157789	920.0	family	Enterobacteriaceae	-	-	-	-	-	-	-	-	-	-	-
Res13-Croi-PER10-03	Escherichia coli	ColRNAI_rep_cluster_1857	000008__AJ627566	MOBP	NC_019076_00002	-	-	MOBP	MF083142	Mobilizable	CP016519	0.0006561539999999999	23.0	superkingdom	Bacteria	-	-	-	-	-	-	-	-	-	-	-
Res13-Croi-PER10-03	Escherichia coli	IncFIIA,IncFII,IncFIB	000136__AP014877_00014,000121__CP024805,000095__NZ_CP014273_00094	MOBF,MOBP	NC_017627_00068,NC_011416_00039	MPF_F	NC_022651_00077,NC_010409_00124,NC_019094_00090,NC_017639_00094,NC_013437_00116,NC_007675_00027,NC_017639_00100,NC_018966_00040,NC_010488_00021,NC_014615_00033,NC_008460_00107,08-5333_00200	MOBF	CP016042	Conjugative	CP001122	0.00357808	973.0	order	Enterobacterales	NarrowHostRange	family	Enterobacteriaceae	family	Enterobacteriaceae	0.0887648	CP001122	Salmonella enterica Kentucky CVM29188	E. coli DH10B	0.0003	37.0
Res13-Croi-PER10-03	Escherichia coli	ColRNAI_rep_cluster_1857	000008__AJ627566	-	-	-	-	MOB_unknown,MOBP	NC_019986,NC_008697	Mobilizable	AP010957	0.00154832	32.0	superkingdom	Bacteria	-	-	-	-	-	-	-	-	-	-	-
Res13-Croi-PER10-03	Escherichia coli	IncI1	000145__HE610900_00001	MOBP	NC_019097	MPF_I	NC_019097_00085,NZ_CM001473_00069,NC_022267_00069,NC_019097_00075,NC_015965_00072,NC_023290_00086,NC_019111_00038,NC_022267_00057,NC_019097_00056	MOBP	HM021326	Conjugative	KJ484635	0.00282712	476.0	order	Enterobacterales	NarrowHostRange	family	Enterobacteriaceae	order	Enterobacteriales	0.03025255	MF152729	E. coli	E. coli J53	0.034	37.0
Res13-Croi-PER12-23	Escherichia coli	rep_cluster_488	001852__AP017612_00001	-	-	-	-	-	-	Non-mobilizable	CP017847	0.0157789	920.0	family	Enterobacteriaceae	-	-	-	-	-	-	-	-	-	-	-
Res13-Croi-PER12-23	Escherichia coli	-	-	-	-	-	-	-	-	Non-mobilizable	CP010208	0.0269907	2912.0	-	-	-	-	-	-	-	-	-	-	-	-	-
Res13-Croi-PER12-23	Escherichia coli	ColRNAI_rep_cluster_1857	000008__AJ627566	MOBP	NC_019076_00002	-	-	MOBP	MF083142	Mobilizable	CP016519	0.0006561539999999999	23.0	superkingdom	Bacteria	-	-	-	-	-	-	-	-	-	-	-
Res13-Croi-PER12-23	Escherichia coli	IncFIIA,IncFII,IncFIB	000136__AP014877_00014,000121__CP024805,000095__NZ_CP014273_00094	MOBP,MOBF	NC_011416_00039,NC_017627_00068	MPF_F	NC_022651_00077,NC_010409_00124,NC_019094_00090,NC_017639_00094,NC_013437_00116,NC_007675_00027,NC_017639_00100,NC_018966_00040,NC_010488_00021,NC_014615_00033,NC_008460_00107,08-5333_00200	-	-	Conjugative	CP001122	0.00357808	973.0	order	Enterobacterales	NarrowHostRange	family	Enterobacteriaceae	family	Enterobacteriaceae	0.0887648	CP001122	Salmonella enterica Kentucky CVM29188	E. coli DH10B	0.0003	37.0
Res13-Croi-PER12-23	Escherichia coli	ColRNAI_rep_cluster_1857	000008__AJ627566	-	-	-	-	MOB_unknown,MOBP	NC_019986,NC_008697	Mobilizable	AP010957	0.00154832	32.0	superkingdom	Bacteria	-	-	-	-	-	-	-	-	-	-	-
Res13-Croi-PER12-23	Escherichia coli	IncI1	000145__HE610900_00001	MOBP	NC_019097	MPF_I	NC_019097_00085,NZ_CM001473_00069,NC_022267_00069,NC_019097_00075,NC_015965_00072,NC_023290_00086,NC_019111_00038,NC_022267_00057,NC_019097_00056	MOBP	HM021326	Conjugative	KJ484635	0.00274254	476.0	order	Enterobacterales	NarrowHostRange	family	Enterobacteriaceae	order	Enterobacteriales	0.03025255	MF152729	E. coli	E. coli J53	0.034	37.0
Res13-Fini-PEA17-13	Escherichia coli	IncX1	000216__CP009767_00121	MOBP	NC_019096_00001	MPF_T	NC_023277_00163,NC_019046_00026,NC_019067_00043,NC_010860_00022,NC_017624_00009	MOBP	CP007677	Conjugative	KX833212	0.028315100000000003	47.0	family	Enterobacteriaceae	-	-	-	-	-	-	-	-	-	-	-
Res13-Fini-PEA17-13	Escherichia coli	IncFIIA,IncFII,IncFIB	000136__AP014877_00014,000121__CP024805,000096__NC_019117_00097	MOBF	NC_017627_00068	-	-	MOBF	NC_009716	Mobilizable	CP014753	0.00748619	1561.0	order	Enterobacterales	NarrowHostRange	family	Enterobacteriaceae	family	Enterobacteriaceae	0.0887648	NC_012487	-	-	-	-
Res13-Fini-PEA17-13	Escherichia coli	ColRNAI_rep_cluster_1291	000001__EU090225_00001	MOBQ	NZ_AWFJ01000122_00007	-	-	MOBQ,MOBQ	NZ_CP011431,DQ318958	Mobilizable	FJ004638	0.013948599999999998	834.0	superkingdom	Bacteria	-	-	-	-	-	-	-	-	-	-	-
Res13-Fini-PEA17-13	Escherichia coli	IncI1	000145__HE610900_00001	MOBP	NC_019097	MPF_I	NC_023290_00086,NC_015965_00072,NC_019097_00075,NC_022267_00069,NZ_CM001473_00069,NC_019097_00085,NC_019111_00038,NC_022267_00057,NC_019097_00056	MOBP	HM021326	Conjugative	KJ484635	0.00103256	476.0	order	Enterobacterales	NarrowHostRange	family	Enterobacteriaceae	order	Enterobacteriales	0.03025255	MF152729	E. coli	E. coli J53	0.034	37.0
Res13-Fini-PEA17-13	Escherichia coli	-	-	MOBQ	NC_021523_00003	-	-	-	-	Mobilizable	CP022066	0.00781808	932.0	order	Enterobacterales	-	-	-	-	-	-	-	-	-	-	-
Res13-Fini-PEA17-13	Escherichia coli	-	-	MOBQ	NC_019783_00003	-	-	-	-	Mobilizable	CP003226	0.041143400000000004	509.0	superkingdom	Bacteria	-	-	-	-	-	-	-	-	-	-	-
Res13-Fini-PEA17-13	Escherichia coli	ColRNAI_rep_cluster_1857	000003__NC_002119_00001	-	-	-	-	MOBP	NC_013942	Mobilizable	KC853438	0.052117	29.0	superkingdom	Bacteria	-	-	-	-	-	-	-	-	-	-	-
Res13-Fini-PEA19-38	Escherichia coli	-	-	-	-	-	-	-	-	Non-mobilizable	CP021680	0.018681299999999998	1068.0	-	-	-	-	-	-	-	-	-	-	-	-	-
Res13-Fini-PEA19-38	Escherichia coli	IncFIB,IncFIA	000107__CP014778_00094,000093__KX023259_00112	-	-	-	-	-	-	Non-mobilizable	DQ916413	0.0563082	14.0	order	Enterobacterales	-	-	-	-	-	-	-	-	-	-	-
Res13-Fini-PEA19-38	Escherichia coli	IncFIIA,IncFII	000136__AP014877_00014,000121__CP024805	MOBP	NC_011416_00039	MPF_F	NC_017639_00094,NC_019094_00090,NC_010409_00124,NC_022651_00077	MOBF	CP012166	Conjugative	CP019561	0.00838426	540.0	order	Enterobacterales	NarrowHostRange	family	Enterobacteriaceae	family	Enterobacteriaceae	0.0887648	NC_010488	-	-	-	-
Res13-Fini-PEA20-25	Escherichia coli	-	-	-	-	-	-	-	-	Non-mobilizable	CP021680	0.0194352	1068.0	-	-	-	-	-	-	-	-	-	-	-	-	-
Res13-Fini-PEA20-25	Escherichia coli	-	-	-	-	MPF_F	NC_019094_00090,NC_010409_00124,NC_022651_00077	MOBF	CP017721	Mobilizable	CP013834	0.0463343	546.0	-	-	-	-	-	-	-	-	-	-	-	-	-
Res13-Fini-PEA20-25	Escherichia coli	IncR	000204__CP008701_00115	MOBF	NC_015599_00019	MPF_T	NC_022375_00024	MOBF	NZ_CP012928	Conjugative	CP021943	0.052117	731.0	family	Enterobacteriaceae	BroadHostRange	species	Klebsiella pneumoniae	-	-		JX424614	Klebsiella pneumoniae	Escherichia coli DH5Î±	-	-
Res13-Fini-PEA20-25	Escherichia coli	ColRNAI_rep_cluster_1857	000008__AJ627566	MOBP	NC_019076_00002	-	-	MOBP	MF083142	Mobilizable	CP018943	0.000312573	23.0	superkingdom	Bacteria	-	-	-	-	-	-	-	-	-	-	-
Res13-Fini-PEA20-25	Escherichia coli	IncFII,IncFIIA,IncFIB,IncFIA	000121__CP024805,000136__AP014877_00014,000095__NZ_CP014273_00094,000094__NZ_CP015070_00117	-	-	MPF_F	NC_017639_00094,NC_013437_00116,NC_007675_00027,NC_017639_00100,NC_017630_00031,NC_019094_00090,NC_010409_00124,NC_022651_00077	-	-	Non-mobilizable	CP022166	0.0156702	973.0	order	Enterobacterales	NarrowHostRange	family	Enterobacteriaceae	family	Enterobacteriaceae	0.0887648	CP001122	Salmonella enterica Kentucky CVM29188	E. coli DH10B	0.0003	37.0
Res13-Fini-PEA20-25	Escherichia coli	ColRNAI_rep_cluster_1291	000001__EU090225_00001	MOBQ	NC_019783_00003	-	-	-	-	Mobilizable	CP003226	0.0265635	509.0	superkingdom	Bacteria	-	-	-	-	-	-	-	-	-	-	-
Res13-Fini-PEA20-25	Escherichia coli	-	-	MOBF	NC_017627_00068	MPF_F	08-5333_00200,NC_010719_00096,NC_014615_00033,NC_010488_00021,NC_010719_00097,NC_019094_00068	-	-	Conjugative	CP019909	0.0533217	969.0	family	Enterobacteriaceae	-	-	-	-	-	-	-	-	-	-	-
Res13-Fini-PEA20-25	Escherichia coli	rep_cluster_1778	001198__NC_010486_00001	MOBQ	NC_011411_00002	-	-	MOBQ,MOBQ	NC_025182,NC_010672	Mobilizable	JX566767	0.000191626	465.0	family	Enterobacteriaceae	-	-	-	-	-	-	-	-	-	-	-
Res13-Fini-PEA20-25	Escherichia coli	-	-	MOBP	NC_014003_00004	-	-	-	-	Mobilizable	CP011066	0.0116661	261.0	family	Enterobacteriaceae	-	-	-	-	-	-	-	-	-	-	-
Res13-Fini-PEA20-25	Escherichia coli	IncI1	000145__HE610900_00001	MOBP	NC_019097	MPF_I	NC_019097_00085,NZ_CM001473_00069,NC_022267_00069,NC_019097_00075,NC_015965_00072,NC_023290_00086,NC_019111_00038,NC_022267_00057,NC_019097_00056	MOBP	HM021326	Conjugative	KJ484635	0.0009061239999999999	476.0	order	Enterobacterales	NarrowHostRange	family	Enterobacteriaceae	order	Enterobacteriales	0.03025255	MF152729	E. coli	E. coli J53	0.034	37.0
Res13-Fini-PEA20-25	Escherichia coli	ColRNAI_rep_cluster_1885	000013__DQ995351_00001	-	-	-	-	MOBP	AB027308	Mobilizable	JN253636	0.0503867	414.0	species	Escherichia coli	-	-	-	-	-	-	-	-	-	-	-
Res13-Fini-PEA21-33	Escherichia coli	IncFIB,IncFIIA,IncFII	000095__NZ_CP014273_00094,000136__AP014877_00014,000121__CP024805	-	-	MPF_F	NC_022651_00077,NC_010409_00124,NC_008460_00107,08-5333_00200	MOBF	FN868248	Mobilizable	CP000836	0.00701675	973.0	order	Enterobacterales	NarrowHostRange	family	Enterobacteriaceae	family	Enterobacteriaceae	0.0887648	CP001122	Salmonella enterica Kentucky CVM29188	E. coli DH10B	0.0003	37.0
Res13-Fini-PEA21-33	Escherichia coli	IncI1	000145__HE610900_00001	MOBP	NC_019097	MPF_I	NC_023290_00086,NC_019111_00038,NC_022267_00057,NC_019097_00056,NC_019097_00075,NC_022267_00069,NZ_CM001473_00069,NC_019097_00085	MOBP	HM021326	Conjugative	KJ484635	0.00265838	476.0	order	Enterobacterales	NarrowHostRange	family	Enterobacteriaceae	order	Enterobacteriales	0.03025255	MF152729	E. coli	E. coli J53	0.034	37.0
Res13-Fini-PEA21-33	Escherichia coli	-	-	-	-	-	-	-	-	Non-mobilizable	CP021680	0.0323015	1068.0	-	-	-	-	-	-	-	-	-	-	-	-	-
Res13-Fini-PEA22-05	Escherichia coli	-	-	MOBP,MOBP	NC_017321_00002,NC_019076_00002	-	-	MOBP	KY014464	Mobilizable	CP016519	0.00537869	23.0	family	Enterobacteriaceae	-	-	-	-	-	-	-	-	-	-	-
Res13-Fini-PEA22-05	Escherichia coli	-	-	MOBP	NC_019076_00002	-	-	-	-	Mobilizable	AY079201	0.00997914	26.0	family	Enterobacteriaceae	-	-	-	-	-	-	-	-	-	-	-
Res13-Fini-PEA22-05	Escherichia coli	rep_cluster_1778	001201__CP010878_00001	MOBQ	NC_011411_00002	-	-	MOBQ,MOBQ	NC_010672,NC_013327	Mobilizable	CP011140	0.000434439	471.0	family	Enterobacteriaceae	-	-	-	-	-	-	-	-	-	-	-
Res13-Fini-PEA22-05	Escherichia coli	ColRNAI_rep_cluster_1857	000008__AJ627566	MOBP	NC_019076_00002	-	-	MOBP	KY421937	Mobilizable	CP003114	0.0515304	282.0	superkingdom	Bacteria	-	-	-	-	-	-	-	-	-	-	-
Res13-Fini-PEA22-05	Escherichia coli	ColRNAI_rep_cluster_1857	000008__AJ627566	MOBF	CP019897	-	-	MOB_unknown	NZ_CP011607	Mobilizable	AY333433	0.027424900000000002	1071.0	superkingdom	Bacteria	-	-	-	-	-	-	-	-	-	-	-
Res13-Fini-PEA22-05	Escherichia coli	rep_cluster_1527	000882__CP012005_00092	-	-	-	-	-	-	Non-mobilizable	NC_016036	0.0537328	48.0	class	Gammaproteobacteria	-	-	-	-	-	-	-	-	-	-	-
Res13-Fini-PEA25-34	Escherichia coli	rep_cluster_488	001852__AP017612_00001	-	-	-	-	-	-	Non-mobilizable	CP017847	0.0157245	920.0	family	Enterobacteriaceae	-	-	-	-	-	-	-	-	-	-	-
Res13-Fini-PEA25-34	Escherichia coli	-	-	-	-	-	-	-	-	Non-mobilizable	CP010208	0.0177122	2912.0	-	-	-	-	-	-	-	-	-	-	-	-	-
Res13-Fini-PEA25-34	Escherichia coli	IncI1	000145__HE610900_00001	MOBP	NC_019097	MPF_I	NC_019097_00085,NZ_CM001473_00069,NC_022267_00069,NC_019097_00075,NC_015965_00072,NC_023290_00086,NC_019111_00038,NC_022267_00057,NC_019097_00056	MOBP	HM021326	Conjugative	KJ484635	0.00170624	476.0	order	Enterobacterales	NarrowHostRange	family	Enterobacteriaceae	order	Enterobacteriales	0.03025255	MF152729	E. coli	E. coli J53	0.034	37.0
Res13-Fini-PEA25-34	Escherichia coli	IncFIB,IncFIIA,IncFII	000095__NZ_CP014273_00094,000136__AP014877_00014,000121__CP024805	MOBF,MOBP	NC_017627_00068,NC_011416_00039	MPF_F	NC_022651_00077,NC_010409_00124,NC_019094_00090,NC_017639_00094,NC_013437_00116,NC_007675_00027,NC_017639_00100,NC_018966_00040,NC_010488_00021,NC_014615_00033,NC_008460_00107,08-5333_00200	MOBF	CP016042	Conjugative	CP001122	0.00263042	973.0	order	Enterobacterales	NarrowHostRange	family	Enterobacteriaceae	family	Enterobacteriaceae	0.0887648	CP001122	Salmonella enterica Kentucky CVM29188	E. coli DH10B	0.0003	37.0
Res13-Fini-PEA25-34	Escherichia coli	-	-	MOBP	NC_019076_00002	-	-	MOBP	MF083142	Mobilizable	CP016519	0.00197282	23.0	family	Enterobacteriaceae	-	-	-	-	-	-	-	-	-	-	-
Res13-Fini-PEA25-34	Escherichia coli	-	-	-	-	-	-	MOB_unknown,MOBP	NC_019986,NC_008697	Mobilizable	AP010957	0.00381583	32.0	-	-	-	-	-	-	-	-	-	-	-	-	-
Res13-Fini-PEA25-37	Escherichia coli	IncFII,IncFIIA,IncFIA,IncFIB	000121__CP024805,000136__AP014877_00014,000094__NZ_CP015070_00117,000095__NZ_CP014273_00094	MOBF	NC_017627_00068	MPF_F	NC_010409_00124,NC_022651_00077,08-5333_00200,NC_017639_00100,NC_018966_00040,NC_010488_00021,NC_014615_00033,NC_010719_00096,NC_008460_00107,NC_017639_00094,NC_013437_00116	MOBF	CP010205	Conjugative	CP022166	0.00673355	973.0	order	Enterobacterales	NarrowHostRange	family	Enterobacteriaceae	family	Enterobacteriaceae	0.0887648	CP001122	Salmonella enterica Kentucky CVM29188	E. coli DH10B	0.0003	37.0
Res13-Fini-PEA25-37	Escherichia coli	-	-	MOBP	NC_011416_00039	-	-	-	-	Mobilizable	CP012683	0.06263250000000001	540.0	family	Enterobacteriaceae	-	-	-	-	-	-	-	-	-	-	-
Res13-Fini-PEB02-13	Escherichia coli	IncA/C2	000092__CP025470	MOBH	NC_012885_00072	MPF_F	NC_023291_00077,NC_012885_00091,NC_012885_00088,NC_016974_00085,NC_012885_00083,NC_014170_00023,NC_009140_00071,NC_012885_00167	MOBH	JQ319772	Conjugative	CP014658	0.0008558210000000001	960.0	class	Gammaproteobacteria	-	-	-	-	-	-	-	-	-	-	-
Res13-Fini-PEB02-13	Escherichia coli	ColRNAI_rep_cluster_1885	000013__DQ995351_00001	-	-	-	-	MOBP	AB027308	Mobilizable	JN253636	0.051337	414.0	species	Escherichia coli	-	-	-	-	-	-	-	-	-	-	-
Res13-Fini-PEB03-41-A	Escherichia coli	IncFIA,IncFIB,IncFII	000094__NZ_CP015070_00117,000095__NZ_CP014273_00094,000121__CP024805	MOBF	NC_017627_00068	MPF_F	NC_022651_00077,NC_010409_00124,NC_019094_00090,NC_017639_00094,NC_013437_00116,NC_007675_00027,NC_017639_00100,NC_018966_00040,NC_010488_00021,NC_014615_00033,NC_008460_00107,08-5333_00200	-	-	Conjugative	CP022166	0.00800497	973.0	order	Enterobacterales	NarrowHostRange	family	Enterobacteriaceae	family	Enterobacteriaceae	0.0887648	CP001122	Salmonella enterica Kentucky CVM29188	E. coli DH10B	0.0003	37.0
Res13-Fini-PEB03-41-A	Escherichia coli	IncI1	000145__HE610900_00001	MOBP	NC_019097	MPF_I	NC_019097_00085,NZ_CM001473_00069,NC_022267_00069,NC_019097_00075,NC_015965_00072,NC_023290_00086,NC_019111_00038,NC_022267_00057,NC_019097_00056	MOBP	HM021326	Conjugative	KJ484635	0.00173271	476.0	order	Enterobacterales	NarrowHostRange	family	Enterobacteriaceae	order	Enterobacteriales	0.03025255	MF152729	E. coli	E. coli J53	0.034	37.0
Res13-Fini-PEB04-37	Escherichia coli	IncA/C2	000092__CP025470	MOBH	NC_012885_00072	MPF_F	NC_012885_00167,NC_023291_00077,NC_012885_00091,NC_012885_00088,NC_016974_00085,NC_012885_00083,NC_014170_00023,NC_009140_00071	MOBH	JQ319772	Conjugative	NC_022377	0.00229842	966.0	class	Gammaproteobacteria	-	-	-	-	-	-	-	-	-	-	-
Res13-Fini-PEB04-37	Escherichia coli	ColRNAI_rep_cluster_1987	000019__CP000651_00005	-	-	-	-	-	-	Non-mobilizable	KM107847	0.0716227	220.0	superkingdom	Bacteria	-	-	-	-	-	-	-	-	-	-	-
Res13-Fini-PEB05-34	Escherichia coli	IncR	000204__CP008701_00115	MOBP	NC_021576_00050	-	-	-	-	Mobilizable	NC_024960	0.015293600000000001	729.0	family	Enterobacteriaceae	BroadHostRange	species	Klebsiella pneumoniae	-	-		JX424614	Klebsiella pneumoniae	Escherichia coli DH5Î±	-	-
Res13-Fini-PEB05-34	Escherichia coli	-	-	-	-	-	-	-	-	Non-mobilizable	CP010208	0.043939099999999995	2912.0	-	-	-	-	-	-	-	-	-	-	-	-	-
Res13-Fini-PEB05-34	Escherichia coli	-	-	-	-	-	-	-	-	Non-mobilizable	CP014491	0.0397669	2395.0	-	-	-	-	-	-	-	-	-	-	-	-	-
Res13-Fini-PEB05-34	Escherichia coli	ColRNAI_rep_cluster_1857	000008__AJ627566	MOBP	NC_019076_00002	-	-	MOBP	MF083142	Mobilizable	CP016519	0.00271444	23.0	superkingdom	Bacteria	-	-	-	-	-	-	-	-	-	-	-
Res13-Fini-PEB05-34	Escherichia coli	IncY	000230__CP009168_00001	-	-	-	-	-	-	Non-mobilizable	KX880944	0.0164427	1009.0	species	Escherichia coli	-	-	-	-	-	-	-	-	-	-	-
Res13-Fini-PEB05-34	Escherichia coli	ColRNAI_rep_cluster_1857	000008__AJ627566	-	-	-	-	MOB_unknown,MOBP	NC_019986,NZ_CP012632	Mobilizable	KM107838	0.0008558210000000001	17.0	superkingdom	Bacteria	-	-	-	-	-	-	-	-	-	-	-
Res13-Fini-PEB05-34	Escherichia coli	ColRNAI_rep_cluster_1857	000008__AJ627566	-	-	-	-	MOBP,MOB_unknown	CP018844,NC_019986	Mobilizable	DQ286390	0.0168963	33.0	superkingdom	Bacteria	-	-	-	-	-	-	-	-	-	-	-
Res13-Fini-PEB05-34	Escherichia coli	IncFIIA,IncFII	000136__AP014877_00014,000121__CP024805	-	-	-	-	-	-	Non-mobilizable	KX023259	0.0352724	699.0	order	Enterobacterales	NarrowHostRange	family	Enterobacteriaceae	family	Enterobacteriaceae	0.0887648	JQ480155	-	-	-	-
Res13-Fini-PEB15-40	Escherichia coli	-	-	-	-	-	-	-	-	Non-mobilizable	KX434884	0.025484	659.0	-	-	-	-	-	-	-	-	-	-	-	-	-
Res13-Fini-PEB15-40	Escherichia coli	ColRNAI_rep_cluster_1857	000008__AJ627566	MOBP	NC_019076_00002	-	-	MOBP	MF083142	Mobilizable	CP019025	0.00060662	23.0	superkingdom	Bacteria	-	-	-	-	-	-	-	-	-	-	-
Res13-Fini-PEB15-40	Escherichia coli	-	-	MOBH	NC_013365_00169	MPF_F	NC_002305_00127,NC_002305_00120,NC_005211_00030,NC_019360_00278,NC_009981_00239,NC_019360_00256,NC_019360_00255	-	-	Conjugative	NC_002305	0.0258115	841.0	family	Enterobacteriaceae	-	-	-	-	-	-	-	-	-	-	-
Res13-Fini-PEB15-40	Escherichia coli	ColRNAI_rep_cluster_1885	000013__DQ995351_00001	-	-	-	-	MOBP	AB027308	Mobilizable	JN253636	0.0515304	414.0	species	Escherichia coli	-	-	-	-	-	-	-	-	-	-	-
Res13-Fini-PEB15-40	Escherichia coli	ColRNAI_rep_cluster_1885	000013__DQ995351_00001	-	-	-	-	-	-	Non-mobilizable	JN253636	0.0981375	414.0	species	Escherichia coli	-	-	-	-	-	-	-	-	-	-	-
Res13-Fini-PEB16-01	Escherichia coli	IncX1	000216__CP009767_00121	MOBP	NC_019096_00001	MPF_T	NC_023277_00163,NC_019046_00026,NC_019067_00043,NC_010860_00022,NC_017624_00009	MOBP	CP007677	Conjugative	KX833212	0.030974500000000002	47.0	family	Enterobacteriaceae	NarrowHostRange	family	Enterobacteriaceae	-	-	0.03195666666666667	JN935898	-	-	-	-
Res13-Fini-PEB16-01	Escherichia coli	IncFIB,IncFII,IncFIIA	000095__NZ_CP014273_00094,000121__CP024805,000136__AP014877_00014	MOBF	NC_011980_00044	MPF_F	NC_022651_00077,NC_010409_00124	MOBF	CP016042	Conjugative	EU330199	0.016725099999999996	973.0	order	Enterobacterales	NarrowHostRange	family	Enterobacteriaceae	family	Enterobacteriaceae	0.0887648	CP001122	Salmonella enterica Kentucky CVM29188	E. coli DH10B	0.0003	37.0
Res13-Fini-PEB16-01	Escherichia coli	IncI1	000145__HE610900_00001	MOBP	NC_019097	MPF_I	NC_019097_00085,NZ_CM001473_00069,NC_022267_00069,NC_019097_00075,NC_015965_00072,NC_023290_00086,NC_019111_00038,NC_022267_00057,NC_019097_00056	MOBP	JN253636	Conjugative	CP012936	0.00115999	476.0	order	Enterobacterales	NarrowHostRange	family	Enterobacteriaceae	order	Enterobacteriales	0.03025255	NC_011077	-	-	-	-
Res13-Fini-PEB16-01	Escherichia coli	ColRNAI_rep_cluster_1857	000008__AJ627566	MOBP	NC_019076_00002	-	-	MOBP	NC_017721	Mobilizable	CP014198	0.00202665	22.0	superkingdom	Bacteria	-	-	-	-	-	-	-	-	-	-	-
Res13-Fini-PEB16-01	Escherichia coli	ColRNAI_rep_cluster_1885	000013__DQ995351_00001	-	-	-	-	MOBP	AB027308	Mobilizable	JN253636	0.051337	414.0	species	Escherichia coli	-	-	-	-	-	-	-	-	-	-	-
Res13-Fini-PEB21-32	Escherichia coli	-	-	-	-	-	-	-	-	Non-mobilizable	JX843238	0.0196275	824.0	-	-	-	-	-	-	-	-	-	-	-	-	-
Res13-Fini-PEB21-32	Escherichia coli	ColRNAI_rep_cluster_1857	000008__AJ627566	MOBP,MOBP	NC_019076_00002,NC_017321_00002	-	-	MOBP	NZ_CP016585	Mobilizable	CP001148	0.04519430000000001	292.0	superkingdom	Bacteria	-	-	-	-	-	-	-	-	-	-	-
Res13-Fini-PEC01-29	Escherichia coli	IncI1	000145__HE610900_00001	MOBP	NC_019097	MPF_I	NC_019097_00085,NZ_CM001473_00069,NC_022267_00069,NC_019097_00075,NC_015965_00072,NC_023290_00086,NC_019111_00038,NC_022267_00057,NC_019097_00056	MOBP	JN253636	Conjugative	CP012936	0.00687462	476.0	order	Enterobacterales	NarrowHostRange	family	Enterobacteriaceae	order	Enterobacteriales	0.03025255	NC_011077	-	-	-	-
Res13-Fini-PEC01-29	Escherichia coli	-	-	-	-	-	-	-	-	Non-mobilizable	CP010208	0.043939099999999995	2912.0	-	-	-	-	-	-	-	-	-	-	-	-	-
Res13-Fini-PEC01-29	Escherichia coli	IncFIB,IncQ1,IncFII,IncFIIA	000095__NZ_CP014273_00094,000195__NC_013728_00014,000121__CP024805,000136__AP014877_00014	MOBP,MOBF	NC_011416_00039,NC_017627_00068	MPF_F	NC_022651_00077,NC_010409_00124,NC_019094_00090,NC_017639_00094,NC_013437_00116,NC_007675_00027,NC_017639_00100,NC_018966_00040,NC_010488_00021,NC_014615_00033,NC_008460_00107,08-5333_00200	MOBF	DQ286390	Conjugative	KJ484626	0.012872	539.0	phylum	Proteobacteria	NarrowHostRange	family	Enterobacteriaceae	family	Enterobacteriaceae	0.0887648	NC_004998	-	-	-	-
Res13-Fini-PEC01-29	Escherichia coli	ColRNAI_rep_cluster_1857	000008__AJ627566	MOBP	NC_019076_00002	-	-	MOBP	NC_017721	Mobilizable	CP014198	0.00194597	22.0	superkingdom	Bacteria	-	-	-	-	-	-	-	-	-	-	-
Res13-Fini-PEC01-29	Escherichia coli	ColRNAI_rep_cluster_1987	000020__CP023920	MOBP	NC_016903_00002	-	-	MOBP	NC_019136	Mobilizable	CP016039	0.0259767	3.0	superkingdom	Bacteria	-	-	-	-	-	-	-	-	-	-	-
Res13-Fini-PEC01-29	Escherichia coli	ColRNAI_rep_cluster_1857	000008__AJ627566	MOBF	CP019897	-	-	MOB_unknown	NZ_CP014319	Mobilizable	CP019897	0.0556462	5.0	superkingdom	Bacteria	-	-	-	-	-	-	-	-	-	-	-
Res13-Fini-PEC02-13	Escherichia coli	IncI1	000145__HE610900_00001	MOBP	NC_019097	MPF_I	NC_019097_00085,NZ_CM001473_00069,NC_022267_00069,NC_019097_00075,NC_015965_00072,NC_023290_00086,NC_019111_00038,NC_022267_00057,NC_019097_00056	MOBP	JN253636	Conjugative	CP012936	0.00687462	476.0	order	Enterobacterales	NarrowHostRange	family	Enterobacteriaceae	order	Enterobacteriales	0.03025255	NC_011077	-	-	-	-
Res13-Fini-PEC02-13	Escherichia coli	-	-	-	-	-	-	-	-	Non-mobilizable	CP010208	0.0437856	2912.0	-	-	-	-	-	-	-	-	-	-	-	-	-
Res13-Fini-PEC02-13	Escherichia coli	IncFIB,IncQ1,IncFII,IncFIIA	000095__NZ_CP014273_00094,000195__NC_013728_00014,000121__CP024805,000136__AP014877_00014	MOBP,MOBF	NC_011416_00039,NC_017627_00068	MPF_F	NC_022651_00077,NC_010409_00124,NC_019094_00090,NC_017639_00094,NC_013437_00116,NC_007675_00027,NC_017639_00100,NC_018966_00040,NC_010488_00021,NC_014615_00033,NC_008460_00107,08-5333_00200	MOBF	DQ286390	Conjugative	KJ484626	0.0128243	539.0	phylum	Proteobacteria	NarrowHostRange	family	Enterobacteriaceae	family	Enterobacteriaceae	0.0887648	NC_004998	-	-	-	-
Res13-Fini-PEC02-13	Escherichia coli	ColRNAI_rep_cluster_1857	000008__AJ627566	MOBP	NC_019076_00002	-	-	MOBP	NC_017721	Mobilizable	CP014198	0.00194597	22.0	superkingdom	Bacteria	-	-	-	-	-	-	-	-	-	-	-
Res13-Fini-PEC02-13	Escherichia coli	ColRNAI_rep_cluster_1987	000020__CP023920	MOBP	NC_016903_00002	-	-	MOBP	NC_019136	Mobilizable	CP016039	0.0259767	3.0	superkingdom	Bacteria	-	-	-	-	-	-	-	-	-	-	-
Res13-Fini-PEC02-13	Escherichia coli	ColRNAI_rep_cluster_1857	000008__AJ627566	MOBF	CP019897	-	-	MOB_unknown	NZ_CP014319	Mobilizable	CP019897	0.0556462	5.0	superkingdom	Bacteria	-	-	-	-	-	-	-	-	-	-	-
Res13-Fini-PEC03-13	Escherichia coli	IncI1	000145__HE610900_00001	MOBP	NC_019097	MPF_I	NC_019097_00085,NZ_CM001473_00069,NC_022267_00069,NC_019097_00075,NC_015965_00072,NC_023290_00086,NC_019111_00038,NC_022267_00057,NC_019097_00056	MOBP	JN253636	Conjugative	CP012936	0.00683925	476.0	order	Enterobacterales	NarrowHostRange	family	Enterobacteriaceae	order	Enterobacteriales	0.03025255	NC_011077	-	-	-	-
Res13-Fini-PEC03-13	Escherichia coli	IncFII,IncFIIA,IncQ1,IncFIB	000121__CP024805,000136__AP014877_00014,000195__NC_013728_00014,000095__NZ_CP014273_00094	MOBF,MOBP	NC_017627_00068,NC_011416_00039	MPF_F	NC_022651_00077,NC_010409_00124,NC_019094_00090,NC_017639_00094,NC_013437_00116,NC_007675_00027,NC_017639_00100,NC_018966_00040,NC_010488_00021,NC_014615_00033,NC_008460_00107,08-5333_00200	MOBF	DQ286390	Conjugative	KJ484626	0.013015700000000002	539.0	phylum	Proteobacteria	NarrowHostRange	family	Enterobacteriaceae	family	Enterobacteriaceae	0.0887648	NC_004998	-	-	-	-
Res13-Fini-PEC03-13	Escherichia coli	ColRNAI_rep_cluster_1857	000008__AJ627566	MOBP	NC_019076_00002	-	-	MOBP	NC_017721	Mobilizable	CP014198	0.00194597	22.0	superkingdom	Bacteria	-	-	-	-	-	-	-	-	-	-	-
Res13-Fini-PEC03-13	Escherichia coli	ColRNAI_rep_cluster_1987	000020__CP023920	MOBP	NC_016903_00002	-	-	MOBP	NC_019136	Mobilizable	CP016039	0.0259767	3.0	superkingdom	Bacteria	-	-	-	-	-	-	-	-	-	-	-
Res13-Fini-PEC03-13	Escherichia coli	ColRNAI_rep_cluster_1857	000008__AJ627566	MOBF	CP019897	-	-	MOB_unknown	NZ_CP014319	Mobilizable	CP019897	0.0556462	5.0	superkingdom	Bacteria	-	-	-	-	-	-	-	-	-	-	-
Res13-Fini-PEC04-33	Escherichia coli	ColRNAI_rep_cluster_1987	000019__CP000651_00005	MOBP,MOBP	NC_013090_00004,NC_001848_00006	-	-	MOBP	HQ328804	Mobilizable	JX566768	0.000264084	155.0	superkingdom	Bacteria	-	-	-	-	-	-	-	-	-	-	-
Res13-Fini-PEC04-33	Escherichia coli	rep_cluster_1785	001211__AP017616_00002	MOBQ	NC_011411_00002	-	-	MOBQ,MOBQ	NC_009791,NC_013327	Mobilizable	CP016041	0.00157453	469.0	family	Enterobacteriaceae	-	-	-	-	-	-	-	-	-	-	-
Res13-Fini-PEC04-33	Escherichia coli	IncFIB,IncFII,IncFIIA	000095__NZ_CP014273_00094,000121__CP024805,000136__AP014877_00014	-	-	MPF_F	NC_022651_00077,NC_010409_00124,NC_019094_00090,NC_017639_00094	MOBF	FN868248	Mobilizable	CP012928	0.0631684	529.0	order	Enterobacterales	-	-	-	-	-	-	-	-	-	-	-
Res13-Fini-PEC04-33	Escherichia coli	ColRNAI_rep_cluster_1987	000019__CP000651_00005	-	-	-	-	-	-	Non-mobilizable	CP011434	0.0645437	218.0	superkingdom	Bacteria	-	-	-	-	-	-	-	-	-	-	-
Res13-Fini-PEC06-39	Escherichia coli	IncFII,IncFIIA	000121__CP024805,000136__AP014877_00014	MOBF	NC_017627_00068	MPF_F	NC_010488_00021,NC_018966_00040,NC_017639_00100,NC_007675_00027,NC_013437_00116,NC_017639_00094,NC_019094_00090,NC_010409_00124,NC_022651_00077,NC_014615_00033,NC_008460_00107,08-5333_00200	-	-	Conjugative	AY214164	0.0430292	540.0	order	Enterobacterales	NarrowHostRange	family	Enterobacteriaceae	family	Enterobacteriaceae	0.0887648	NC_011812	-	-	-	-
Res13-Fini-PEC06-39	Escherichia coli	-	-	-	-	-	-	-	-	Non-mobilizable	CP014491	0.028405700000000002	2395.0	-	-	-	-	-	-	-	-	-	-	-	-	-
Res13-Fini-PEC06-39	Escherichia coli	-	-	-	-	-	-	-	-	Non-mobilizable	CP012736	0.0437856	2911.0	-	-	-	-	-	-	-	-	-	-	-	-	-
Res13-Fini-PEC06-39	Escherichia coli	IncFIA	000094__NZ_CP015070_00117	-	-	-	-	-	-	Non-mobilizable	MF370216	0.08775060000000001	542.0	family	Enterobacteriaceae	-	-	-	-	-	-	-	-	-	-	-
Res13-Fini-PEC06-39	Escherichia coli	IncX1	000215__KC853434_00019	MOBP	NC_019096_00001	MPF_T	NC_023277_00163,NC_019138_00026,NC_019067_00043,NC_010860_00022,NC_017624_00009	-	-	Conjugative	KT317614	0.0163307	39.0	family	Enterobacteriaceae	-	-	-	-	-	-	-	-	-	-	-
Res13-Fini-PEC06-39	Escherichia coli	IncFIB	000096__NC_019117_00097	-	-	-	-	-	-	Non-mobilizable	AY230888	0.053526599999999994	553.0	order	Enterobacterales	-	-	-	-	-	-	-	-	-	-	-
Res13-Fini-PEC11-01	Escherichia coli	IncFII,IncFIIA,IncFIB,IncQ1	000121__CP024805,000136__AP014877_00014,000095__NZ_CP014273_00094,000195__NC_013728_00014	MOBP,MOBF	NC_011416_00039,NC_017627_00068	MPF_F	NC_022651_00077,NC_010409_00124,NC_019094_00090,NC_017639_00094,NC_013437_00116,NC_007675_00027,NC_017639_00100,NC_018966_00040,NC_010488_00021,NC_014615_00033,NC_008460_00107,08-5333_00200	MOBF	DQ286390	Conjugative	KJ484626	0.0126347	539.0	phylum	Proteobacteria	NarrowHostRange	family	Enterobacteriaceae	family	Enterobacteriaceae	0.0887648	NC_010488	-	-	-	-
Res13-Fini-PEC11-01	Escherichia coli	IncI1	000145__HE610900_00001	MOBP	NC_019097	MPF_I	NC_019097_00085,NZ_CM001473_00069,NC_022267_00069,NC_019097_00075,NC_015965_00072,NC_023290_00086,NC_019111_00038,NC_022267_00057,NC_019097_00056	MOBP	JN253636	Conjugative	CP012936	0.000705841	476.0	order	Enterobacterales	NarrowHostRange	family	Enterobacteriaceae	order	Enterobacteriales	0.03025255	NC_011077	-	-	-	-
Res13-Fini-PEC11-01	Escherichia coli	-	-	-	-	-	-	-	-	Non-mobilizable	CP010208	0.046835400000000006	2912.0	-	-	-	-	-	-	-	-	-	-	-	-	-
Res13-Fini-PEC11-01	Escherichia coli	ColRNAI_rep_cluster_1857	000008__AJ627566	MOBP	NC_019076_00002	-	-	MOBP	NC_017721	Mobilizable	CP014198	0.00314086	22.0	superkingdom	Bacteria	-	-	-	-	-	-	-	-	-	-	-
Res13-Fini-PEC11-01	Escherichia coli	ColRNAI_rep_cluster_1987	000020__CP023920	MOBP	NC_016903_00002	-	-	MOBP	NC_019136	Mobilizable	CP016039	0.027512599999999998	3.0	superkingdom	Bacteria	-	-	-	-	-	-	-	-	-	-	-
Res13-Fini-PEC11-01	Escherichia coli	ColRNAI_rep_cluster_1857	000008__AJ627566	MOBF	CP019897	-	-	MOB_unknown	NZ_CP014319	Mobilizable	CP019897	0.0556462	5.0	superkingdom	Bacteria	-	-	-	-	-	-	-	-	-	-	-
Res13-Fini-PEC11-01	Escherichia coli	ColRNAI_rep_cluster_1885	000013__DQ995351_00001	-	-	-	-	MOBP	AB027308	Mobilizable	JN253636	0.0852783	414.0	species	Escherichia coli	-	-	-	-	-	-	-	-	-	-	-
Res13-Fini-PEC13-17	Escherichia coli	IncI1	000145__HE610900_00001	MOBP	NC_019097	MPF_I	NC_019097_00085,NZ_CM001473_00069,NC_022267_00069,NC_019097_00075,NC_015965_00072,NC_023290_00086,NC_019111_00038,NC_022267_00057,NC_019097_00056	MOBP	JN253636	Conjugative	CP012936	0.0064892	476.0	order	Enterobacterales	NarrowHostRange	family	Enterobacteriaceae	order	Enterobacteriales	0.03025255	NC_011077	-	-	-	-
Res13-Fini-PEC13-17	Escherichia coli	ColRNAI_rep_cluster_1857	000008__AJ627566	MOBP	NC_019076_00002	-	-	MOBP	NC_017721	Mobilizable	CP014198	0.00314086	22.0	superkingdom	Bacteria	-	-	-	-	-	-	-	-	-	-	-
Res13-Fini-PEC13-17	Escherichia coli	IncFII,IncFIIA,IncQ1,IncFIB	000121__CP024805,000136__AP014877_00014,000195__NC_013728_00014,000095__NZ_CP014273_00094	MOBF,MOBP	NC_017627_00068,NC_011416_00039	MPF_F	NC_022651_00077,NC_010409_00124,NC_019094_00090,NC_017639_00094,NC_013437_00116,NC_007675_00027,NC_017639_00100,NC_018966_00040,NC_010488_00021,NC_014615_00033,NC_008460_00107,08-5333_00200	MOBF	DQ286390	Conjugative	KU932025	0.0168391	539.0	phylum	Proteobacteria	NarrowHostRange	family	Enterobacteriaceae	family	Enterobacteriaceae	0.0887648	NC_004998	-	-	-	-
Res13-Fini-PEC13-17	Escherichia coli	ColRNAI_rep_cluster_1987	000020__CP023920	MOBP	NC_016903_00002	-	-	MOBP	NC_019136	Mobilizable	CP016039	0.027512599999999998	3.0	superkingdom	Bacteria	-	-	-	-	-	-	-	-	-	-	-
Res13-Fini-PEC13-17	Escherichia coli	ColRNAI_rep_cluster_1857	000008__AJ627566	MOBF	CP019897	-	-	MOB_unknown	NZ_CP014319	Mobilizable	CP019897	0.0556462	5.0	superkingdom	Bacteria	-	-	-	-	-	-	-	-	-	-	-
Res13-Fini-PEC13-17	Escherichia coli	ColRNAI_rep_cluster_1885	000013__DQ995351_00001	-	-	-	-	MOBP	AB027308	Mobilizable	JN253636	0.0852783	414.0	species	Escherichia coli	-	-	-	-	-	-	-	-	-	-	-
Res13-Fini-PER01-38	Escherichia coli	IncI1	000145__HE610900_00001	MOBP,MOBP	NC_019097,NC_011416_00039	MPF_I	NC_019097_00085,NZ_CM001473_00069,NC_022267_00069,NC_019097_00075,NC_015965_00072,NC_023290_00086,NC_019111_00038,NC_022267_00057,NC_019097_00056	MOBP	HM021326	Conjugative	KJ484635	0.00390583	476.0	order	Enterobacterales	NarrowHostRange	family	Enterobacteriaceae	order	Enterobacteriales	0.03025255	MF152729	E. coli	E. coli J53	0.034	37.0
Res13-Fini-PER01-38	Escherichia coli	IncFII,IncFIIA	000121__CP024805,000136__AP014877_00014	-	-	-	-	-	-	Non-mobilizable	CP018958	0.0759181	538.0	order	Enterobacterales	NarrowHostRange	family	Enterobacteriaceae	family	Enterobacteriaceae	0.0887648	NC_011812	-	-	-	-
Res13-Fini-PER01-38	Escherichia coli	ColRNAI_rep_cluster_1857	000003__NC_002119_00001	-	-	-	-	MOBP	NC_013942	Mobilizable	KC853438	0.0838645	29.0	superkingdom	Bacteria	-	-	-	-	-	-	-	-	-	-	-
Res13-Fini-PER02-36	Escherichia coli	IncX4	000224__NC_022105_00002	MOBP	NC_013718_00057	MPF_T	NC_013718_00041,NC_013718_00044,NC_013718_00045,NC_021079_00038	-	-	Conjugative	CP021735	7.15897e-05	586.0	family	Enterobacteriaceae	-	-	-	-	-	-	-	-	-	-	-
Res13-Fini-PER02-36	Escherichia coli	IncX1	000215__KC853434_00019	MOBP	NC_019096_00001	MPF_T	NC_017624_00009,NC_010860_00022,NC_019067_00043,NC_019138_00026,NC_023277_00163	-	-	Conjugative	CP012922	0.0193079	53.0	family	Enterobacteriaceae	-	-	-	-	-	-	-	-	-	-	-
Res13-Fini-PER02-36	Escherichia coli	IncFII,IncFIIA,IncFIB	000121__CP024805,000136__AP014877_00014,000096__NC_019117_00097	MOBF	NC_017627_00068	MPF_F	NC_022651_00077,NC_010409_00124,NC_019094_00090,NC_017639_00094,NC_013437_00116,NC_007675_00027,NC_017639_00100,NC_018966_00040,NC_010488_00021,NC_014615_00033,NC_008460_00107,08-5333_00200	-	-	Conjugative	CP010345	0.0242917	541.0	order	Enterobacterales	-	-	-	-	-	-	-	-	-	-	-
Res13-Fini-PER09-15	Escherichia coli	IncFII,IncFIIA,IncFIB,IncFIA	000121__CP024805,000136__AP014877_00014,000096__NC_019117_00097,000094__NZ_CP015070_00117	MOBP,MOBF	NC_011416_00039,NC_017627_00068	MPF_F	08-5333_00200,NC_008460_00107,NC_014615_00033,NC_010488_00021,NC_018966_00040,NC_017639_00100,NC_007675_00027,NC_013437_00116,NC_017639_00094,NC_019094_00090,NC_010409_00124,NC_022651_00077	MOBF	LN824137	Conjugative	JN983046	0.0116661	972.0	order	Enterobacterales	NarrowHostRange	family	Enterobacteriaceae	family	Enterobacteriaceae	0.0887648	CP001122	Salmonella enterica Kentucky CVM29188	E. coli DH10B	0.0003	37.0
Res13-Fini-PER09-15	Escherichia coli	-	-	-	-	-	-	-	-	Non-mobilizable	CP019007	0.041999699999999994	539.0	-	-	-	-	-	-	-	-	-	-	-	-	-
Res13-Fini-PER09-15	Escherichia coli	ColRNAI_rep_cluster_1857	000008__AJ627566	-	-	-	-	MOB_unknown,MOBP	NC_019986,KY421937	Mobilizable	CP021910	0.0583726	4201.0	superkingdom	Bacteria	-	-	-	-	-	-	-	-	-	-	-
Res13-Fini-PER09-15	Escherichia coli	IncI1	000145__HE610900_00001	MOBP	NC_019097	MPF_I	NC_019097_00085,NZ_CM001473_00069,NC_022267_00069,NC_019097_00075,NC_015965_00072,NC_023290_00086,NC_019111_00038,NC_022267_00057,NC_019097_00056	MOBP	JN253636	Conjugative	CP016522	0.00194597	476.0	order	Enterobacterales	NarrowHostRange	family	Enterobacteriaceae	order	Enterobacteriales	0.03025255	NC_011077	-	-	-	-
Res13-Fini-PER14-11	Escherichia coli	IncFIB,IncFIA,IncFII,IncFIIA	000096__NC_019117_00097,000094__NZ_CP015070_00117,000121__CP024805,000136__AP014877_00014	MOBF,MOBP	NC_017627_00068,NC_011416_00039	MPF_F	08-5333_00200,NC_008460_00107,NC_014615_00033,NC_010488_00021,NC_018966_00040,NC_017639_00100,NC_007675_00027,NC_013437_00116,NC_017639_00094,NC_019094_00090,NC_010409_00124,NC_022651_00077	MOBF	CP010205	Conjugative	JN983046	0.011397399999999999	972.0	order	Enterobacterales	NarrowHostRange	family	Enterobacteriaceae	family	Enterobacteriaceae	0.0887648	CP001122	Salmonella enterica Kentucky CVM29188	E. coli DH10B	0.0003	37.0
Res13-Fini-PER14-11	Escherichia coli	-	-	-	-	-	-	-	-	Non-mobilizable	CP019007	0.041855300000000005	539.0	-	-	-	-	-	-	-	-	-	-	-	-	-
Res13-Fini-PER14-11	Escherichia coli	ColRNAI_rep_cluster_1857	000008__AJ627566	-	-	-	-	MOB_unknown,MOBP	NC_019986,KY421937	Mobilizable	CP021910	0.0583726	4201.0	superkingdom	Bacteria	-	-	-	-	-	-	-	-	-	-	-
Res13-Fini-PER14-11	Escherichia coli	IncI1	000145__HE610900_00001	MOBP	NC_019097	MPF_I	NC_019097_00085,NZ_CM001473_00069,NC_022267_00069,NC_019097_00075,NC_015965_00072,NC_023290_00086,NC_019111_00038,NC_022267_00057,NC_019097_00056	MOBP	JN253636	Conjugative	CP016522	0.00157453	476.0	order	Enterobacterales	NarrowHostRange	family	Enterobacteriaceae	order	Enterobacteriales	0.03025255	NC_011077	-	-	-	-
Res13-Lact-EA04-24	Escherichia coli	ColRNAI_rep_cluster_1857	000008__AJ627566	MOBP	NC_019076_00002	-	-	MOBP	MF083142	Mobilizable	CP016519	0.0006561539999999999	23.0	superkingdom	Bacteria	-	-	-	-	-	-	-	-	-	-	-
Res13-Lact-EA04-24	Escherichia coli	ColRNAI_rep_cluster_1857	000008__AJ627566	-	-	-	-	MOB_unknown,MOBP	NC_019986,NC_008697	Mobilizable	AP010957	0.00154832	32.0	superkingdom	Bacteria	-	-	-	-	-	-	-	-	-	-	-
Res13-Lact-EA04-24	Escherichia coli	rep_cluster_488	001852__AP017612_00001	-	-	-	-	-	-	Non-mobilizable	CP017847	0.0157789	920.0	family	Enterobacteriaceae	-	-	-	-	-	-	-	-	-	-	-
Res13-Lact-EA04-24	Escherichia coli	IncI1	000145__HE610900_00001	MOBP	NC_019097	MPF_I	NC_019097_00085,NZ_CM001473_00069,NC_022267_00069,NC_019097_00075,NC_015965_00072,NC_023290_00086,NC_019111_00038,NC_022267_00057,NC_019097_00056	MOBP	HM021326	Conjugative	KJ484635	0.0028554	476.0	order	Enterobacterales	NarrowHostRange	family	Enterobacteriaceae	order	Enterobacteriales	0.03025255	MF152729	E. coli	E. coli J53	0.034	37.0
Res13-Lact-EA04-24	Escherichia coli	IncFIB,IncFIIA,IncFII	000095__NZ_CP014273_00094,000136__AP014877_00014,000121__CP024805	MOBF,MOBP	NC_017627_00068,NC_011416_00039	MPF_F	NC_022651_00077,NC_010409_00124,NC_019094_00090,NC_017639_00094,NC_013437_00116,NC_007675_00027,NC_017639_00100,NC_018966_00040,NC_010488_00021,NC_014615_00033,NC_008460_00107,08-5333_00200	MOBF	CP016042	Conjugative	CP001122	0.00357808	973.0	order	Enterobacterales	NarrowHostRange	family	Enterobacteriaceae	family	Enterobacteriaceae	0.0887648	CP001122	Salmonella enterica Kentucky CVM29188	E. coli DH10B	0.0003	37.0
Res13-Lact-EA06-23	Escherichia coli	IncFIA,IncFIB	000094__NZ_CP015070_00117,000095__NZ_CP014273_00094	-	-	MPF_F	NC_019094_00090,NC_010409_00124,NC_022651_00077,NC_017630_00031,NC_013437_00116,NC_007675_00027,NC_017639_00100,NC_017639_00094	-	-	Non-mobilizable	CP022166	0.014662600000000001	973.0	order	Enterobacterales	-	-	-	-	-	-	-	-	-	-	-
Res13-Lact-EA06-23	Escherichia coli	-	-	-	-	-	-	-	-	Non-mobilizable	CP021680	0.0194352	1068.0	-	-	-	-	-	-	-	-	-	-	-	-	-
Res13-Lact-EA06-23	Escherichia coli	IncR	000204__CP008701_00115	MOBF	NC_015599_00019	MPF_T	NC_022375_00024	MOBF	NZ_CP012928	Conjugative	CP021943	0.052117	731.0	family	Enterobacteriaceae	BroadHostRange	species	Klebsiella pneumoniae	-	-		JX424614	Klebsiella pneumoniae	Escherichia coli DH5Î±	-	-
Res13-Lact-EA06-23	Escherichia coli	ColRNAI_rep_cluster_1857	000008__AJ627566	MOBP	NC_019076_00002	-	-	MOBP	MF083142	Mobilizable	CP018943	0.000312573	23.0	superkingdom	Bacteria	-	-	-	-	-	-	-	-	-	-	-
Res13-Lact-EA06-23	Escherichia coli	-	-	-	-	MPF_F	NC_019094_00090,NC_010409_00124,NC_022651_00077	MOBF	CP017721	Mobilizable	CP013834	0.0463343	546.0	-	-	-	-	-	-	-	-	-	-	-	-	-
Res13-Lact-EA06-23	Escherichia coli	ColRNAI_rep_cluster_1291	000001__EU090225_00001	MOBQ	NC_019783_00003	-	-	-	-	Mobilizable	CP003226	0.0265635	509.0	superkingdom	Bacteria	-	-	-	-	-	-	-	-	-	-	-
Res13-Lact-EA06-23	Escherichia coli	-	-	MOBF	NC_017627_00068	MPF_F	08-5333_00200,NC_010719_00096,NC_010719_00097,NC_014615_00033	-	-	Conjugative	CP019909	0.053526599999999994	969.0	family	Enterobacteriaceae	-	-	-	-	-	-	-	-	-	-	-
Res13-Lact-EA06-23	Escherichia coli	rep_cluster_1778	001198__NC_010486_00001	MOBQ	NC_011411_00002	-	-	MOBQ,MOBQ	NC_025182,NC_010672	Mobilizable	JX566767	0.000191626	465.0	family	Enterobacteriaceae	-	-	-	-	-	-	-	-	-	-	-
Res13-Lact-EA06-23	Escherichia coli	IncI1	000145__HE610900_00001	MOBP	NC_019097	MPF_I	NC_019097_00085,NZ_CM001473_00069,NC_022267_00069,NC_019097_00075,NC_015965_00072,NC_023290_00086,NC_019111_00038,NC_022267_00057,NC_019097_00056	MOBP	HM021326	Conjugative	KJ484635	0.0011856	476.0	order	Enterobacterales	NarrowHostRange	family	Enterobacteriaceae	order	Enterobacteriales	0.03025255	MF152729	E. coli	E. coli J53	0.034	37.0
Res13-Lact-EA06-23	Escherichia coli	ColRNAI_rep_cluster_1885	000013__DQ995351_00001	-	-	-	-	MOBP	AB027308	Mobilizable	JN253636	0.0503867	414.0	species	Escherichia coli	-	-	-	-	-	-	-	-	-	-	-
Res13-Lact-EA06-23	Escherichia coli	IncFII,IncFIIA	000121__CP024805,000136__AP014877_00014	-	-	-	-	-	-	Non-mobilizable	AP014806	0.102268	1549.0	order	Enterobacterales	NarrowHostRange	family	Enterobacteriaceae	family	Enterobacteriaceae	0.0887648	NC_011812	-	-	-	-
Res13-Lact-EA06-30	Escherichia coli	IncFIA,IncFIB	000094__NZ_CP015070_00117,000095__NZ_CP014273_00094	-	-	MPF_F	NC_019094_00090,NC_010409_00124,NC_022651_00077,NC_017639_00094,NC_013437_00116,NC_007675_00027,NC_017639_00100,NC_017630_00031	-	-	Non-mobilizable	CP022166	0.014766499999999998	973.0	order	Enterobacterales	-	-	-	-	-	-	-	-	-	-	-
Res13-Lact-EA06-30	Escherichia coli	-	-	-	-	-	-	-	-	Non-mobilizable	CP021680	0.0179508	1068.0	-	-	-	-	-	-	-	-	-	-	-	-	-
Res13-Lact-EA06-30	Escherichia coli	-	-	-	-	MPF_F	NC_019094_00090,NC_010409_00124,NC_022651_00077	MOBF	CP017721	Mobilizable	CP013834	0.0463343	546.0	-	-	-	-	-	-	-	-	-	-	-	-	-
Res13-Lact-EA06-30	Escherichia coli	IncR	000204__CP008701_00115	MOBF	NC_015599_00019	MPF_T	NC_022375_00024	MOBF	NZ_CP012928	Conjugative	CP021943	0.052117	731.0	family	Enterobacteriaceae	BroadHostRange	species	Klebsiella pneumoniae	-	-		JX424614	Klebsiella pneumoniae	Escherichia coli DH5Î±	-	-
Res13-Lact-EA06-30	Escherichia coli	ColRNAI_rep_cluster_1857	000008__AJ627566	MOBP	NC_019076_00002	-	-	MOBP	MF083142	Mobilizable	CP018943	0.000312573	23.0	superkingdom	Bacteria	-	-	-	-	-	-	-	-	-	-	-
Res13-Lact-EA06-30	Escherichia coli	ColRNAI_rep_cluster_1291	000001__EU090225_00001	MOBQ	NC_019783_00003	-	-	-	-	Mobilizable	CP003226	0.0265635	509.0	superkingdom	Bacteria	-	-	-	-	-	-	-	-	-	-	-
Res13-Lact-EA06-30	Escherichia coli	-	-	MOBF	NC_017627_00068	MPF_F	08-5333_00200,NC_010719_00096,NC_014615_00033,NC_010719_00097	-	-	Conjugative	CP019909	0.053526599999999994	969.0	family	Enterobacteriaceae	-	-	-	-	-	-	-	-	-	-	-
Res13-Lact-EA06-30	Escherichia coli	rep_cluster_1778	001198__NC_010486_00001	MOBQ	NC_011411_00002	-	-	MOBQ,MOBQ	NC_025182,NC_010672	Mobilizable	JX566767	0.000191626	465.0	family	Enterobacteriaceae	-	-	-	-	-	-	-	-	-	-	-
Res13-Lact-EA06-30	Escherichia coli	IncI1	000145__HE610900_00001	MOBP	NC_019097	MPF_I	NC_019097_00085,NZ_CM001473_00069,NC_022267_00069,NC_019097_00075,NC_015965_00072,NC_023290_00086,NC_019111_00038,NC_022267_00057,NC_019097_00056	MOBP	HM021326	Conjugative	KJ484635	0.000956583	476.0	order	Enterobacterales	NarrowHostRange	family	Enterobacteriaceae	order	Enterobacteriales	0.03025255	MF152729	E. coli	E. coli J53	0.034	37.0
Res13-Lact-EA06-30	Escherichia coli	IncFII,IncFIIA	000121__CP024805,000136__AP014877_00014	-	-	-	-	-	-	Non-mobilizable	AP014806	0.102268	1549.0	order	Enterobacterales	NarrowHostRange	family	Enterobacteriaceae	family	Enterobacteriaceae	0.0887648	NC_011812	-	-	-	-
Res13-Lact-EA06-30	Escherichia coli	ColRNAI_rep_cluster_1885	000013__DQ995351_00001	-	-	-	-	MOBP	AB027308	Mobilizable	JN253636	0.0503867	414.0	species	Escherichia coli	-	-	-	-	-	-	-	-	-	-	-
Res13-Lact-EA06-47	Escherichia coli	IncFIB,IncFIIA,IncFII,IncFIA	000096__NC_019117_00097,000136__AP014877_00014,000121__CP024805,000094__NZ_CP015070_00117	MOBF	NC_017627_00068	MPF_F	08-5333_00200,NC_008460_00107,NC_014615_00033,NC_010488_00021,NC_018966_00040,NC_017639_00100,NC_007675_00027,NC_013437_00116,NC_017639_00094,NC_019094_00090,NC_010409_00124,NC_022651_00077	-	-	Conjugative	JN983046	0.00853806	972.0	order	Enterobacterales	NarrowHostRange	family	Enterobacteriaceae	family	Enterobacteriaceae	0.0887648	CP001122	Salmonella enterica Kentucky CVM29188	E. coli DH10B	0.0003	37.0
Res13-Lact-EA06-47	Escherichia coli	ColRNAI_rep_cluster_1857	000004__DQ298019	MOBP	NC_022662_00003	-	-	MOBP	NZ_CP016764	Mobilizable	CP006787	0.000336872	305.0	superkingdom	Bacteria	-	-	-	-	-	-	-	-	-	-	-
Res13-Lact-EA06-47	Escherichia coli	rep_cluster_1778	001201__CP010878_00001	MOBQ	NC_011411_00002	-	-	MOBQ,MOBQ	NC_010672,NC_013327	Mobilizable	CP011140	0.000434439	471.0	family	Enterobacteriaceae	-	-	-	-	-	-	-	-	-	-	-
Res13-Lact-EA06-47	Escherichia coli	IncI1	000144__CP015838_00058	MOBP	NC_013728_00087	MPF_I	NC_014843_00033,NC_022992_00098,NC_012487_00131,NC_022371_00084,NC_014843_00041,NC_011754_00109,NC_007365_00035,NC_014843_00047	MOBP	CP018984	Conjugative	HE603110	0.011711200000000001	487.0	order	Enterobacterales	NarrowHostRange	family	Enterobacteriaceae	order	Enterobacteriales	0.03025255	HE603110	-	-	-	-
Res13-Lact-EA06-47	Escherichia coli	-	-	MOBP	NC_011416_00039	-	-	-	-	Mobilizable	CP021900	0.154223	1578.0	family	Enterobacteriaceae	-	-	-	-	-	-	-	-	-	-	-
Res13-Lact-EA06-47	Escherichia coli	-	-	MOBP	NC_013728_00087	-	-	MOBP	FR821780	Mobilizable	KU932021	0.051920299999999996	487.0	family	Enterobacteriaceae	-	-	-	-	-	-	-	-	-	-	-
Res13-Lact-EA06-47	Escherichia coli	IncFII,IncFIIA	000121__CP024805,000136__AP014877_00014	-	-	-	-	-	-	Non-mobilizable	CP000913	0.132399	546.0	order	Enterobacterales	NarrowHostRange	family	Enterobacteriaceae	family	Enterobacteriaceae	0.0887648	NC_010488	-	-	-	-
Res13-Lact-EA06-47	Escherichia coli	ColRNAI_rep_cluster_1885	000013__DQ995351_00001	-	-	-	-	-	-	Non-mobilizable	CP008717	0.109331	427.0	family	Enterobacteriaceae	-	-	-	-	-	-	-	-	-	-	-
Res13-Lact-EA06-22	Escherichia coli	ColRNAI_rep_cluster_1857	000008__AJ627566	MOBP	NC_019076_00002	-	-	MOBP	MF083142	Mobilizable	CP016519	0.0006561539999999999	23.0	superkingdom	Bacteria	-	-	-	-	-	-	-	-	-	-	-
Res13-Lact-EA06-22	Escherichia coli	IncFIIA,IncFII,IncFIB	000136__AP014877_00014,000121__CP024805,000095__NZ_CP014273_00094	MOBF,MOBP	NC_017627_00068,NC_011416_00039	MPF_F	NC_022651_00077,NC_010409_00124,NC_019094_00090,NC_017639_00094,NC_013437_00116,NC_007675_00027,NC_017639_00100,NC_018966_00040,NC_010488_00021,NC_014615_00033,NC_008460_00107,08-5333_00200	MOBF	CP016042	Conjugative	CP001122	0.00316966	973.0	order	Enterobacterales	NarrowHostRange	family	Enterobacteriaceae	family	Enterobacteriaceae	0.0887648	CP001122	Salmonella enterica Kentucky CVM29188	E. coli DH10B	0.0003	37.0
Res13-Lact-EA06-22	Escherichia coli	ColRNAI_rep_cluster_1857	000008__AJ627566	-	-	-	-	MOB_unknown,MOBP	NC_019986,NC_008697	Mobilizable	AP010957	0.00154832	32.0	superkingdom	Bacteria	-	-	-	-	-	-	-	-	-	-	-
Res13-Lact-EA06-22	Escherichia coli	rep_cluster_488	001852__AP017612_00001	-	-	-	-	-	-	Non-mobilizable	CP017847	0.0157789	920.0	family	Enterobacteriaceae	-	-	-	-	-	-	-	-	-	-	-
Res13-Lact-EA06-22	Escherichia coli	IncI1	000145__HE610900_00001	MOBP	NC_019097	MPF_I	NC_019097_00085,NZ_CM001473_00069,NC_022267_00069,NC_019097_00075,NC_015965_00072,NC_023290_00086,NC_019111_00038,NC_022267_00057,NC_019097_00056	MOBP	HM021326	Conjugative	KJ484635	0.00277069	476.0	order	Enterobacterales	NarrowHostRange	family	Enterobacteriaceae	order	Enterobacteriales	0.03025255	MF152729	E. coli	E. coli J53	0.034	37.0
Res13-Lact-EA09-41	Escherichia coli	IncFIIA,IncFII,IncFIB	000136__AP014877_00014,000121__CP024805,000095__NZ_CP014273_00094	-	-	MPF_F	08-5333_00200,NC_008460_00107,NC_010409_00124,NC_022651_00077	-	-	Non-mobilizable	CP000836	0.00940624	973.0	order	Enterobacterales	NarrowHostRange	family	Enterobacteriaceae	family	Enterobacteriaceae	0.0887648	CP001122	Salmonella enterica Kentucky CVM29188	E. coli DH10B	0.0003	37.0
Res13-Lact-EA09-41	Escherichia coli	-	-	-	-	-	-	-	-	Non-mobilizable	CP021680	0.0323015	1068.0	-	-	-	-	-	-	-	-	-	-	-	-	-
Res13-Lact-EA09-01	Escherichia coli	IncI1	000144__CP015838_00058	-	-	MPF_I	NC_014843_00033,NC_022992_00098,NC_012487_00131,NC_022371_00084,NC_014843_00041,NC_011754_00109,NC_007365_00035,NC_014843_00047,NC_011754_00087	-	-	Non-mobilizable	HE603110	0.00701675	487.0	order	Enterobacterales	NarrowHostRange	family	Enterobacteriaceae	order	Enterobacteriales	0.03025255	HE603110	-	-	-	-
Res13-Lact-EA09-01	Escherichia coli	IncI1	000145__HE610900_00001	MOBP	NC_019097	MPF_I	NC_019097_00085,NZ_CM001473_00069,NC_022267_00069,NC_019097_00075,NC_015965_00072,NC_023290_00086,NC_019111_00038,NC_022267_00057,NC_019097_00056	MOBP	HM021326	Conjugative	KJ484635	0.00408721	476.0	order	Enterobacterales	NarrowHostRange	family	Enterobacteriaceae	order	Enterobacteriales	0.03025255	MF152729	E. coli	E. coli J53	0.034	37.0
Res13-Lact-EA09-01	Escherichia coli	IncFIB,IncFIIA,IncFII,IncFIA	000095__NZ_CP014273_00094,000136__AP014877_00014,000121__CP024805,000094__NZ_CP015070_00117	MOBF	NC_017627_00068	MPF_F	08-5333_00200,NC_008460_00107,NC_014615_00033,NC_010488_00021,NC_018966_00040,NC_017639_00100,NC_007675_00027,NC_013437_00116,NC_017639_00094,NC_019094_00090,NC_010409_00124,NC_022651_00077	-	-	Conjugative	CP022166	0.00464278	973.0	order	Enterobacterales	NarrowHostRange	family	Enterobacteriaceae	family	Enterobacteriaceae	0.0887648	CP001122	Salmonella enterica Kentucky CVM29188	E. coli DH10B	0.0003	37.0
Res13-Lact-EA09-01	Escherichia coli	ColRNAI_rep_cluster_1857	000008__AJ627566	MOBP	NC_019076_00002	-	-	MOBP	MF083142	Mobilizable	CP019025	0.000167546	23.0	superkingdom	Bacteria	-	-	-	-	-	-	-	-	-	-	-
Res13-Lact-EA09-01	Escherichia coli	ColRNAI_rep_cluster_1857	000008__AJ627566	-	-	-	-	MOB_unknown,MOBP	NC_019986,NC_008697	Mobilizable	AP010957	0.00202665	32.0	superkingdom	Bacteria	-	-	-	-	-	-	-	-	-	-	-
Res13-Lact-EA09-01	Escherichia coli	-	-	MOBP	NC_011416_00039	-	-	-	-	Mobilizable	EF536825	0.170926	51.0	family	Enterobacteriaceae	-	-	-	-	-	-	-	-	-	-	-
Res13-Lact-EA09-01	Escherichia coli	-	-	MOBP	NC_013728_00087	-	-	MOBP	FR821780	Mobilizable	NC_010500	0.06776289999999999	571.0	family	Enterobacteriaceae	-	-	-	-	-	-	-	-	-	-	-
Res13-Lact-EA10-01	Escherichia coli	-	-	MOBF	NC_017627_00068	MPF_F	08-5333_00200,NC_010719_00096,NC_014615_00033,NC_010488_00021,NC_018966_00040,NC_017639_00100,NC_007675_00027,NC_013437_00116,NC_017639_00094,NC_019094_00090,NC_010409_00124,NC_022651_00077	-	-	Conjugative	CP012928	0.0253218	529.0	family	Enterobacteriaceae	-	-	-	-	-	-	-	-	-	-	-
Res13-Lact-EA10-01	Escherichia coli	-	-	-	-	-	-	-	-	Non-mobilizable	CP012736	0.041999699999999994	2911.0	-	-	-	-	-	-	-	-	-	-	-	-	-
Res13-Lact-EA10-01	Escherichia coli	IncFIB	000095__NZ_CP014273_00094	-	-	-	-	-	-	Non-mobilizable	CP011916	0.0637124	539.0	order	Enterobacterales	-	-	-	-	-	-	-	-	-	-	-
Res13-Lact-EA10-01	Escherichia coli	ColRNAI_rep_cluster_1857	000008__AJ627566	MOBP	NC_023328_00003	-	-	MOBP	NZ_CP016533	Mobilizable	CP011137	0.00146992	29.0	superkingdom	Bacteria	-	-	-	-	-	-	-	-	-	-	-
Res13-Lact-EA10-01	Escherichia coli	-	-	-	-	-	-	-	-	Non-mobilizable	NC_013354	0.0371871	1561.0	-	-	-	-	-	-	-	-	-	-	-	-	-
Res13-Lact-EA10-01	Escherichia coli	IncI1	000145__HE610900_00001	MOBP,MOBP	NC_011416_00039,NC_019097	MPF_I	NC_019097_00085,NZ_CM001473_00069,NC_022267_00069,NC_019097_00075,NC_015965_00072,NC_023290_00086,NC_019111_00038,NC_022267_00057,NC_019097_00056	MOBP	HM021326	Conjugative	KM377239	0.00240836	476.0	order	Enterobacterales	NarrowHostRange	family	Enterobacteriaceae	order	Enterobacteriales	0.03025255	MF152729	E. coli	E. coli J53	0.034	37.0
Res13-Lact-EA10-01	Escherichia coli	ColRNAI_rep_cluster_1885	000013__DQ995351_00001	-	-	-	-	MOBP	NC_018997	Mobilizable	JN253636	0.052714	414.0	species	Escherichia coli	-	-	-	-	-	-	-	-	-	-	-
Res13-Lact-EA11-01	Escherichia coli	IncI2	000147__CP006264_00003	MOBP	NC_022520_00030	MPF_T	NC_020270_00058,NC_019039_00051,NC_019039_00052,NC_020270_00063,NC_019115_00018	-	-	Conjugative	JN983044	0.000557238	644.0	family	Enterobacteriaceae	NarrowHostRange	family	Enterobacteriaceae	-	-	0.00505	JN983044	-	-	-	-
Res13-Lact-EA11-01	Escherichia coli	IncX1	000216__CP009767_00121	MOBP	NC_019096_00001	MPF_T	NC_023277_00163,NC_019046_00026,NC_019067_00043,NC_010860_00022,NC_017624_00009	MOBP	CP007677	Conjugative	KX833212	0.031174599999999997	47.0	family	Enterobacteriaceae	NarrowHostRange	family	Enterobacteriaceae	-	-	0.03195666666666667	JN935898	-	-	-	-
Res13-Lact-EA11-01	Escherichia coli	IncFII,IncFIIA,IncFIB	000121__CP024805,000136__AP014877_00014,000095__NZ_CP014273_00094	MOBF	NC_017627_00068	MPF_F	NC_022651_00077,NC_010409_00124,NC_019094_00090,NC_017639_00094,NC_013437_00116,NC_007675_00027,NC_017639_00100,NC_018966_00040,NC_010488_00021,NC_014615_00033,NC_010719_00096,08-5333_00200	MOBF	CP016042	Conjugative	KU578032	0.00291212	973.0	order	Enterobacterales	NarrowHostRange	family	Enterobacteriaceae	family	Enterobacteriaceae	0.0887648	CP001122	Salmonella enterica Kentucky CVM29188	E. coli DH10B	0.0003	37.0
Res13-Lact-EA11-01	Escherichia coli	IncQ1,IncI1	000195__NC_013728_00014,000145__HE610900_00001	MOBP	NC_019097	MPF_I	NC_019097_00085,NZ_CM001473_00069,NC_022267_00069,NC_019097_00075,NC_015965_00072,NC_023290_00086,NC_019111_00038,NC_022267_00057,NC_019097_00056	MOBP	DQ916413	Conjugative	JX566770	0.00411762	473.0	phylum	Proteobacteria	NarrowHostRange	family	Enterobacteriaceae	order	Enterobacteriales	0.03025255	NC_019137	Salmonella enterica	E. coliÂ DH5Î±	5e-06	37.0
Res13-Lact-EA11-01	Escherichia coli	ColRNAI_rep_cluster_1291	000001__EU090225_00001	MOBQ	NC_019783_00003	-	-	-	-	Mobilizable	CP003226	0.0254028	509.0	superkingdom	Bacteria	-	-	-	-	-	-	-	-	-	-	-
Res13-Lact-EA16-12	Escherichia coli	IncFIIA,IncFII,IncFIB	000136__AP014877_00014,000121__CP024805,000095__NZ_CP014273_00094	-	-	MPF_F	NC_022651_00077,NC_010409_00124,NC_008460_00107,08-5333_00200	MOBF	FN868248	Mobilizable	CP000836	0.00666341	973.0	order	Enterobacterales	NarrowHostRange	family	Enterobacteriaceae	family	Enterobacteriaceae	0.0887648	CP001122	Salmonella enterica Kentucky CVM29188	E. coli DH10B	0.0003	37.0
Res13-Lact-EA16-12	Escherichia coli	IncI1	000145__HE610900_00001	MOBP	NC_019097	MPF_I	NC_023290_00086,NC_019111_00038,NC_022267_00057,NC_019097_00056,NC_019097_00075,NC_022267_00069,NZ_CM001473_00069,NC_019097_00085	MOBP	HM021326	Conjugative	KJ484635	0.00263042	476.0	order	Enterobacterales	NarrowHostRange	family	Enterobacteriaceae	order	Enterobacteriales	0.03025255	MF152729	E. coli	E. coli J53	0.034	37.0
Res13-Lact-EA16-12	Escherichia coli	-	-	-	-	-	-	-	-	Non-mobilizable	CP021680	0.0323015	1068.0	-	-	-	-	-	-	-	-	-	-	-	-	-
Res13-Lact-EA17-20	Escherichia coli	IncI2	000147__CP006264_00003	MOBP	NC_022520_00030	MPF_T	NC_019039_00051,NC_019039_00052,NC_020270_00063,NC_019115_00018,NC_020270_00058	-	-	Conjugative	JN983044	0.00028831	644.0	family	Enterobacteriaceae	NarrowHostRange	family	Enterobacteriaceae	-	-	0.00505	JN983044	-	-	-	-
Res13-Lact-EA17-20	Escherichia coli	IncFII,IncFIIA,IncFIB	000121__CP024805,000136__AP014877_00014,000095__NZ_CP014273_00094	MOBP,MOBF	NC_011416_00039,NC_017627_00068	MPF_F	NC_022651_00077,NC_010409_00124,NC_019094_00090,NC_017639_00094,NC_013437_00116,NC_007675_00027,NC_017639_00100,NC_018966_00040,NC_010488_00021,NC_014615_00033,NC_010719_00096,08-5333_00200	-	-	Conjugative	CP012626	0.023677700000000003	539.0	order	Enterobacterales	NarrowHostRange	family	Enterobacteriaceae	family	Enterobacteriaceae	0.0887648	CP001122	Salmonella enterica Kentucky CVM29188	E. coli DH10B	0.0003	37.0
Res13-Lact-EA17-20	Escherichia coli	ColRNAI_rep_cluster_1857	000008__AJ627566	MOBP,MOBP	NC_023328_00003,NC_014003_00004	-	-	MOBP,MOBP	NZ_CP014198,NZ_CP011065	Mobilizable	KM107848	0.017068700000000003	29.0	superkingdom	Bacteria	-	-	-	-	-	-	-	-	-	-	-
Res13-Lact-EA17-20	Escherichia coli	ColRNAI_rep_cluster_1291	000001__EU090225_00001	MOBQ	NC_019783_00003	-	-	-	-	Mobilizable	CP003226	0.023004300000000002	509.0	superkingdom	Bacteria	-	-	-	-	-	-	-	-	-	-	-
Res13-Lact-EA17-20	Escherichia coli	Inc13	000058__CP000643_00001	-	-	-	-	-	-	Non-mobilizable	CP008719	0.00128842	839.0	superkingdom	Bacteria	-	-	-	-	-	-	-	-	-	-	-
Res13-Lact-EA17-04	Escherichia coli	IncI1	000145__HE610900_00001	MOBP	NC_019097	MPF_I	NC_019097_00085,NZ_CM001473_00069,NC_022267_00069,NC_019097_00075,NC_015965_00072,NC_023290_00086,NC_019111_00038,NC_022267_00057,NC_019097_00056	MOBP	DQ916413	Conjugative	CP016585	0.00454897	473.0	order	Enterobacterales	NarrowHostRange	family	Enterobacteriaceae	order	Enterobacteriales	0.03025255	CP015996	-	-	-	-
Res13-Lact-EA17-04	Escherichia coli	IncI2	000147__CP006264_00003	MOBP	NC_022520_00030	MPF_T	NC_020270_00058,NC_019039_00051,NC_019039_00052,NC_020270_00063,NC_019115_00018	-	-	Conjugative	JN983044	0.000434439	644.0	family	Enterobacteriaceae	NarrowHostRange	family	Enterobacteriaceae	-	-	0.00505	JN983044	-	-	-	-
Res13-Lact-EA17-04	Escherichia coli	IncFIB	000095__NZ_CP014273_00094	-	-	-	-	-	-	Non-mobilizable	AY230888	0.0590885	553.0	order	Enterobacterales	-	-	-	-	-	-	-	-	-	-	-
Res13-Lact-EA17-04	Escherichia coli	ColRNAI_rep_cluster_1857	000008__AJ627566	-	-	-	-	MOBP	CP010136	Mobilizable	CP009169	0.00058191	18.0	superkingdom	Bacteria	-	-	-	-	-	-	-	-	-	-	-
Res13-Lact-EA17-04	Escherichia coli	ColRNAI_rep_cluster_1987	000019__CP000651_00005	MOBF	CP019897	-	-	MOB_unknown	NZ_CP014319	Mobilizable	CP019897	0.0161637	5.0	superkingdom	Bacteria	-	-	-	-	-	-	-	-	-	-	-
Res13-Lact-EA17-04	Escherichia coli	Inc13	000058__CP000643_00001	-	-	-	-	-	-	Non-mobilizable	CP008719	0.00271444	839.0	superkingdom	Bacteria	-	-	-	-	-	-	-	-	-	-	-
Res13-Lact-EA17-04	Escherichia coli	ColRNAI_rep_cluster_1885	000013__DQ995351_00001	-	-	-	-	-	-	Non-mobilizable	AB905284	0.0545702	2178.0	family	Enterobacteriaceae	-	-	-	-	-	-	-	-	-	-	-
Res13-Lact-EA17-04	Escherichia coli	-	-	MOBP	NC_011416_00039	-	-	-	-	Mobilizable	CP002958	0.08878330000000001	2069.0	family	Enterobacteriaceae	-	-	-	-	-	-	-	-	-	-	-
Res13-Lact-EA17-04	Escherichia coli	ColRNAI_rep_cluster_1993	000024__JX133088	-	-	-	-	-	-	Non-mobilizable	CP012490	0.13097899999999998	1025.0	family	Enterobacteriaceae	-	-	-	-	-	-	-	-	-	-	-
Res13-Lact-EA18-31	Escherichia coli	IncFIIA,IncFII,IncFIB	000136__AP014877_00014,000121__CP024805,000095__NZ_CP014273_00094	-	-	MPF_F	NC_022651_00077,NC_010409_00124,NC_008460_00107,08-5333_00200	MOBF	FN868248	Mobilizable	CP000836	0.00669844	973.0	order	Enterobacterales	NarrowHostRange	family	Enterobacteriaceae	family	Enterobacteriaceae	0.0887648	CP001122	Salmonella enterica Kentucky CVM29188	E. coli DH10B	0.0003	37.0
Res13-Lact-EA18-31	Escherichia coli	IncI1	000145__HE610900_00001	MOBP	NC_019097	MPF_I	NC_023290_00086,NC_019111_00038,NC_022267_00057,NC_019097_00056,NC_019097_00075,NC_022267_00069,NZ_CM001473_00069,NC_019097_00085	MOBP	HM021326	Conjugative	KJ484635	0.00263042	476.0	order	Enterobacterales	NarrowHostRange	family	Enterobacteriaceae	order	Enterobacteriales	0.03025255	MF152729	E. coli	E. coli J53	0.034	37.0
Res13-Lact-EA18-31	Escherichia coli	-	-	-	-	-	-	-	-	Non-mobilizable	CP021680	0.0323015	1068.0	-	-	-	-	-	-	-	-	-	-	-	-	-
Res13-Lact-EA22-14	Escherichia coli	-	-	MOBF	NC_017627_00068	MPF_F	08-5333_00200,NC_010719_00096,NC_014615_00033,NC_010488_00021,NC_018966_00040,NC_017639_00100,NC_007675_00027,NC_013437_00116,NC_017639_00094,NC_019094_00090,NC_010409_00124,NC_022651_00077	MOBF	AF197335	Conjugative	CP012928	0.024841299999999997	529.0	family	Enterobacteriaceae	-	-	-	-	-	-	-	-	-	-	-
Res13-Lact-EA22-14	Escherichia coli	IncFIB	000095__NZ_CP014273_00094	-	-	-	-	-	-	Non-mobilizable	CP011916	0.0637124	539.0	order	Enterobacterales	-	-	-	-	-	-	-	-	-	-	-
Res13-Lact-EA22-14	Escherichia coli	ColRNAI_rep_cluster_1857	000008__AJ627566	MOBP	NC_023328_00003	-	-	MOBP	NZ_CP016533	Mobilizable	CP011137	0.00146992	29.0	superkingdom	Bacteria	-	-	-	-	-	-	-	-	-	-	-
Res13-Lact-EA22-14	Escherichia coli	IncI1	000145__HE610900_00001	MOBP,MOBP	NC_011416_00039,NC_019097	MPF_I	NC_019097_00085,NZ_CM001473_00069,NC_022267_00069,NC_019097_00075,NC_015965_00072,NC_023290_00086,NC_019111_00038,NC_022267_00057,NC_019097_00056	MOBP	HM021326	Conjugative	KM377239	0.00251903	476.0	order	Enterobacterales	NarrowHostRange	family	Enterobacteriaceae	order	Enterobacteriales	0.03025255	MF152729	E. coli	E. coli J53	0.034	37.0
Res13-Lact-EA22-14	Escherichia coli	-	-	-	-	-	-	-	-	Non-mobilizable	NC_013354	0.0380652	1561.0	-	-	-	-	-	-	-	-	-	-	-	-	-
Res13-Lact-EA22-14	Escherichia coli	ColRNAI_rep_cluster_1885	000013__DQ995351_00001	-	-	-	-	MOBP	NC_018997	Mobilizable	JN253636	0.052714	414.0	species	Escherichia coli	-	-	-	-	-	-	-	-	-	-	-
Res13-Lact-EA23-13	Escherichia coli	IncX1	000216__CP009767_00121	MOBP	NC_019096_00001	MPF_T	NC_017624_00009,NC_010860_00022,NC_019067_00043,NC_013503_00034,NC_023277_00163	MOBP	CP006839	Conjugative	JN935898	0.00302611	46.0	family	Enterobacteriaceae	NarrowHostRange	family	Enterobacteriaceae	-	-	0.03195666666666667	JN935898	-	-	-	-
Res13-Lact-EA23-13	Escherichia coli	IncFIB,IncQ1,IncFII,IncFIIA	000095__NZ_CP014273_00094,000195__NC_013728_00014,000121__CP024805,000136__AP014877_00014	MOBP,MOBF	NC_011416_00039,NC_017627_00068	MPF_F	NC_022651_00077,NC_010409_00124,NC_019094_00090,NC_017639_00094,NC_013437_00116,NC_007675_00027,NC_017639_00100,NC_014615_00033,NC_010719_00096,08-5333_00200	MOBF	CP016042	Conjugative	KP398867	0.00334352	973.0	phylum	Proteobacteria	NarrowHostRange	family	Enterobacteriaceae	family	Enterobacteriaceae	0.0887648	CP001122	Salmonella enterica Kentucky CVM29188	E. coli DH10B	0.0003	37.0
Res13-Lact-EA23-13	Escherichia coli	ColRNAI_rep_cluster_1857	000008__AJ627566	MOBP	NC_019076_00002	-	-	MOBP	MF083142	Mobilizable	CP016519	0.000830728	23.0	superkingdom	Bacteria	-	-	-	-	-	-	-	-	-	-	-
Res13-Lact-EA23-13	Escherichia coli	rep_cluster_1778	001201__CP010878_00001	MOBQ	NC_011411_00002	-	-	MOBQ,MOBQ	NC_009791,NC_002126	Mobilizable	CP011140	0.0197565	471.0	family	Enterobacteriaceae	-	-	-	-	-	-	-	-	-	-	-
Res13-Lact-EA23-13	Escherichia coli	-	-	-	-	-	-	-	-	Non-mobilizable	CP014491	0.0271635	2395.0	-	-	-	-	-	-	-	-	-	-	-	-	-
Res13-Lact-EA23-13	Escherichia coli	IncI1	000145__HE610900_00001	MOBP	NC_019097	MPF_I	NC_019097_00056,NC_022267_00057,NC_019111_00038,NC_023290_00086,NC_015965_00072,NC_019097_00075,NC_022267_00069,NZ_CM001473_00069,NC_019097_00085	MOBP	JN253636	Conjugative	CP012936	0.00393593	476.0	order	Enterobacterales	NarrowHostRange	family	Enterobacteriaceae	order	Enterobacteriales	0.03025255	NC_011077	-	-	-	-
Res13-Lact-EA23-13	Escherichia coli	ColRNAI_rep_cluster_1885	000013__DQ995351_00001	-	-	-	-	MOBP	NC_018997	Mobilizable	JN253636	0.0501998	414.0	species	Escherichia coli	-	-	-	-	-	-	-	-	-	-	-
Res13-Lact-EA26-10	Escherichia coli	IncFIIA,IncFII,IncFIB	000136__AP014877_00014,000121__CP024805,000095__NZ_CP014273_00094	-	-	MPF_F	NC_022651_00077,NC_010409_00124,NC_008460_00107,08-5333_00200	MOBF	FN868248	Mobilizable	CP000836	0.00705245	973.0	order	Enterobacterales	NarrowHostRange	family	Enterobacteriaceae	family	Enterobacteriaceae	0.0887648	CP001122	Salmonella enterica Kentucky CVM29188	E. coli DH10B	0.0003	37.0
Res13-Lact-EA26-10	Escherichia coli	IncI1	000145__HE610900_00001	MOBP	NC_019097	MPF_I	NC_023290_00086,NC_019111_00038,NC_022267_00057,NC_019097_00056,NC_019097_00075,NC_022267_00069,NZ_CM001473_00069,NC_019097_00085	MOBP	HM021326	Conjugative	KJ484635	0.00243596	476.0	order	Enterobacterales	NarrowHostRange	family	Enterobacteriaceae	order	Enterobacteriales	0.03025255	MF152729	E. coli	E. coli J53	0.034	37.0
Res13-Lact-EA26-10	Escherichia coli	-	-	-	-	-	-	-	-	Non-mobilizable	CP021680	0.0323015	1068.0	-	-	-	-	-	-	-	-	-	-	-	-	-
Res13-Lact-EA28-13	Escherichia coli	IncX1	000216__CP009767_00121	MOBP	NC_019096_00001	MPF_T	NC_017624_00009,NC_010860_00022,NC_019067_00043,NC_013503_00034,NC_023277_00163	MOBP	CP006839	Conjugative	JN935898	0.00302611	46.0	family	Enterobacteriaceae	NarrowHostRange	family	Enterobacteriaceae	-	-	0.03195666666666667	JN935898	-	-	-	-
Res13-Lact-EA28-13	Escherichia coli	IncFIB,IncQ1,IncFII,IncFIIA	000095__NZ_CP014273_00094,000195__NC_013728_00014,000121__CP024805,000136__AP014877_00014	MOBP,MOBF	NC_011416_00039,NC_017627_00068	MPF_F	NC_022651_00077,NC_010409_00124,NC_019094_00090,NC_017639_00094,NC_013437_00116,NC_007675_00027,NC_017639_00100,NC_014615_00033,NC_010719_00096,08-5333_00200	MOBF	CP016042	Conjugative	CP018994	0.00208065	973.0	phylum	Proteobacteria	NarrowHostRange	family	Enterobacteriaceae	family	Enterobacteriaceae	0.0887648	CP001122	Salmonella enterica Kentucky CVM29188	E. coli DH10B	0.0003	37.0
Res13-Lact-EA28-13	Escherichia coli	ColRNAI_rep_cluster_1857	000008__AJ627566	MOBP	NC_019076_00002	-	-	MOBP	MF083142	Mobilizable	CP016519	0.000830728	23.0	superkingdom	Bacteria	-	-	-	-	-	-	-	-	-	-	-
Res13-Lact-EA28-13	Escherichia coli	rep_cluster_1778	001201__CP010878_00001	MOBQ	NC_011411_00002	-	-	MOBQ,MOBQ	NC_009791,NC_002126	Mobilizable	CP011140	0.0197565	471.0	family	Enterobacteriaceae	-	-	-	-	-	-	-	-	-	-	-
Res13-Lact-EA28-13	Escherichia coli	IncI1	000145__HE610900_00001	MOBP	NC_019097	MPF_I	NC_022267_00057,NC_019111_00038,NC_023290_00086,NC_015965_00072,NC_019097_00075,NC_022267_00069,NZ_CM001473_00069,NC_019097_00085,NC_019097_00056	MOBP	JN253636	Conjugative	CP012936	0.000409992	476.0	order	Enterobacterales	NarrowHostRange	family	Enterobacteriaceae	order	Enterobacteriales	0.03025255	NC_011077	-	-	-	-
Res13-Lact-EA28-13	Escherichia coli	ColRNAI_rep_cluster_1885	000013__DQ995351_00001	-	-	-	-	MOBP	NC_018997	Mobilizable	JN253636	0.0501998	414.0	species	Escherichia coli	-	-	-	-	-	-	-	-	-	-	-
Res13-Lact-EB03-01	Escherichia coli	IncY	000230__CP009168_00001	-	-	-	-	-	-	Non-mobilizable	CP016549	0.022565099999999998	1009.0	species	Escherichia coli	-	-	-	-	-	-	-	-	-	-	-
Res13-Lact-EB03-01	Escherichia coli	IncFIA,IncFII,IncFIB	000094__NZ_CP015070_00117,000121__CP024805,000095__NZ_CP014273_00094	MOBF	NC_017627_00068	MPF_F	NC_022651_00077,NC_010409_00124,NC_019094_00090,NC_017639_00094,NC_013437_00116,NC_007675_00027,NC_017639_00100,NC_018966_00040,NC_010488_00021,NC_014615_00033,NC_008460_00107,08-5333_00200	-	-	Conjugative	CP022166	0.00433199	973.0	order	Enterobacterales	NarrowHostRange	family	Enterobacteriaceae	family	Enterobacteriaceae	0.0887648	CP001122	Salmonella enterica Kentucky CVM29188	E. coli DH10B	0.0003	37.0
Res13-Lact-EB03-01	Escherichia coli	ColRNAI_rep_cluster_1291	000001__EU090225_00001	-	-	-	-	-	-	Non-mobilizable	CP022067	0.00486359	229.0	superkingdom	Bacteria	-	-	-	-	-	-	-	-	-	-	-
Res13-Lact-EB03-01	Escherichia coli	rep_cluster_1778	001201__CP010878_00001	MOBQ	NC_011411_00002	-	-	MOBQ,MOBQ	NC_009791,NC_002126	Mobilizable	CP011140	0.0197565	471.0	family	Enterobacteriaceae	-	-	-	-	-	-	-	-	-	-	-
Res13-Lact-EB03-01	Escherichia coli	IncI1	000145__HE610900_00001	MOBP	NC_019097	MPF_I	NC_019097_00085,NZ_CM001473_00069,NC_022267_00069,NC_019097_00075,NC_015965_00072,NC_023290_00086,NC_019111_00038,NC_022267_00057,NC_019097_00056	MOBP	HM021326	Conjugative	KJ484635	0.00314086	476.0	order	Enterobacterales	NarrowHostRange	family	Enterobacteriaceae	order	Enterobacteriales	0.03025255	MF152729	E. coli	E. coli J53	0.034	37.0
Res13-Lact-EB03-01	Escherichia coli	-	-	-	-	-	-	-	-	Non-mobilizable	CP003996	0.030974500000000002	887.0	-	-	-	-	-	-	-	-	-	-	-	-	-
Res13-Lact-EB03-01	Escherichia coli	ColRNAI_rep_cluster_1885	000013__DQ995351_00001	-	-	-	-	MOBP	NC_018997	Mobilizable	JN253636	0.051920299999999996	414.0	species	Escherichia coli	-	-	-	-	-	-	-	-	-	-	-
Res13-Lact-EB04-01	Escherichia coli	IncFIA,IncFIB,IncFII	000094__NZ_CP015070_00117,000095__NZ_CP014273_00094,000121__CP024805	MOBF	NC_017627_00068	MPF_F	NC_022651_00077,NC_010409_00124,NC_019094_00090,NC_017639_00094,NC_013437_00116,NC_007675_00027,NC_017639_00100,NC_018966_00040,NC_010488_00021,NC_014615_00033,NC_008460_00107,08-5333_00200	-	-	Conjugative	CP022166	0.00366686	973.0	order	Enterobacterales	NarrowHostRange	family	Enterobacteriaceae	family	Enterobacteriaceae	0.0887648	CP001122	Salmonella enterica Kentucky CVM29188	E. coli DH10B	0.0003	37.0
Res13-Lact-EB04-01	Escherichia coli	IncI1	000145__HE610900_00001	MOBP	NC_019097	MPF_I	NC_019097_00085,NZ_CM001473_00069,NC_022267_00069,NC_019097_00075,NC_015965_00072,NC_023290_00086,NC_019111_00038,NC_022267_00057,NC_019097_00056	MOBP	HM021326	Conjugative	KJ484635	0.00299754	476.0	order	Enterobacterales	NarrowHostRange	family	Enterobacteriaceae	order	Enterobacteriales	0.03025255	MF152729	E. coli	E. coli J53	0.034	37.0
Res13-Lact-EB05-01	Escherichia coli	IncY	000230__CP009168_00001	-	-	-	-	-	-	Non-mobilizable	CP016549	0.022565099999999998	1009.0	species	Escherichia coli	-	-	-	-	-	-	-	-	-	-	-
Res13-Lact-EB05-01	Escherichia coli	IncFIA,IncFII,IncFIB	000094__NZ_CP015070_00117,000121__CP024805,000095__NZ_CP014273_00094	MOBF	NC_017627_00068	MPF_F	NC_022651_00077,NC_010409_00124,NC_019094_00090,NC_017639_00094,NC_013437_00116,NC_007675_00027,NC_017639_00100,NC_018966_00040,NC_010488_00021,NC_014615_00033,NC_008460_00107,08-5333_00200	-	-	Conjugative	CP022166	0.00433199	973.0	order	Enterobacterales	NarrowHostRange	family	Enterobacteriaceae	family	Enterobacteriaceae	0.0887648	CP001122	Salmonella enterica Kentucky CVM29188	E. coli DH10B	0.0003	37.0
Res13-Lact-EB05-01	Escherichia coli	rep_cluster_1778	001201__CP010878_00001	MOBQ	NC_011411_00002	-	-	MOBQ,MOBQ	NC_009791,NC_002126	Mobilizable	CP011140	0.0197565	471.0	family	Enterobacteriaceae	-	-	-	-	-	-	-	-	-	-	-
Res13-Lact-EB05-01	Escherichia coli	-	-	-	-	-	-	-	-	Non-mobilizable	CP022067	0.0154006	229.0	-	-	-	-	-	-	-	-	-	-	-	-	-
Res13-Lact-EB05-01	Escherichia coli	IncI1	000145__HE610900_00001	MOBP	NC_019097	MPF_I	NC_019097_00085,NZ_CM001473_00069,NC_022267_00069,NC_019097_00075,NC_015965_00072,NC_023290_00086,NC_019111_00038,NC_022267_00057,NC_019097_00056	MOBP	HM021326	Conjugative	KJ484635	0.0031121	476.0	order	Enterobacterales	NarrowHostRange	family	Enterobacteriaceae	order	Enterobacteriales	0.03025255	MF152729	E. coli	E. coli J53	0.034	37.0
Res13-Lact-EB05-01	Escherichia coli	-	-	-	-	-	-	-	-	Non-mobilizable	CP003996	0.030974500000000002	887.0	-	-	-	-	-	-	-	-	-	-	-	-	-
Res13-Lact-EB05-01	Escherichia coli	-	-	MOBQ	NC_013719_00001	-	-	-	-	Mobilizable	CP016386	0.013112	226.0	family	Enterobacteriaceae	-	-	-	-	-	-	-	-	-	-	-
Res13-Lact-EB05-01	Escherichia coli	ColRNAI_rep_cluster_1885	000013__DQ995351_00001	-	-	-	-	MOBP	NC_018997	Mobilizable	JN253636	0.051920299999999996	414.0	species	Escherichia coli	-	-	-	-	-	-	-	-	-	-	-
Res13-Lact-EB06-25	Escherichia coli	IncFIB,IncFII,IncFIA	000095__NZ_CP014273_00094,000121__CP024805,000094__NZ_CP015070_00117	MOBF	NC_017627_00068	MPF_F	NC_022651_00077,NC_010409_00124,NC_019094_00090,NC_017639_00094,NC_013437_00116,NC_007675_00027,NC_017639_00100,NC_018966_00040,NC_010488_00021,NC_014615_00033,NC_008460_00107,08-5333_00200	-	-	Conjugative	CP022166	0.00378594	973.0	order	Enterobacterales	NarrowHostRange	family	Enterobacteriaceae	family	Enterobacteriaceae	0.0887648	CP001122	Salmonella enterica Kentucky CVM29188	E. coli DH10B	0.0003	37.0
Res13-Lact-EB06-25	Escherichia coli	IncI1	000145__HE610900_00001	MOBP	NC_019097	MPF_I	NC_019097_00085,NZ_CM001473_00069,NC_022267_00069,NC_019097_00075,NC_015965_00072,NC_023290_00086,NC_019111_00038,NC_022267_00057,NC_019097_00056	MOBP	HM021326	Conjugative	KJ484635	0.00334352	476.0	order	Enterobacterales	NarrowHostRange	family	Enterobacteriaceae	order	Enterobacteriales	0.03025255	MF152729	E. coli	E. coli J53	0.034	37.0
Res13-Lact-EB12-33	Escherichia coli	IncFII,IncFIIA,IncFIA,IncY	000121__CP024805,000136__AP014877_00014,000094__NZ_CP015070_00117,000230__CP009168_00001	MOBF,MOBP	NC_017627_00068,NC_011416_00039	MPF_F	08-5333_00200,NC_008460_00107,NC_014615_00033,NC_010488_00021,NC_018966_00040,NC_017639_00100,NC_007675_00027,NC_013437_00116,NC_017639_00094,NC_019094_00090,NC_010409_00124,NC_022651_00077	-	-	Conjugative	JN983046	0.037311000000000004	972.0	order	Enterobacterales	-	-	-	-	-	-	-	-	-	-	-
Res13-Lact-EB12-33	Escherichia coli	IncI1	000145__HE610900_00001	MOBP	NC_019097	MPF_I	NC_019097_00085,NZ_CM001473_00069,NC_022267_00069,NC_019097_00075,NC_015965_00072,NC_023290_00086,NC_019111_00038,NC_022267_00057,NC_019097_00056	MOBP	HM021326	Conjugative	KJ484635	0.00162709	476.0	order	Enterobacterales	NarrowHostRange	family	Enterobacteriaceae	order	Enterobacteriales	0.03025255	MF152729	E. coli	E. coli J53	0.034	37.0
Res13-Lact-EB12-33	Escherichia coli	ColRNAI_rep_cluster_1857	000008__AJ627566	MOBP	NC_019076_00002	-	-	MOBP	MF083142	Mobilizable	CP019025	0.000167546	23.0	superkingdom	Bacteria	-	-	-	-	-	-	-	-	-	-	-
Res13-Lact-EB12-33	Escherichia coli	ColRNAI_rep_cluster_1857	000008__AJ627566	-	-	-	-	MOB_unknown,MOBP	NC_019986,NC_008697	Mobilizable	AP010957	0.00165343	32.0	superkingdom	Bacteria	-	-	-	-	-	-	-	-	-	-	-
Res13-Lact-EB12-33	Escherichia coli	IncFIB	000096__NC_019117_00097	-	-	-	-	-	-	Non-mobilizable	CP019007	0.0369409	539.0	order	Enterobacterales	-	-	-	-	-	-	-	-	-	-	-
Res13-Lact-EB12-05	Escherichia coli	IncH	000138__CP021336_00001	-	-	-	-	-	-	Non-mobilizable	KX518745	0.0188053	1009.0	family	Enterobacteriaceae	-	-	-	-	-	-	-	-	-	-	-
Res13-Lact-EB12-05	Escherichia coli	IncI1	000145__HE610900_00001	MOBP	NC_019097	MPF_I	NC_019097_00085,NZ_CM001473_00069,NC_022267_00069,NC_019097_00075,NC_015965_00072,NC_023290_00086,NC_019111_00038,NC_022267_00057,NC_019097_00056	MOBP	HM021326	Conjugative	KJ484635	0.00378594	476.0	order	Enterobacterales	NarrowHostRange	family	Enterobacteriaceae	order	Enterobacteriales	0.03025255	MF152729	E. coli	E. coli J53	0.034	37.0
Res13-Lact-EB12-05	Escherichia coli	-	-	-	-	-	-	-	-	Non-mobilizable	CP021680	0.0298988	1068.0	-	-	-	-	-	-	-	-	-	-	-	-	-
Res13-Lact-EB12-05	Escherichia coli	IncFIB	000107__CP014778_00094	-	-	-	-	-	-	Non-mobilizable	CP006800	0.08480139999999999	1584.0	order	Enterobacterales	-	-	-	-	-	-	-	-	-	-	-
Res13-Lact-EB12-05	Escherichia coli	rep_cluster_1778	001201__CP010878_00001	MOBQ	NC_011411_00002	-	-	MOBQ,MOBQ	NC_010672,NC_013327	Mobilizable	CP011140	0.0006561539999999999	471.0	family	Enterobacteriaceae	-	-	-	-	-	-	-	-	-	-	-
Res13-Lact-EB12-05	Escherichia coli	-	-	MOBP	NC_021576_00050	-	-	-	-	Mobilizable	LC155908	0.0605648	731.0	family	Enterobacteriaceae	-	-	-	-	-	-	-	-	-	-	-
Res13-Lact-EB12-05	Escherichia coli	-	-	MOBP	NC_011416_00039	-	-	-	-	Mobilizable	CP003291	0.18676099999999998	1365.0	family	Enterobacteriaceae	-	-	-	-	-	-	-	-	-	-	-
Res13-Lact-EB13-22	Escherichia coli	IncFII,IncFIIA,IncFIA,IncY	000121__CP024805,000136__AP014877_00014,000094__NZ_CP015070_00117,000230__CP009168_00001	MOBF,MOBP	NC_017627_00068,NC_011416_00039	MPF_F	08-5333_00200,NC_008460_00107,NC_014615_00033,NC_010488_00021,NC_018966_00040,NC_017639_00100,NC_007675_00027,NC_013437_00116,NC_017639_00094,NC_019094_00090,NC_010409_00124,NC_022651_00077	-	-	Conjugative	JN983046	0.0378117	972.0	order	Enterobacterales	-	-	-	-	-	-	-	-	-	-	-
Res13-Lact-EB13-22	Escherichia coli	IncI1	000145__HE610900_00001	MOBP	NC_019097	MPF_I	NZ_CM001473_00069,NC_022267_00069,NC_019097_00075,NC_015965_00072,NC_023290_00086,NC_019111_00038,NC_022267_00057,NC_019097_00056,NC_019097_00085	MOBP	HM021326	Conjugative	KJ484635	0.0018924	476.0	order	Enterobacterales	NarrowHostRange	family	Enterobacteriaceae	order	Enterobacteriales	0.03025255	MF152729	E. coli	E. coli J53	0.034	37.0
Res13-Lact-EB13-22	Escherichia coli	ColRNAI_rep_cluster_1857	000008__AJ627566	MOBP	NC_019076_00002	-	-	MOBP	MF083142	Mobilizable	CP019025	0.000167546	23.0	superkingdom	Bacteria	-	-	-	-	-	-	-	-	-	-	-
Res13-Lact-EB13-22	Escherichia coli	ColRNAI_rep_cluster_1857	000008__AJ627566	-	-	-	-	MOB_unknown,MOBP	NC_019986,NC_008697	Mobilizable	AP010957	0.00165343	32.0	superkingdom	Bacteria	-	-	-	-	-	-	-	-	-	-	-
Res13-Lact-EB13-22	Escherichia coli	IncFIB	000096__NC_019117_00097	-	-	-	-	-	-	Non-mobilizable	CP019007	0.0369409	539.0	order	Enterobacterales	-	-	-	-	-	-	-	-	-	-	-
Res13-Lact-EB13-15	Escherichia coli	IncFII,IncFIIA,IncY,IncFIA	000121__CP024805,000136__AP014877_00014,000230__CP009168_00001,000094__NZ_CP015070_00117	MOBF,MOBP	NC_017627_00068,NC_011416_00039	MPF_F	08-5333_00200,NC_008460_00107,NC_014615_00033,NC_010488_00021,NC_018966_00040,NC_017639_00100,NC_007675_00027,NC_013437_00116,NC_017639_00094,NC_019094_00090,NC_010409_00124,NC_022651_00077	-	-	Conjugative	JN983046	0.037311000000000004	972.0	order	Enterobacterales	-	-	-	-	-	-	-	-	-	-	-
Res13-Lact-EB13-15	Escherichia coli	IncI1	000145__HE610900_00001	MOBP	NC_019097	MPF_I	NC_019097_00085,NZ_CM001473_00069,NC_022267_00069,NC_019097_00075,NC_015965_00072,NC_023290_00086,NC_019111_00038,NC_022267_00057,NC_019097_00056	MOBP	HM021326	Conjugative	KJ484635	0.00146992	476.0	order	Enterobacterales	NarrowHostRange	family	Enterobacteriaceae	order	Enterobacteriales	0.03025255	MF152729	E. coli	E. coli J53	0.034	37.0
Res13-Lact-EB13-15	Escherichia coli	ColRNAI_rep_cluster_1857	000008__AJ627566	MOBP	NC_019076_00002	-	-	MOBP	MF083142	Mobilizable	CP019025	0.000167546	23.0	superkingdom	Bacteria	-	-	-	-	-	-	-	-	-	-	-
Res13-Lact-EB13-15	Escherichia coli	ColRNAI_rep_cluster_1857	000008__AJ627566	-	-	-	-	MOB_unknown,MOBP	NC_019986,NC_008697	Mobilizable	AP010957	0.00165343	32.0	superkingdom	Bacteria	-	-	-	-	-	-	-	-	-	-	-
Res13-Lact-EB13-15	Escherichia coli	IncFIB	000096__NC_019117_00097	-	-	-	-	-	-	Non-mobilizable	CP019007	0.0369409	539.0	order	Enterobacterales	-	-	-	-	-	-	-	-	-	-	-
Res13-Lact-EB14-35	Escherichia coli	-	-	-	-	-	-	-	-	Non-mobilizable	CP021680	0.0292355	1068.0	-	-	-	-	-	-	-	-	-	-	-	-	-
Res13-Lact-EB14-35	Escherichia coli	IncN	000155__CP018649	MOBF	NC_015599_00019	MPF_T	NC_022375_00024,NC_008612_00190,NC_007682_00044,NC_014368_00014,NC_011617_00041,NC_009131_00030	MOBF	NZ_CP013027	Conjugative	CP022157	0.00659353	934.0	class	Gammaproteobacteria	BroadHostRange	family	Enterobacteriaceae	order	Enterobacteriales	0.0001	NC_009980	-	-	-	-
Res13-Lact-EB14-35	Escherichia coli	IncFIB	000107__CP014778_00094	-	-	-	-	-	-	Non-mobilizable	CP006800	0.08480139999999999	1584.0	order	Enterobacterales	-	-	-	-	-	-	-	-	-	-	-
Res13-Lact-EB14-35	Escherichia coli	-	-	MOBP	NC_021576_00050	-	-	-	-	Mobilizable	LC155908	0.12827	731.0	family	Enterobacteriaceae	-	-	-	-	-	-	-	-	-	-	-
Res13-Lact-EB14-35	Escherichia coli	IncH	000138__CP021336_00001	-	-	-	-	-	-	Non-mobilizable	KX518745	0.0190552	1009.0	family	Enterobacteriaceae	-	-	-	-	-	-	-	-	-	-	-
Res13-Lact-EB14-35	Escherichia coli	-	-	MOBP	NC_011416_00039	-	-	-	-	Mobilizable	CP003291	0.18676099999999998	1365.0	family	Enterobacteriaceae	-	-	-	-	-	-	-	-	-	-	-
Res13-Lact-EB17-22	Escherichia coli	IncFIA,IncFII,IncFIB	000094__NZ_CP015070_00117,000121__CP024805,000095__NZ_CP014273_00094	MOBF	NC_017627_00068	MPF_F	NC_022651_00077,NC_010409_00124,NC_019094_00090,NC_017639_00094,NC_013437_00116,NC_007675_00027,NC_017639_00100,NC_018966_00040,NC_010488_00021,NC_014615_00033,NC_008460_00107,08-5333_00200	-	-	Conjugative	CP022166	0.0037263000000000005	973.0	order	Enterobacterales	NarrowHostRange	family	Enterobacteriaceae	family	Enterobacteriaceae	0.0887648	CP001122	Salmonella enterica Kentucky CVM29188	E. coli DH10B	0.0003	37.0
Res13-Lact-EB17-22	Escherichia coli	IncI1	000145__HE610900_00001	MOBP	NC_019097	MPF_I	NC_019097_00085,NZ_CM001473_00069,NC_022267_00069,NC_019097_00075,NC_015965_00072,NC_023290_00086,NC_019111_00038,NC_022267_00057,NC_019097_00056	MOBP	HM021326	Conjugative	KJ484635	0.0031121	476.0	order	Enterobacterales	NarrowHostRange	family	Enterobacteriaceae	order	Enterobacteriales	0.03025255	MF152729	E. coli	E. coli J53	0.034	37.0
Res13-Lact-EC02-01	Citrobacter freundii
Res13-Lact-EC05-01	Citrobacter freundii
Res13-Lact-EC05-13	Citrobacter freundii
Res13-Lact-EC06-01	Escherichia coli	IncR	000204__CP008701_00115	MOBP	NC_021576_00050	-	-	-	-	Mobilizable	CP020073	0.0157789	730.0	family	Enterobacteriaceae	BroadHostRange	species	Klebsiella pneumoniae	-	-		JX424614	Klebsiella pneumoniae	Escherichia coli DH5Î±	-	-
Res13-Lact-EC06-01	Escherichia coli	IncFII,IncFIIA,IncFIB	000121__CP024805,000136__AP014877_00014,000095__NZ_CP014273_00094	MOBF,MOBP	NC_011980_00044,NC_011416_00039	-	-	MOBF	DQ286390	Mobilizable	AP014806	0.0461689	1549.0	order	Enterobacterales	NarrowHostRange	family	Enterobacteriaceae	family	Enterobacteriaceae	0.0887648	NC_004998	-	-	-	-
Res13-Lact-EC06-01	Escherichia coli	IncY	000230__CP009168_00001	-	-	-	-	-	-	Non-mobilizable	CP016549	0.022565099999999998	1009.0	species	Escherichia coli	-	-	-	-	-	-	-	-	-	-	-
Res13-Lact-EC06-01	Escherichia coli	IncX1	000216__CP009767_00121	-	-	-	-	-	-	Non-mobilizable	KT317614	0.0525139	39.0	family	Enterobacteriaceae	NarrowHostRange	family	Enterobacteriaceae	-	-	0.03195666666666667	DQ115387	-	-	-	-
Res13-Lact-EC07-17	Escherichia coli	-	-	-	-	-	-	-	-	Non-mobilizable	CP021680	0.0325113	1068.0	-	-	-	-	-	-	-	-	-	-	-	-	-
Res13-Lact-EC07-17	Escherichia coli	ColRNAI_rep_cluster_1291	000001__EU090225_00001	MOBQ	NC_019783_00003	-	-	-	-	Mobilizable	CP003226	0.0265635	509.0	superkingdom	Bacteria	-	-	-	-	-	-	-	-	-	-	-
Res13-Lact-EC07-17	Escherichia coli	IncFII,IncFIIA,IncFIB	000121__CP024805,000136__AP014877_00014,000095__NZ_CP014273_00094	-	-	MPF_F	NC_018966_00040,NC_017639_00100,NC_007675_00027,NC_019094_00068,NC_017639_00094,NC_017630_00031,NC_010719_00096,NC_010719_00097,NC_010409_00124,NC_022651_00077,08-5333_00200	MOBF,MOBF	CP017721,CP010205	Mobilizable	CP019018	0.0216393	973.0	order	Enterobacterales	NarrowHostRange	family	Enterobacteriaceae	family	Enterobacteriaceae	0.0887648	CP001122	Salmonella enterica Kentucky CVM29188	E. coli DH10B	0.0003	37.0
Res13-Lact-EC07-17	Escherichia coli	ColRNAI_rep_cluster_1857	000008__AJ627566	-	-	-	-	MOBP	NC_017657	Mobilizable	CP010182	0.0233762	19.0	superkingdom	Bacteria	-	-	-	-	-	-	-	-	-	-	-
Res13-Lact-EC07-17	Escherichia coli	ColRNAI_rep_cluster_1857	000008__AJ627566	-	-	-	-	MOBP	NC_008697	Mobilizable	AJ001708	0.0549966	25.0	superkingdom	Bacteria	-	-	-	-	-	-	-	-	-	-	-
Res13-Lact-EC07-17	Escherichia coli	IncI1	000145__HE610900_00001	MOBP	NC_019097	MPF_I	NC_022267_00057,NC_019111_00038,NC_023290_00086,NC_015965_00072,NC_019097_00075,NC_022267_00069,NZ_CM001473_00069,NC_019097_00085,NC_019097_00056	MOBP	JN253636	Conjugative	CP012936	0.0042398	476.0	order	Enterobacterales	NarrowHostRange	family	Enterobacteriaceae	order	Enterobacteriales	0.03025255	NC_011077	-	-	-	-
Res13-Lact-EC07-17	Escherichia coli	ColRNAI_rep_cluster_1885	000013__DQ995351_00001	-	-	-	-	-	-	Non-mobilizable	JN253636	0.0593303	414.0	species	Escherichia coli	-	-	-	-	-	-	-	-	-	-	-
Res13-Lact-EC07-17	Escherichia coli	ColRNAI_rep_cluster_1885	000013__DQ995351_00001	-	-	-	-	-	-	Non-mobilizable	JN253636	0.0981375	414.0	species	Escherichia coli	-	-	-	-	-	-	-	-	-	-	-
Res13-Lact-EC08-33	Escherichia coli	-	-	-	-	-	-	-	-	Non-mobilizable	CP021680	0.0291421	1068.0	-	-	-	-	-	-	-	-	-	-	-	-	-
Res13-Lact-EC08-33	Escherichia coli	IncFIB	000095__NZ_CP014273_00094	-	-	MPF_F	NC_017639_00094,NC_017630_00031,NC_010409_00124,NC_022651_00077,08-5333_00200,NC_010719_00096,NC_010719_00097,NC_019094_00068,NC_018966_00040,NC_017639_00100,NC_007675_00027,NC_008460_00107,NC_014615_00033	MOBF	CP017721	Mobilizable	CP005931	0.0215695	969.0	order	Enterobacterales	-	-	-	-	-	-	-	-	-	-	-
Res13-Lact-EC08-33	Escherichia coli	IncFII,IncFIIA	000121__CP024805,000136__AP014877_00014	-	-	MPF_F	NC_010409_00124,NC_022651_00077	MOBF	CP010205	Mobilizable	KU932028	0.04058540000000001	529.0	order	Enterobacterales	NarrowHostRange	family	Enterobacteriaceae	family	Enterobacteriaceae	0.0887648	NC_011812	-	-	-	-
Res13-Lact-EC08-33	Escherichia coli	ColRNAI_rep_cluster_1291	000001__EU090225_00001	MOBQ	NC_019783_00003	-	-	-	-	Mobilizable	CP003226	0.0265635	509.0	superkingdom	Bacteria	-	-	-	-	-	-	-	-	-	-	-
Res13-Lact-EC08-33	Escherichia coli	ColRNAI_rep_cluster_1857	000008__AJ627566	-	-	-	-	MOBP	NC_017657	Mobilizable	CP010182	0.0233762	19.0	superkingdom	Bacteria	-	-	-	-	-	-	-	-	-	-	-
Res13-Lact-EC08-33	Escherichia coli	-	-	MOBF	NC_011980_00044	-	-	-	-	Mobilizable	AP014806	0.0949813	1549.0	family	Enterobacteriaceae	-	-	-	-	-	-	-	-	-	-	-
Res13-Lact-EC08-33	Escherichia coli	IncI1	000145__HE610900_00001	MOBP	NC_019097	MPF_I	NC_019097_00056,NC_022267_00057,NC_019111_00038,NC_023290_00086,NC_015965_00072,NC_019097_00075,NC_022267_00069,NZ_CM001473_00069,NC_019097_00085	MOBP	JN253636	Conjugative	CP012936	0.00442466	476.0	order	Enterobacterales	NarrowHostRange	family	Enterobacteriaceae	order	Enterobacteriales	0.03025255	NC_011077	-	-	-	-
Res13-Lact-EC08-33	Escherichia coli	ColRNAI_rep_cluster_1857	000008__AJ627566	-	-	-	-	MOBP	NC_008697	Mobilizable	AJ001708	0.0549966	25.0	superkingdom	Bacteria	-	-	-	-	-	-	-	-	-	-	-
Res13-Lact-EC08-33	Escherichia coli	ColRNAI_rep_cluster_1885	000013__DQ995351_00001	-	-	-	-	MOBP	CP001386	Mobilizable	JN253636	0.06263250000000001	414.0	species	Escherichia coli	-	-	-	-	-	-	-	-	-	-	-
Res13-Lact-EC08-33	Escherichia coli	ColRNAI_rep_cluster_1291	000001__EU090225_00001	-	-	-	-	MOBP	NC_013942	Mobilizable	CP011139	0.0766828	502.0	superkingdom	Bacteria	-	-	-	-	-	-	-	-	-	-	-
Res13-Lact-EC08-33	Escherichia coli	ColRNAI_rep_cluster_1885	000013__DQ995351_00001	-	-	-	-	-	-	Non-mobilizable	JN253636	0.0981375	414.0	species	Escherichia coli	-	-	-	-	-	-	-	-	-	-	-
Res13-Lact-EC09-12	Escherichia coli	IncI1	000145__HE610900_00001	MOBP	NC_019097	MPF_I	NC_019097_00085,NZ_CM001473_00069,NC_022267_00069,NC_019097_00075,NC_015965_00072,NC_023290_00086,NC_019111_00038,NC_022267_00057,NC_019097_00056	MOBP	JN253636	Conjugative	CP012936	0.00666341	476.0	order	Enterobacterales	NarrowHostRange	family	Enterobacteriaceae	order	Enterobacteriales	0.03025255	NC_011077	-	-	-	-
Res13-Lact-EC09-12	Escherichia coli	-	-	-	-	-	-	-	-	Non-mobilizable	CP010208	0.0387085	2912.0	-	-	-	-	-	-	-	-	-	-	-	-	-
Res13-Lact-EC09-12	Escherichia coli	ColRNAI_rep_cluster_1857	000008__AJ627566	MOBP	NC_019076_00002	-	-	MOBP,MOBP	MF083142,NC_017721	Mobilizable	CP014198	0.014200899999999999	22.0	superkingdom	Bacteria	-	-	-	-	-	-	-	-	-	-	-
Res13-Lact-EC09-12	Escherichia coli	IncFII,IncFIIA,IncFIB,IncQ1	000121__CP024805,000136__AP014877_00014,000095__NZ_CP014273_00094,000195__NC_013728_00014	MOBF,MOBP	NC_017627_00068,NC_011416_00039	MPF_F	NC_022651_00077,NC_010409_00124,NC_019094_00090,NC_017639_00094,NC_013437_00116,NC_007675_00027,NC_017639_00100,NC_018966_00040,NC_010488_00021,NC_014615_00033,NC_008460_00107,08-5333_00200	MOBF	DQ286390	Conjugative	KJ484626	0.013015700000000002	539.0	phylum	Proteobacteria	NarrowHostRange	family	Enterobacteriaceae	family	Enterobacteriaceae	0.0887648	NC_004998	-	-	-	-
Res13-Lact-EC09-12	Escherichia coli	ColRNAI_rep_cluster_1987	000020__CP023920	MOBP	NC_016903_00002	-	-	MOBP	NC_019136	Mobilizable	CP016039	0.0259767	3.0	superkingdom	Bacteria	-	-	-	-	-	-	-	-	-	-	-
Res13-Lact-EC09-12	Escherichia coli	ColRNAI_rep_cluster_1987	000019__CP000651_00005	MOBF	CP019897	-	-	MOB_unknown	CP010224	Mobilizable	CP019897	0.010957099999999999	5.0	superkingdom	Bacteria	-	-	-	-	-	-	-	-	-	-	-
Res13-Lact-EC09-12	Escherichia coli	ColRNAI_rep_cluster_1857	000008__AJ627566	MOBF	CP019897	-	-	MOB_unknown	NZ_CP014319	Mobilizable	CP019897	0.0556462	5.0	superkingdom	Bacteria	-	-	-	-	-	-	-	-	-	-	-
Res13-Lact-EC09-12	Escherichia coli	ColRNAI_rep_cluster_1885	000013__DQ995351_00001	-	-	-	-	MOBP	CP001386	Mobilizable	JN253636	0.06263250000000001	414.0	species	Escherichia coli	-	-	-	-	-	-	-	-	-	-	-
Res13-Lact-EC12-13	Escherichia coli	IncI2	000147__CP006264_00003	MOBP	NC_022520_00030	MPF_T	NC_020270_00058,NC_019039_00051,NC_019039_00052,NC_020270_00063,NC_019115_00018	-	-	Conjugative	JN983044	0.0018924	644.0	family	Enterobacteriaceae	NarrowHostRange	family	Enterobacteriaceae	-	-	0.00505	JN983044	-	-	-	-
Res13-Lact-EC12-13	Escherichia coli	rep_cluster_488	001852__AP017612_00001	-	-	-	-	-	-	Non-mobilizable	CP017847	0.0163307	920.0	family	Enterobacteriaceae	-	-	-	-	-	-	-	-	-	-	-
Res13-Lact-EC12-13	Escherichia coli	IncN	000155__CP018649	MOBF	NC_015599_00019	MPF_T	NC_022375_00024,NC_008612_00190,NC_007682_00044,NC_014368_00014,NC_011617_00041,NC_009131_00030	MOBF	NZ_CP013027	Conjugative	CP022157	0.00842259	934.0	class	Gammaproteobacteria	BroadHostRange	family	Enterobacteriaceae	order	Enterobacteriales	0.0001	NC_003292	-	-	-	-
Res13-Lact-EC12-13	Escherichia coli	IncN	000155__CP018649	MOBF	NC_015599_00019	MPF_T	NC_022375_00024,NC_008612_00190,NC_007682_00044,NC_014368_00014,NC_011617_00041,NC_009131_00030	MOBF	NZ_CP013027	Conjugative	CP022157	0.00842259	934.0	class	Gammaproteobacteria	BroadHostRange	family	Enterobacteriaceae	order	Enterobacteriales	0.0001	NC_003292	-	-	-	-
Res13-Lact-EC12-13	Escherichia coli	IncI1	000145__HE610900_00001	MOBP	NC_019097	MPF_I	NC_019097_00085,NZ_CM001473_00069,NC_022267_00069,NC_019097_00075,NC_015965_00072,NC_023290_00086,NC_019111_00038,NC_022267_00057,NC_019097_00056	MOBP	JN253636	Conjugative	CP012936	0.00405685	476.0	order	Enterobacterales	NarrowHostRange	family	Enterobacteriaceae	order	Enterobacteriales	0.03025255	NC_011077	-	-	-	-
Res13-Lact-EC12-13	Escherichia coli	-	-	MOBP	NC_011416_00039	-	-	-	-	Mobilizable	CP021680	0.0898429	1068.0	family	Enterobacteriaceae	-	-	-	-	-	-	-	-	-	-	-
Res13-Lact-EC13-32	Escherichia coli	IncI2	000147__CP006264_00003	MOBP	NC_022520_00030	MPF_T	NC_020270_00058,NC_019039_00051,NC_019039_00052,NC_020270_00063,NC_019115_00018	-	-	Conjugative	JN983044	0.00144387	644.0	family	Enterobacteriaceae	NarrowHostRange	family	Enterobacteriaceae	-	-	0.00505	JN983044	-	-	-	-
Res13-Lact-EC13-32	Escherichia coli	rep_cluster_488	001852__AP017612_00001	-	-	-	-	-	-	Non-mobilizable	CP017847	0.0162749	920.0	family	Enterobacteriaceae	-	-	-	-	-	-	-	-	-	-	-
Res13-Lact-EC13-32	Escherichia coli	IncN	000155__CP018649	MOBF	NC_015599_00019	MPF_T	NC_022375_00024,NC_008612_00190,NC_007682_00044,NC_014368_00014,NC_011617_00041,NC_009131_00030	MOBF	NZ_CP013027	Conjugative	CP022157	0.013699100000000002	934.0	class	Gammaproteobacteria	BroadHostRange	family	Enterobacteriaceae	order	Enterobacteriales	0.0001	NC_003292	-	-	-	-
Res13-Lact-EC13-32	Escherichia coli	-	-	MOBP	NC_011416_00039	-	-	-	-	Mobilizable	CP021680	0.07335449999999999	1068.0	family	Enterobacteriaceae	-	-	-	-	-	-	-	-	-	-	-
Res13-Lact-ER01-35	Escherichia coli	IncY	000230__CP009168_00001	-	-	-	-	-	-	Non-mobilizable	KX880944	0.012967700000000002	1009.0	species	Escherichia coli	-	-	-	-	-	-	-	-	-	-	-
Res13-Lact-ER01-35	Escherichia coli	IncI1	000145__HE610900_00001	MOBP	NC_019097	MPF_I	NC_019097_00085,NZ_CM001473_00069,NC_022267_00069,NC_019097_00075,NC_015965_00072,NC_023290_00086,NC_019111_00038,NC_022267_00057,NC_019097_00056	MOBP	HM021326	Conjugative	KJ484635	0.00165343	476.0	order	Enterobacterales	NarrowHostRange	family	Enterobacteriaceae	order	Enterobacteriales	0.03025255	MF152729	E. coli	E. coli J53	0.034	37.0
Res13-Lact-ER02-39	Escherichia coli	IncH	000138__CP021336_00001	-	-	-	-	-	-	Non-mobilizable	CP021336	0.03793819999999999	1009.0	family	Enterobacteriaceae	-	-	-	-	-	-	-	-	-	-	-
Res13-Lact-ER02-39	Escherichia coli	-	-	-	-	-	-	-	-	Non-mobilizable	CP021680	0.0240597	1068.0	-	-	-	-	-	-	-	-	-	-	-	-	-
Res13-Lact-ER02-39	Escherichia coli	IncFIA	000093__KX023259_00112	-	-	-	-	-	-	Non-mobilizable	MF370216	0.07095139999999998	542.0	family	Enterobacteriaceae	-	-	-	-	-	-	-	-	-	-	-
Res13-Lact-ER02-39	Escherichia coli	IncI1	000145__HE610900_00001	MOBP	NC_019097	MPF_I	NC_019097_00085,NC_019097_00075,NC_015965_00072,NC_023290_00086,NC_019111_00038,NC_022267_00057,NC_019097_00056	MOBP	HM021326	Conjugative	KM377239	0.00811798	476.0	order	Enterobacterales	NarrowHostRange	family	Enterobacteriaceae	order	Enterobacteriales	0.03025255	KJ484629	-	-	-	-
Res13-Lact-ER02-39	Escherichia coli	ColRNAI_rep_cluster_1857	000008__AJ627566	MOBF	CP019897	-	-	MOB_unknown	NZ_CP011607	Mobilizable	CP012933	0.012729299999999999	14.0	superkingdom	Bacteria	-	-	-	-	-	-	-	-	-	-	-
Res13-Lact-ER02-39	Escherichia coli	ColRNAI_rep_cluster_1857	000008__AJ627566	-	-	-	-	MOB_unknown,MOBP	NC_019986,CP018844	Mobilizable	CP019023	0.00227104	34.0	superkingdom	Bacteria	-	-	-	-	-	-	-	-	-	-	-
Res13-Lact-ER02-39	Escherichia coli	IncFII,IncFIIA	000121__CP024805,000136__AP014877_00014	-	-	-	-	-	-	Non-mobilizable	CP012496	0.11478	790.0	order	Enterobacterales	NarrowHostRange	family	Enterobacteriaceae	family	Enterobacteriaceae	0.0887648	NC_005327	-	-	-	-
Res13-Lact-ER02-39	Escherichia coli	IncFIB	000101__NZ_CP012345_00042	-	-	-	-	-	-	Non-mobilizable	CP021211	0.11675999999999999	1357.0	order	Enterobacterales	-	-	-	-	-	-	-	-	-	-	-
Res13-Lact-ER07-09	Escherichia coli	-	-	-	-	-	-	-	-	Non-mobilizable	CP021680	0.0273375	1068.0	-	-	-	-	-	-	-	-	-	-	-	-	-
Res13-Lact-ER07-09	Escherichia coli	-	-	-	-	-	-	-	-	Non-mobilizable	AB905284	0.0195632	2178.0	-	-	-	-	-	-	-	-	-	-	-	-	-
Res13-Lact-ER07-09	Escherichia coli	IncI1	000145__HE610900_00001	MOBP	NC_019097	MPF_I	NC_019097_00085,NZ_CM001473_00069,NC_022267_00069,NC_019097_00075,NC_015965_00072,NC_023290_00086,NC_019111_00038,NC_022267_00057,NC_019097_00056	MOBP	JN253636	Conjugative	CP016522	0.00319852	476.0	order	Enterobacterales	NarrowHostRange	family	Enterobacteriaceae	order	Enterobacteriales	0.03025255	NC_011077	-	-	-	-
Res13-Lact-ER07-27	Escherichia coli	IncH	000138__CP021336_00001	-	-	-	-	-	-	Non-mobilizable	CP012491	0.0312752	1009.0	family	Enterobacteriaceae	-	-	-	-	-	-	-	-	-	-	-
Res13-Lact-ER07-27	Escherichia coli	-	-	-	-	-	-	-	-	Non-mobilizable	CP021680	0.024841299999999997	1068.0	-	-	-	-	-	-	-	-	-	-	-	-	-
Res13-Lact-ER07-27	Escherichia coli	IncI1	000145__HE610900_00001	MOBP	NC_019097	MPF_I	NC_019097_00085,NZ_CM001473_00069,NC_022267_00069,NC_019097_00075,NC_015965_00072,NC_023290_00086,NC_019111_00038,NC_022267_00057,NC_019097_00056	MOBP	HM021326	Conjugative	KJ484629	0.00659353	476.0	order	Enterobacterales	NarrowHostRange	family	Enterobacteriaceae	order	Enterobacteriales	0.03025255	KJ484629	-	-	-	-
Res13-Lact-ER07-27	Escherichia coli	ColRNAI_rep_cluster_1857	000008__AJ627566	MOBF	CP019897	-	-	MOB_unknown	NZ_CP011607	Mobilizable	CP012933	0.012729299999999999	14.0	superkingdom	Bacteria	-	-	-	-	-	-	-	-	-	-	-
Res13-Lact-ER07-27	Escherichia coli	ColRNAI_rep_cluster_1857	000008__AJ627566	-	-	-	-	MOB_unknown,MOBP	NC_019986,CP018844	Mobilizable	CP019023	0.00227104	34.0	superkingdom	Bacteria	-	-	-	-	-	-	-	-	-	-	-
Res13-Lact-ER07-27	Escherichia coli	IncFIA,IncFII,IncFIIA	000093__KX023259_00112,000121__CP024805,000136__AP014877_00014	-	-	MPF_Unknown	08-5333_00200	-	-	Non-mobilizable	CP010241	0.0525139	525.0	order	Enterobacterales	-	-	-	-	-	-	-	-	-	-	-
Res13-Lact-ER07-27	Escherichia coli	IncFIB	000101__NZ_CP012345_00042	-	-	-	-	-	-	Non-mobilizable	CP021211	0.0759181	1357.0	order	Enterobacterales	-	-	-	-	-	-	-	-	-	-	-
Res13-Lact-ER07-18	Escherichia coli	IncY	000230__CP009168_00001	-	-	-	-	-	-	Non-mobilizable	CP016549	0.0233762	1009.0	species	Escherichia coli	-	-	-	-	-	-	-	-	-	-	-
Res13-Lact-ER07-18	Escherichia coli	IncI1	000145__HE610900_00001	MOBP	NC_019097	MPF_I	NC_019097_00085,NZ_CM001473_00069,NC_022267_00069,NC_019097_00075,NC_015965_00072,NC_023290_00086,NC_019111_00038,NC_022267_00057,NC_019097_00056	MOBP	HM021326	Conjugative	KJ484635	0.00131423	476.0	order	Enterobacterales	NarrowHostRange	family	Enterobacteriaceae	order	Enterobacteriales	0.03025255	KJ484629	-	-	-	-
Res13-Lact-ER07-18	Escherichia coli	IncFIB,IncFIA	000095__NZ_CP014273_00094,000094__NZ_CP015070_00117	-	-	-	-	-	-	Non-mobilizable	HF922624	0.014975899999999999	973.0	order	Enterobacterales	-	-	-	-	-	-	-	-	-	-	-
Res13-Lact-ER07-18	Escherichia coli	ColRNAI_rep_cluster_1857	000008__AJ627566	-	-	-	-	MOBP,MOB_unknown	AP017298,NC_019986	Mobilizable	DQ286390	0.00221642	33.0	superkingdom	Bacteria	-	-	-	-	-	-	-	-	-	-	-
Res13-Lact-ER07-18	Escherichia coli	ColRNAI_rep_cluster_1857	000010__KY807921	-	-	-	-	MOB_unknown,MOBP	NC_019986,CP010136	Mobilizable	AF300473	0.053940300000000004	17.0	superkingdom	Bacteria	-	-	-	-	-	-	-	-	-	-	-
Res13-Lact-ER07-10	Escherichia coli	-	-	-	-	-	-	-	-	Non-mobilizable	CP021680	0.028588	1068.0	-	-	-	-	-	-	-	-	-	-	-	-	-
Res13-Lact-ER07-10	Escherichia coli	-	-	-	-	-	-	-	-	Non-mobilizable	AB905284	0.0190552	2178.0	-	-	-	-	-	-	-	-	-	-	-	-	-
Res13-Lact-ER07-10	Escherichia coli	IncI1	000145__HE610900_00001	MOBP	NC_019097	MPF_I	NC_019097_00085,NZ_CM001473_00069,NC_022267_00069,NC_019097_00075,NC_015965_00072,NC_023290_00086,NC_019111_00038,NC_022267_00057,NC_019097_00056	MOBP	JN253636	Conjugative	CP016522	0.00265838	476.0	order	Enterobacterales	NarrowHostRange	family	Enterobacteriaceae	order	Enterobacteriales	0.03025255	NC_011077	-	-	-	-
Res13-Lact-ER07-26	Escherichia coli	IncH	000138__CP021336_00001	-	-	-	-	-	-	Non-mobilizable	CP021336	0.0371871	1009.0	family	Enterobacteriaceae	-	-	-	-	-	-	-	-	-	-	-
Res13-Lact-ER07-26	Escherichia coli	-	-	-	-	-	-	-	-	Non-mobilizable	CP021680	0.0255655	1068.0	-	-	-	-	-	-	-	-	-	-	-	-	-
Res13-Lact-ER07-26	Escherichia coli	IncFIA	000093__KX023259_00112	-	-	-	-	-	-	Non-mobilizable	MF370216	0.0706202	542.0	family	Enterobacteriaceae	-	-	-	-	-	-	-	-	-	-	-
Res13-Lact-ER07-26	Escherichia coli	IncI1	000145__HE610900_00001	MOBP	NC_019097	MPF_I	NC_019097_00085,NC_019097_00075,NC_015965_00072,NC_023290_00086,NC_019111_00038,NC_022267_00057,NC_019097_00056	MOBP	HM021326	Conjugative	KM377239	0.00823165	476.0	order	Enterobacterales	NarrowHostRange	family	Enterobacteriaceae	order	Enterobacteriales	0.03025255	KJ484629	-	-	-	-
Res13-Lact-ER07-26	Escherichia coli	ColRNAI_rep_cluster_1857	000008__AJ627566	MOBF	CP019897	-	-	MOB_unknown	NZ_CP011607	Mobilizable	CP012933	0.012729299999999999	14.0	superkingdom	Bacteria	-	-	-	-	-	-	-	-	-	-	-
Res13-Lact-ER07-26	Escherichia coli	ColRNAI_rep_cluster_1857	000008__AJ627566	-	-	-	-	MOB_unknown,MOBP	NC_019986,CP018844	Mobilizable	CP019023	0.00227104	34.0	superkingdom	Bacteria	-	-	-	-	-	-	-	-	-	-	-
Res13-Lact-ER07-26	Escherichia coli	IncFII,IncFIIA	000121__CP024805,000136__AP014877_00014	-	-	-	-	-	-	Non-mobilizable	CP012496	0.118834	790.0	order	Enterobacterales	NarrowHostRange	family	Enterobacteriaceae	family	Enterobacteriaceae	0.0887648	NC_005327	-	-	-	-
Res13-Lact-ER07-26	Escherichia coli	IncFIB	000101__NZ_CP012345_00042	-	-	-	-	-	-	Non-mobilizable	CP021211	0.11675999999999999	1357.0	order	Enterobacterales	-	-	-	-	-	-	-	-	-	-	-
Res13-Lact-ER07-29	Escherichia coli	IncH	000138__CP021336_00001	-	-	-	-	-	-	Non-mobilizable	AP010962	0.0329357	1009.0	family	Enterobacteriaceae	-	-	-	-	-	-	-	-	-	-	-
Res13-Lact-ER07-29	Escherichia coli	-	-	-	-	-	-	-	-	Non-mobilizable	CP021680	0.0255655	1068.0	-	-	-	-	-	-	-	-	-	-	-	-	-
Res13-Lact-ER07-29	Escherichia coli	IncFIA	000093__KX023259_00112	-	-	-	-	-	-	Non-mobilizable	MF370216	0.0706202	542.0	family	Enterobacteriaceae	-	-	-	-	-	-	-	-	-	-	-
Res13-Lact-ER07-29	Escherichia coli	IncI1	000145__HE610900_00001	MOBP	NC_019097	MPF_I	NC_019097_00085,NC_019097_00075,NC_015965_00072,NC_023290_00086,NC_019111_00038,NC_022267_00057,NC_019097_00056	MOBP	HM021326	Conjugative	KJ484629	0.00846101	476.0	order	Enterobacterales	NarrowHostRange	family	Enterobacteriaceae	order	Enterobacteriales	0.03025255	KJ484629	-	-	-	-
Res13-Lact-ER07-29	Escherichia coli	ColRNAI_rep_cluster_1857	000008__AJ627566	MOBF	CP019897	-	-	MOB_unknown	NZ_CP011607	Mobilizable	CP012933	0.012729299999999999	14.0	superkingdom	Bacteria	-	-	-	-	-	-	-	-	-	-	-
Res13-Lact-ER07-29	Escherichia coli	ColRNAI_rep_cluster_1857	000008__AJ627566	-	-	-	-	MOB_unknown,MOBP	NC_019986,CP018844	Mobilizable	CP019023	0.00227104	34.0	superkingdom	Bacteria	-	-	-	-	-	-	-	-	-	-	-
Res13-Lact-ER07-29	Escherichia coli	IncFII,IncFIIA	000121__CP024805,000136__AP014877_00014	-	-	-	-	-	-	Non-mobilizable	CP012496	0.118834	790.0	order	Enterobacterales	NarrowHostRange	family	Enterobacteriaceae	family	Enterobacteriaceae	0.0887648	NC_005327	-	-	-	-
Res13-Lact-ER07-29	Escherichia coli	IncFIB	000101__NZ_CP012345_00042	-	-	-	-	-	-	Non-mobilizable	CP021211	0.11675999999999999	1357.0	order	Enterobacterales	-	-	-	-	-	-	-	-	-	-	-
Res13-Lact-ER10-16	Escherichia coli	IncFIB	000096__NC_019117_00097	-	-	-	-	-	-	Non-mobilizable	CP009167	0.0790711	541.0	order	Enterobacterales	-	-	-	-	-	-	-	-	-	-	-
Res13-Lact-ER10-16	Escherichia coli	-	-	-	-	-	-	-	-	Non-mobilizable	CP012736	0.035388499999999996	2911.0	-	-	-	-	-	-	-	-	-	-	-	-	-
Res13-Lact-ER10-16	Escherichia coli	IncX1	000215__KC853434_00019	-	-	-	-	-	-	Non-mobilizable	CP005391	0.057903300000000005	53.0	family	Enterobacteriaceae	NarrowHostRange	family	Enterobacteriaceae	-	-	0.03195666666666667	HE578058	-	-	-	-
Res13-Lact-ER10-16	Escherichia coli	IncY	000230__CP009168_00001	MOBP	NC_011416_00039	-	-	-	-	Mobilizable	KX518745	0.0224204	1009.0	species	Escherichia coli	-	-	-	-	-	-	-	-	-	-	-
Res13-Lact-ER10-16	Escherichia coli	-	-	-	-	-	-	-	-	Non-mobilizable	CP022068	0.0256472	444.0	-	-	-	-	-	-	-	-	-	-	-	-	-
Res13-Lact-ER10-16	Escherichia coli	ColRNAI_rep_cluster_1987	000019__CP000651_00005	-	-	-	-	MOBP	CP007658	Mobilizable	KM107847	0.06715639999999999	220.0	superkingdom	Bacteria	-	-	-	-	-	-	-	-	-	-	-
Res13-Lact-ER13-10	Escherichia coli	IncI1	000145__HE610900_00001	MOBP	NC_019097	MPF_I	NC_019097_00085,NZ_CM001473_00069,NC_022267_00069,NC_019097_00075,NC_015965_00072,NC_023290_00086,NC_019111_00038,NC_022267_00057,NC_019097_00056	MOBP	JN253636	Conjugative	CP012936	9.55247e-05	476.0	order	Enterobacterales	NarrowHostRange	family	Enterobacteriaceae	order	Enterobacteriales	0.03025255	NC_011077	-	-	-	-
Res13-Lact-ER13-36	Escherichia coli	-	-	MOBP	NC_022650_00002	MPF_T	NC_023907_00043,NC_023907_00045,NC_023907_00079	-	-	Conjugative	KY352406	0.0610707	649.0	family	Enterobacteriaceae	-	-	-	-	-	-	-	-	-	-	-
Res13-Lact-ER13-36	Escherichia coli	-	-	-	-	-	-	-	-	Non-mobilizable	CP021680	0.021709299999999997	1068.0	-	-	-	-	-	-	-	-	-	-	-	-	-
Res13-Lact-ER13-36	Escherichia coli	ColRNAI_rep_cluster_1291	000001__EU090225_00001	MOBQ	NC_019783_00003	-	-	-	-	Mobilizable	CP003226	0.0221335	509.0	superkingdom	Bacteria	-	-	-	-	-	-	-	-	-	-	-
Res13-Lact-ER13-36	Escherichia coli	ColRNAI_rep_cluster_1291	000001__EU090225_00001	MOBQ	NC_019783_00003	-	-	-	-	Mobilizable	CP003226	0.0221335	509.0	superkingdom	Bacteria	-	-	-	-	-	-	-	-	-	-	-
Res13-Lact-ER13-36	Escherichia coli	IncX1	000215__KC853434_00019	-	-	-	-	-	-	Non-mobilizable	CP020060	0.00614558	825.0	family	Enterobacteriaceae	-	-	-	-	-	-	-	-	-	-	-
Res13-Lact-ER14-24	Escherichia coli	rep_cluster_488	001852__AP017612_00001	-	-	-	-	-	-	Non-mobilizable	CP017847	0.0157789	920.0	family	Enterobacteriaceae	-	-	-	-	-	-	-	-	-	-	-
Res13-Lact-ER14-24	Escherichia coli	ColRNAI_rep_cluster_1857	000008__AJ627566	MOBP	NC_019076_00002	-	-	MOBP	MF083142	Mobilizable	CP016519	0.0006561539999999999	23.0	superkingdom	Bacteria	-	-	-	-	-	-	-	-	-	-	-
Res13-Lact-ER14-24	Escherichia coli	IncFIB,IncFIIA,IncFII	000095__NZ_CP014273_00094,000136__AP014877_00014,000121__CP024805	MOBP,MOBF	NC_011416_00039,NC_017627_00068	MPF_F	NC_022651_00077,NC_010409_00124,NC_019094_00090,NC_017639_00094,NC_013437_00116,NC_007675_00027,NC_017639_00100,NC_018966_00040,NC_010488_00021,NC_014615_00033,NC_008460_00107,08-5333_00200	MOBF	CP016042	Conjugative	CP001122	0.00378594	973.0	order	Enterobacterales	NarrowHostRange	family	Enterobacteriaceae	family	Enterobacteriaceae	0.0887648	CP001122	Salmonella enterica Kentucky CVM29188	E. coli DH10B	0.0003	37.0
Res13-Lact-ER14-24	Escherichia coli	ColRNAI_rep_cluster_1857	000008__AJ627566	-	-	-	-	MOB_unknown,MOBP	NC_019986,NC_008697	Mobilizable	AP010957	0.00154832	32.0	superkingdom	Bacteria	-	-	-	-	-	-	-	-	-	-	-
Res13-Lact-ER14-24	Escherichia coli	IncI1	000145__HE610900_00001	MOBP	NC_019097	MPF_I	NC_019097_00085,NZ_CM001473_00069,NC_022267_00069,NC_019097_00075,NC_015965_00072,NC_023290_00086,NC_019111_00038,NC_022267_00057,NC_019097_00056	MOBP	HM021326	Conjugative	KJ484635	0.00325637	476.0	order	Enterobacterales	NarrowHostRange	family	Enterobacteriaceae	order	Enterobacteriales	0.03025255	MF152729	E. coli	E. coli J53	0.034	37.0
Res13-Lact-LEA2-09	Escherichia coli	-	-	MOBF	NC_017627_00068	MPF_F	08-5333_00200,NC_010719_00096,NC_014615_00033,NC_010488_00021,NC_018966_00040,NC_017639_00100,NC_007675_00027,NC_013437_00116,NC_017639_00094,NC_019094_00090,NC_010409_00124,NC_022651_00077	MOBF	AF197335	Conjugative	CP012928	0.0247621	529.0	family	Enterobacteriaceae	-	-	-	-	-	-	-	-	-	-	-
Res13-Lact-LEA2-09	Escherichia coli	IncFIB	000095__NZ_CP014273_00094	-	-	-	-	-	-	Non-mobilizable	CP011916	0.0634394	539.0	order	Enterobacterales	-	-	-	-	-	-	-	-	-	-	-
Res13-Lact-LEA2-09	Escherichia coli	ColRNAI_rep_cluster_1857	000008__AJ627566	MOBP	NC_023328_00003	-	-	MOBP	NZ_CP016533	Mobilizable	CP011137	0.00146992	29.0	superkingdom	Bacteria	-	-	-	-	-	-	-	-	-	-	-
Res13-Lact-LEA2-09	Escherichia coli	-	-	-	-	-	-	-	-	Non-mobilizable	NC_013354	0.037311000000000004	1561.0	-	-	-	-	-	-	-	-	-	-	-	-	-
Res13-Lact-LEA2-09	Escherichia coli	IncI1	000145__HE610900_00001	MOBP,MOBP	NC_019097,NC_011416_00039	MPF_I	NC_022267_00057,NC_019097_00056,NC_023290_00086,NC_015965_00072,NC_019097_00075,NC_022267_00069,NZ_CM001473_00069,NC_019097_00085	MOBP	HM021326	Conjugative	KM377239	0.00251903	476.0	order	Enterobacterales	NarrowHostRange	family	Enterobacteriaceae	order	Enterobacteriales	0.03025255	MF152729	E. coli	E. coli J53	0.034	37.0
Res13-Lact-LEA2-09	Escherichia coli	ColRNAI_rep_cluster_1885	000013__DQ995351_00001	-	-	-	-	MOBP	NC_018997	Mobilizable	JN253636	0.052714	414.0	species	Escherichia coli	-	-	-	-	-	-	-	-	-	-	-
Res13-Lact-LEB1-11-b	Escherichia coli	IncFII,IncFIIA,IncFIA,IncY	000121__CP024805,000136__AP014877_00014,000094__NZ_CP015070_00117,000230__CP009168_00001	MOBF,MOBP	NC_017627_00068,NC_011416_00039	MPF_F	08-5333_00200,NC_008460_00107,NC_014615_00033,NC_010488_00021,NC_018966_00040,NC_017639_00100,NC_007675_00027,NC_013437_00116,NC_017639_00094,NC_019094_00090,NC_010409_00124,NC_022651_00077	MOBF	LN824137	Conjugative	JN983046	0.0371871	972.0	order	Enterobacterales	-	-	-	-	-	-	-	-	-	-	-
Res13-Lact-LEB1-11-b	Escherichia coli	IncI1	000145__HE610900_00001	MOBP	NC_019097	MPF_I	NC_019097_00085,NZ_CM001473_00069,NC_022267_00069,NC_019097_00075,NC_015965_00072,NC_023290_00086,NC_019111_00038,NC_022267_00057,NC_019097_00056	MOBP	HM021326	Conjugative	KJ484635	0.00199971	476.0	order	Enterobacterales	NarrowHostRange	family	Enterobacteriaceae	order	Enterobacteriales	0.03025255	MF152729	E. coli	E. coli J53	0.034	37.0
Res13-Lact-LEB1-11-b	Escherichia coli	ColRNAI_rep_cluster_1857	000008__AJ627566	MOBP	NC_019076_00002	-	-	MOBP	MF083142	Mobilizable	CP019025	0.000167546	23.0	superkingdom	Bacteria	-	-	-	-	-	-	-	-	-	-	-
Res13-Lact-LEB1-11-b	Escherichia coli	ColRNAI_rep_cluster_1857	000008__AJ627566	-	-	-	-	MOB_unknown,MOBP	NC_019986,NC_008697	Mobilizable	AP010957	0.00165343	32.0	superkingdom	Bacteria	-	-	-	-	-	-	-	-	-	-	-
Res13-Lact-LEB1-11-b	Escherichia coli	IncFIB	000096__NC_019117_00097	-	-	-	-	-	-	Non-mobilizable	CP019007	0.0369409	539.0	order	Enterobacterales	-	-	-	-	-	-	-	-	-	-	-
Res13-Lact-LEB3-27	Escherichia coli	IncX1	000216__CP009767_00121	MOBP	NC_019096_00001	MPF_T	NC_023277_00163,NC_019046_00026,NC_019067_00043,NC_010860_00022,NC_017624_00009	MOBP	CP007677	Conjugative	KX833212	0.0313762	47.0	family	Enterobacteriaceae	NarrowHostRange	family	Enterobacteriaceae	-	-	0.03195666666666667	JN935898	-	-	-	-
Res13-Lact-LEB3-27	Escherichia coli	-	-	-	-	-	-	-	-	Non-mobilizable	CP012736	0.0487413	2911.0	-	-	-	-	-	-	-	-	-	-	-	-	-
Res13-Lact-LEB3-27	Escherichia coli	ColRNAI_rep_cluster_1857	000008__AJ627566	MOBP	NC_011082_00002	-	-	MOBP	NZ_CP011065	Mobilizable	CP011433	0.00028831	259.0	superkingdom	Bacteria	-	-	-	-	-	-	-	-	-	-	-
Res13-Lact-LEB3-27	Escherichia coli	IncFII,IncFIIA,IncFIB,IncQ1	000121__CP024805,000136__AP014877_00014,000095__NZ_CP014273_00094,000195__NC_013728_00014	MOBF	NC_017627_00068	MPF_F	NC_022651_00077,NC_010409_00124,NC_019094_00090,NC_017639_00094,NC_013437_00116,NC_007675_00027,NC_017639_00100,NC_018966_00040,NC_010488_00021,NC_014615_00033,NC_010719_00096,08-5333_00200	MOBF	CP016042	Conjugative	KP398867	0.00123693	973.0	phylum	Proteobacteria	NarrowHostRange	family	Enterobacteriaceae	family	Enterobacteriaceae	0.0887648	CP001122	Salmonella enterica Kentucky CVM29188	E. coli DH10B	0.0003	37.0
Res13-Lact-LEB3-37	Escherichia fergusonii	rep_cluster_488	001852__AP017612_00001	-	-	-	-	-	-	Non-mobilizable	CP019002	0.018557900000000002	920.0	family	Enterobacteriaceae	-	-	-	-	-	-	-	-	-	-	-
Res13-Lact-LEB3-37	Escherichia fergusonii	-	-	-	-	-	-	-	-	Non-mobilizable	CP021680	0.00834599	1068.0	-	-	-	-	-	-	-	-	-	-	-	-	-
Res13-Lact-LEB3-37	Escherichia fergusonii	-	-	-	-	-	-	-	-	Non-mobilizable	KJ187751	0.0369409	449.0	-	-	-	-	-	-	-	-	-	-	-	-	-
Res13-Lact-LEB3-37	Escherichia fergusonii	-	-	-	-	-	-	-	-	Non-mobilizable	CP012736	0.0399018	2911.0	-	-	-	-	-	-	-	-	-	-	-	-	-
Res13-Lact-LEB3-20	Escherichia coli	IncX1	000216__CP009767_00121	MOBP	NC_019096_00001	MPF_T	NC_023277_00163,NC_019046_00026,NC_019067_00043,NC_010860_00022,NC_017624_00009	MOBP	CP007677	Conjugative	KX833212	0.0313762	47.0	family	Enterobacteriaceae	NarrowHostRange	family	Enterobacteriaceae	-	-	0.03195666666666667	JN935898	-	-	-	-
Res13-Lact-LEB3-20	Escherichia coli	-	-	-	-	-	-	-	-	Non-mobilizable	CP012736	0.0487413	2911.0	-	-	-	-	-	-	-	-	-	-	-	-	-
Res13-Lact-LEB3-20	Escherichia coli	ColRNAI_rep_cluster_1857	000008__AJ627566	MOBP	NC_014003_00004	-	-	MOBP	NZ_CP011065	Mobilizable	CP011433	0.000239895	259.0	superkingdom	Bacteria	-	-	-	-	-	-	-	-	-	-	-
Res13-Lact-LEB3-20	Escherichia coli	-	-	-	-	-	-	-	-	Non-mobilizable	NC_011513	0.0212234	2087.0	-	-	-	-	-	-	-	-	-	-	-	-	-
Res13-Lact-LEB3-20	Escherichia coli	IncFII,IncFIIA,IncFIB,IncQ1	000121__CP024805,000136__AP014877_00014,000095__NZ_CP014273_00094,000195__NC_013728_00014	MOBF	NC_017627_00068	MPF_F	NC_022651_00077,NC_010409_00124,NC_019094_00090,NC_017639_00094,NC_013437_00116,NC_007675_00027,NC_017639_00100,NC_018966_00040,NC_010488_00021,NC_014615_00033,NC_010719_00096,08-5333_00200	MOBF	CP016042	Conjugative	KP398867	0.0008558210000000001	973.0	phylum	Proteobacteria	NarrowHostRange	family	Enterobacteriaceae	family	Enterobacteriaceae	0.0887648	CP001122	Salmonella enterica Kentucky CVM29188	E. coli DH10B	0.0003	37.0
Res13-Lact-LEB3-12	Escherichia coli	IncX1	000216__CP009767_00121	MOBP	NC_019096_00001	MPF_T	NC_023277_00163,NC_019046_00026,NC_019067_00043,NC_010860_00022,NC_017624_00009	MOBP	CP007677	Conjugative	KX833212	0.0313762	47.0	family	Enterobacteriaceae	NarrowHostRange	family	Enterobacteriaceae	-	-	0.03195666666666667	JN935898	-	-	-	-
Res13-Lact-LEB3-12	Escherichia coli	-	-	-	-	-	-	-	-	Non-mobilizable	CP012736	0.0487413	2911.0	-	-	-	-	-	-	-	-	-	-	-	-	-
Res13-Lact-LEB3-12	Escherichia coli	ColRNAI_rep_cluster_1857	000008__AJ627566	MOBP	NC_014003_00004	-	-	MOBP	NZ_CP011065	Mobilizable	CP011433	0.000409992	259.0	superkingdom	Bacteria	-	-	-	-	-	-	-	-	-	-	-
Res13-Lact-LEB3-12	Escherichia coli	IncFII,IncFIIA,IncFIB,IncQ1	000121__CP024805,000136__AP014877_00014,000095__NZ_CP014273_00094,000195__NC_013728_00014	MOBF	NC_017627_00068	MPF_F	NC_022651_00077,NC_010409_00124,NC_019094_00090,NC_017639_00094,NC_013437_00116,NC_007675_00027,NC_017639_00100,NC_018966_00040,NC_010488_00021,NC_014615_00033,NC_010719_00096,08-5333_00200	MOBF	CP016042	Conjugative	KP398867	0.00123693	973.0	phylum	Proteobacteria	NarrowHostRange	family	Enterobacteriaceae	family	Enterobacteriaceae	0.0887648	CP001122	Salmonella enterica Kentucky CVM29188	E. coli DH10B	0.0003	37.0
Res13-Lact-LEB3-02	Escherichia coli	IncX1	000216__CP009767_00121	MOBP	NC_019096_00001	MPF_T	NC_023277_00163,NC_019046_00026,NC_019067_00043,NC_010860_00022,NC_017624_00009	MOBP	CP007677	Conjugative	KX833212	0.0313762	47.0	family	Enterobacteriaceae	NarrowHostRange	family	Enterobacteriaceae	-	-	0.03195666666666667	JN935898	-	-	-	-
Res13-Lact-LEB3-02	Escherichia coli	-	-	-	-	-	-	-	-	Non-mobilizable	CP012736	0.0487413	2911.0	-	-	-	-	-	-	-	-	-	-	-	-	-
Res13-Lact-LEB3-02	Escherichia coli	ColRNAI_rep_cluster_1857	000008__AJ627566	MOBP	NC_014003_00004	-	-	MOBP	NZ_CP011065	Mobilizable	CP011433	0.000239895	259.0	superkingdom	Bacteria	-	-	-	-	-	-	-	-	-	-	-
Res13-Lact-LEB3-02	Escherichia coli	IncFII,IncFIIA,IncFIB,IncQ1	000121__CP024805,000136__AP014877_00014,000095__NZ_CP014273_00094,000195__NC_013728_00014	MOBF	NC_017627_00068	MPF_F	NC_022651_00077,NC_010409_00124,NC_019094_00090,NC_017639_00094,NC_013437_00116,NC_007675_00027,NC_017639_00100,NC_018966_00040,NC_010488_00021,NC_014615_00033,NC_010719_00096,08-5333_00200	MOBF	CP016042	Conjugative	KP398867	0.00123693	973.0	phylum	Proteobacteria	NarrowHostRange	family	Enterobacteriaceae	family	Enterobacteriaceae	0.0887648	CP001122	Salmonella enterica Kentucky CVM29188	E. coli DH10B	0.0003	37.0
Res13-Lact-LEB3-09	Escherichia coli	IncFIA,IncFIB,IncFII	000094__NZ_CP015070_00117,000095__NZ_CP014273_00094,000121__CP024805	MOBF	NC_017627_00068	MPF_F	NC_022651_00077,NC_010409_00124,NC_019094_00090,NC_017639_00094,NC_013437_00116,NC_007675_00027,NC_017639_00100,NC_018966_00040,NC_010488_00021,NC_014615_00033,NC_008460_00107,08-5333_00200	-	-	Conjugative	CP022166	0.00366686	973.0	order	Enterobacterales	NarrowHostRange	family	Enterobacteriaceae	family	Enterobacteriaceae	0.0887648	CP001122	Salmonella enterica Kentucky CVM29188	E. coli DH10B	0.0003	37.0
Res13-Lact-LEB3-09	Escherichia coli	IncI1	000145__HE610900_00001	MOBP	NC_019097	MPF_I	NC_019097_00085,NZ_CM001473_00069,NC_022267_00069,NC_019097_00075,NC_015965_00072,NC_023290_00086,NC_019111_00038,NC_022267_00057,NC_019097_00056	MOBP	HM021326	Conjugative	KJ484635	0.00296902	476.0	order	Enterobacterales	NarrowHostRange	family	Enterobacteriaceae	order	Enterobacteriales	0.03025255	MF152729	E. coli	E. coli J53	0.034	37.0
Res13-Lact-LER1-03	Escherichia coli	IncY	000230__CP009168_00001	-	-	-	-	-	-	Non-mobilizable	CP016549	0.0195632	1009.0	species	Escherichia coli	-	-	-	-	-	-	-	-	-	-	-
Res13-Lact-LER1-03	Escherichia coli	-	-	-	-	MPF_F	NC_008460_00107,NC_014615_00033,NC_010488_00021,NC_018966_00040,NC_017639_00100,NC_007675_00027,NC_013437_00116,NC_017639_00094,NC_019094_00090,NC_010409_00124,NC_022651_00077	-	-	Non-mobilizable	MF370216	0.0348125	542.0	-	-	-	-	-	-	-	-	-	-	-	-	-
Res13-Lact-LER1-03	Escherichia coli	IncFII,IncFIIA	000121__CP024805,000136__AP014877_00014	MOBF	NC_017627_00068	MPF_Unknown	08-5333_00200	-	-	Conjugative	CP019909	0.0680698	969.0	order	Enterobacterales	NarrowHostRange	family	Enterobacteriaceae	family	Enterobacteriaceae	0.0887648	NC_011812	-	-	-	-
Res13-Lact-LER1-03	Escherichia coli	ColRNAI_rep_cluster_1857	000008__AJ627566	MOBP	NC_019076_00002	-	-	MOBP	MF083142	Mobilizable	CP012628	0.000239895	23.0	superkingdom	Bacteria	-	-	-	-	-	-	-	-	-	-	-
Res13-Lact-LER1-03	Escherichia coli	ColRNAI_rep_cluster_1857	000008__AJ627566	-	-	-	-	MOB_unknown,MOBP	NC_019986,NZ_CP012683	Mobilizable	CP016042	0.0114419	35.0	superkingdom	Bacteria	-	-	-	-	-	-	-	-	-	-	-
Res13-Lact-LER1-03	Escherichia coli	IncI1	000145__HE610900_00001	MOBP	NC_019097	MPF_I	NC_019097_00085,NZ_CM001473_00069,NC_022267_00069,NC_019097_00075,NC_015965_00072,NC_023290_00086,NC_019111_00038,NC_022267_00057,NC_019097_00056	MOBP	HM021326	Conjugative	KJ484635	0.00354859	476.0	order	Enterobacterales	NarrowHostRange	family	Enterobacteriaceae	order	Enterobacteriales	0.03025255	KJ484629	-	-	-	-
Res13-Lact-LER1-03	Escherichia coli	ColRNAI_rep_cluster_1857	000008__AJ627566	MOBP	NC_019076_00002	-	-	MOBP	MF083142	Mobilizable	CP012628	0.000239895	23.0	superkingdom	Bacteria	-	-	-	-	-	-	-	-	-	-	-
Res13-Lact-LER1-03	Escherichia coli	ColRNAI_rep_cluster_1885	000013__DQ995351_00001	-	-	-	-	MOBP	NC_018997	Mobilizable	JN253636	0.0501998	414.0	species	Escherichia coli	-	-	-	-	-	-	-	-	-	-	-
Res13-Lact-LER1-21	Escherichia coli	IncH	000138__CP021336_00001	-	-	-	-	-	-	Non-mobilizable	CP021336	0.0375603	1009.0	family	Enterobacteriaceae	-	-	-	-	-	-	-	-	-	-	-
Res13-Lact-LER1-21	Escherichia coli	-	-	-	-	-	-	-	-	Non-mobilizable	CP021680	0.0255655	1068.0	-	-	-	-	-	-	-	-	-	-	-	-	-
Res13-Lact-LER1-21	Escherichia coli	IncFIA	000093__KX023259_00112	-	-	-	-	-	-	Non-mobilizable	MF370216	0.0719629	542.0	family	Enterobacteriaceae	-	-	-	-	-	-	-	-	-	-	-
Res13-Lact-LER1-21	Escherichia coli	IncI1	000145__HE610900_00001	MOBP	NC_019097	MPF_I	NC_019097_00085,NZ_CM001473_00069,NC_022267_00069,NC_019097_00075,NC_015965_00072,NC_023290_00086,NC_019111_00038,NC_022267_00057,NC_019097_00056	MOBP	HM021326	Conjugative	KJ484629	0.00701675	476.0	order	Enterobacterales	NarrowHostRange	family	Enterobacteriaceae	order	Enterobacteriales	0.03025255	KJ484629	-	-	-	-
Res13-Lact-LER1-21	Escherichia coli	ColRNAI_rep_cluster_1857	000008__AJ627566	MOBF	CP019897	-	-	MOB_unknown	NZ_CP011607	Mobilizable	CP012933	0.012729299999999999	14.0	superkingdom	Bacteria	-	-	-	-	-	-	-	-	-	-	-
Res13-Lact-LER1-21	Escherichia coli	ColRNAI_rep_cluster_1857	000008__AJ627566	-	-	-	-	MOB_unknown,MOBP	NC_019986,CP018844	Mobilizable	CP019023	0.00227104	34.0	superkingdom	Bacteria	-	-	-	-	-	-	-	-	-	-	-
Res13-Lact-LER1-21	Escherichia coli	IncFII,IncFIIA	000121__CP024805,000136__AP014877_00014	-	-	-	-	-	-	Non-mobilizable	CP012496	0.11019300000000001	790.0	order	Enterobacterales	NarrowHostRange	family	Enterobacteriaceae	family	Enterobacteriaceae	0.0887648	NC_005327	-	-	-	-
Res13-Lact-LER1-21	Escherichia coli	IncFIB	000101__NZ_CP012345_00042	-	-	-	-	-	-	Non-mobilizable	CP021211	0.0759181	1357.0	order	Enterobacterales	-	-	-	-	-	-	-	-	-	-	-
Res13-Lact-LER2-35-b	Citrobacter sp.	IncFIB	000104__CP010386_00052	-	-	-	-	-	-	Non-mobilizable	CP011655	0.000409992	86.0	order	Enterobacterales	-	-	-	-	-	-	-	-	-	-	-
Res13-Lact-LER2-35-b	Citrobacter sp.	-	-	-	-	-	-	-	-	Non-mobilizable	NC_011422	0.048035400000000006	4545.0	-	-	-	-	-	-	-	-	-	-	-	-	-
Res13-Lact-LER2-35-b	Citrobacter sp.	ColRNAI_rep_cluster_1987	000019__CP000651_00005	MOBP,MOBP	NC_011404_00002,NC_001848_00006	-	-	MOBP	CP018941	Mobilizable	CP004094	0.042731599999999995	106.0	superkingdom	Bacteria	-	-	-	-	-	-	-	-	-	-	-
Res13-Lact-LER2-35-b	Citrobacter sp.	IncFIB	000108__NC_014107_00054	-	-	-	-	-	-	Non-mobilizable	CP017182	0.140258	714.0	order	Enterobacterales	-	-	-	-	-	-	-	-	-	-	-
Res13-Lact-LER2-34	Escherichia coli	IncH	000138__CP021336_00001	-	-	-	-	-	-	Non-mobilizable	AP010962	0.0329357	1009.0	family	Enterobacteriaceae	-	-	-	-	-	-	-	-	-	-	-
Res13-Lact-LER2-34	Escherichia coli	-	-	-	-	-	-	-	-	Non-mobilizable	CP021680	0.0255655	1068.0	-	-	-	-	-	-	-	-	-	-	-	-	-
Res13-Lact-LER2-34	Escherichia coli	IncFIA	000093__KX023259_00112	-	-	-	-	-	-	Non-mobilizable	MF370216	0.0706202	542.0	family	Enterobacteriaceae	-	-	-	-	-	-	-	-	-	-	-
Res13-Lact-LER2-34	Escherichia coli	IncI1	000145__HE610900_00001	MOBP	NC_019097	MPF_I	NC_019097_00085,NC_019097_00075,NC_015965_00072,NC_023290_00086,NC_019111_00038,NC_022267_00057,NC_019097_00056	MOBP	HM021326	Conjugative	KJ484629	0.00861543	476.0	order	Enterobacterales	NarrowHostRange	family	Enterobacteriaceae	order	Enterobacteriales	0.03025255	KJ484629	-	-	-	-
Res13-Lact-LER2-34	Escherichia coli	ColRNAI_rep_cluster_1857	000008__AJ627566	MOBF	CP019897	-	-	MOB_unknown	NZ_CP011607	Mobilizable	CP012933	0.012729299999999999	14.0	superkingdom	Bacteria	-	-	-	-	-	-	-	-	-	-	-
Res13-Lact-LER2-34	Escherichia coli	ColRNAI_rep_cluster_1857	000008__AJ627566	-	-	-	-	MOB_unknown,MOBP	NC_019986,CP018844	Mobilizable	CP019023	0.00227104	34.0	superkingdom	Bacteria	-	-	-	-	-	-	-	-	-	-	-
Res13-Lact-LER2-34	Escherichia coli	IncFII,IncFIIA	000121__CP024805,000136__AP014877_00014	-	-	-	-	-	-	Non-mobilizable	CP012496	0.118834	790.0	order	Enterobacterales	NarrowHostRange	family	Enterobacteriaceae	family	Enterobacteriaceae	0.0887648	NC_005327	-	-	-	-
Res13-Lact-LER2-34	Escherichia coli	IncFIB	000101__NZ_CP012345_00042	-	-	-	-	-	-	Non-mobilizable	CP021211	0.11675999999999999	1357.0	order	Enterobacterales	-	-	-	-	-	-	-	-	-	-	-
Res13-Lact-PEA01-11	Escherichia coli	ColRNAI_rep_cluster_1857	000008__AJ627566	MOBP	NC_019076_00002	-	-	MOBP	MF083142	Mobilizable	CP016519	0.0006561539999999999	23.0	superkingdom	Bacteria	-	-	-	-	-	-	-	-	-	-	-
Res13-Lact-PEA01-11	Escherichia coli	IncFIIA,IncFII,IncFIB	000136__AP014877_00014,000121__CP024805,000095__NZ_CP014273_00094	MOBF,MOBP	NC_017627_00068,NC_011416_00039	MPF_F	NC_022651_00077,NC_010409_00124,NC_019094_00090,NC_017639_00094,NC_013437_00116,NC_007675_00027,NC_017639_00100,NC_018966_00040,NC_010488_00021,NC_014615_00033,NC_008460_00107,08-5333_00200	MOBF	CP016042	Conjugative	CP001122	0.00375609	973.0	order	Enterobacterales	NarrowHostRange	family	Enterobacteriaceae	family	Enterobacteriaceae	0.0887648	CP001122	Salmonella enterica Kentucky CVM29188	E. coli DH10B	0.0003	37.0
Res13-Lact-PEA01-11	Escherichia coli	ColRNAI_rep_cluster_1857	000008__AJ627566	-	-	-	-	MOB_unknown,MOBP	NC_019986,NC_008697	Mobilizable	AP010957	0.00154832	32.0	superkingdom	Bacteria	-	-	-	-	-	-	-	-	-	-	-
Res13-Lact-PEA01-11	Escherichia coli	rep_cluster_488	001852__AP017612_00001	-	-	-	-	-	-	Non-mobilizable	CP017847	0.0157789	920.0	family	Enterobacteriaceae	-	-	-	-	-	-	-	-	-	-	-
Res13-Lact-PEA01-11	Escherichia coli	IncI1	000145__HE610900_00001	MOBP	NC_019097	MPF_I	NC_019097_00085,NZ_CM001473_00069,NC_022267_00069,NC_019097_00075,NC_015965_00072,NC_023290_00086,NC_019111_00038,NC_022267_00057,NC_019097_00056	MOBP	HM021326	Conjugative	KJ484635	0.00305472	476.0	order	Enterobacterales	NarrowHostRange	family	Enterobacteriaceae	order	Enterobacteriales	0.03025255	MF152729	E. coli	E. coli J53	0.034	37.0
Res13-Lact-PEA02-37	Escherichia coli	IncR	000204__CP008701_00115	MOBP	NC_021576_00050	-	-	-	-	Mobilizable	KF954150	0.033914099999999996	731.0	family	Enterobacteriaceae	BroadHostRange	species	Klebsiella pneumoniae	-	-		JX424614	Klebsiella pneumoniae	Escherichia coli DH5Î±	-	-
Res13-Lact-PEA02-37	Escherichia coli	-	-	-	-	-	-	-	-	Non-mobilizable	CP020060	0.0163307	825.0	-	-	-	-	-	-	-	-	-	-	-	-	-
Res13-Lact-PEA02-37	Escherichia coli	IncFIIA,IncFII,IncFIA,IncFIB	000136__AP014877_00014,000121__CP024805,000094__NZ_CP015070_00117,000096__NC_019117_00097	MOBF	NC_017627_00068	MPF_F	08-5333_00200,NC_008460_00107,NC_014615_00033,NC_010488_00021,NC_018966_00040,NC_017639_00100,NC_007675_00027,NC_013437_00116,NC_017639_00094,NC_019094_00090,NC_010409_00124,NC_022651_00077	MOBF	FN868248	Conjugative	MF370216	0.030480400000000005	542.0	order	Enterobacterales	-	-	-	-	-	-	-	-	-	-	-
Res13-Lact-PEA02-37	Escherichia coli	IncX1	000215__KC853434_00019	-	-	-	-	-	-	Non-mobilizable	KT317614	0.0744324	39.0	family	Enterobacteriaceae	NarrowHostRange	family	Enterobacteriaceae	-	-	0.03195666666666667	HE578058	-	-	-	-
Res13-Lact-PEA02-37	Escherichia coli	-	-	-	-	-	-	-	-	Non-mobilizable	DQ916413	0.0450347	14.0	-	-	-	-	-	-	-	-	-	-	-	-	-
Res13-Lact-PEA02-37	Escherichia coli	-	-	-	-	-	-	-	-	Non-mobilizable	CP014491	0.011132099999999999	2395.0	-	-	-	-	-	-	-	-	-	-	-	-	-
Res13-Lact-PEA02-37	Escherichia coli	-	-	-	-	-	-	-	-	Non-mobilizable	CP020060	0.0163307	825.0	-	-	-	-	-	-	-	-	-	-	-	-	-
Res13-Lact-PEA02-11	Escherichia coli	IncFII,IncFIIA,IncFIB,IncQ1	000121__CP024805,000136__AP014877_00014,000095__NZ_CP014273_00094,000195__NC_013728_00014	MOBF	NC_017627_00068	MPF_F	NC_022651_00077,NC_010409_00124,NC_019094_00090,NC_017639_00094,NC_013437_00116,NC_007675_00027,NC_017639_00100,NC_018966_00040,NC_010488_00021,NC_014615_00033,NC_010719_00096,08-5333_00200	MOBF	CP016042	Conjugative	KP398867	0.0011856	973.0	phylum	Proteobacteria	NarrowHostRange	family	Enterobacteriaceae	family	Enterobacteriaceae	0.0887648	CP001122	Salmonella enterica Kentucky CVM29188	E. coli DH10B	0.0003	37.0
Res13-Lact-PEA03-11	Escherichia coli	ColRNAI_rep_cluster_1857	000008__AJ627566	MOBP	NC_019076_00002	-	-	MOBP	MF083142	Mobilizable	CP016519	0.0006561539999999999	23.0	superkingdom	Bacteria	-	-	-	-	-	-	-	-	-	-	-
Res13-Lact-PEA03-11	Escherichia coli	IncFIIA,IncFII,IncFIB	000136__AP014877_00014,000121__CP024805,000095__NZ_CP014273_00094	MOBF,MOBP	NC_017627_00068,NC_011416_00039	MPF_F	NC_022651_00077,NC_010409_00124,NC_019094_00090,NC_017639_00094,NC_013437_00116,NC_007675_00027,NC_017639_00100,NC_018966_00040,NC_010488_00021,NC_014615_00033,NC_008460_00107,08-5333_00200	MOBF	CP016042	Conjugative	CP001122	0.00357808	973.0	order	Enterobacterales	NarrowHostRange	family	Enterobacteriaceae	family	Enterobacteriaceae	0.0887648	CP001122	Salmonella enterica Kentucky CVM29188	E. coli DH10B	0.0003	37.0
Res13-Lact-PEA03-11	Escherichia coli	ColRNAI_rep_cluster_1857	000008__AJ627566	-	-	-	-	MOB_unknown,MOBP	NC_019986,NC_008697	Mobilizable	AP010957	0.00154832	32.0	superkingdom	Bacteria	-	-	-	-	-	-	-	-	-	-	-
Res13-Lact-PEA03-11	Escherichia coli	rep_cluster_488	001852__AP017612_00001	-	-	-	-	-	-	Non-mobilizable	CP017847	0.0157789	920.0	family	Enterobacteriaceae	-	-	-	-	-	-	-	-	-	-	-
Res13-Lact-PEA03-11	Escherichia coli	IncI1	000145__HE610900_00001	MOBP	NC_019097	MPF_I	NC_019097_00085,NZ_CM001473_00069,NC_022267_00069,NC_019097_00075,NC_015965_00072,NC_023290_00086,NC_019111_00038,NC_022267_00057,NC_019097_00056	MOBP	HM021326	Conjugative	KJ484635	0.00325637	476.0	order	Enterobacterales	NarrowHostRange	family	Enterobacteriaceae	order	Enterobacteriales	0.03025255	MF152729	E. coli	E. coli J53	0.034	37.0
Res13-Lact-PEA04-01	Escherichia coli	IncY,IncFII,IncFIIA,IncFIA	000230__CP009168_00001,000121__CP024805,000136__AP014877_00014,000094__NZ_CP015070_00117	MOBP	NC_011416_00039	MPF_F	NC_008460_00107,NC_014615_00033,NC_010488_00021,NC_018966_00040,NC_017639_00100,NC_007675_00027,NC_013437_00116,NC_017639_00094,NC_019094_00090,NC_010409_00124,NC_022651_00077,08-5333_00200	-	-	Conjugative	JN983046	0.037311000000000004	972.0	order	Enterobacterales	-	-	-	-	-	-	-	-	-	-	-
Res13-Lact-PEA04-01	Escherichia coli	IncFIB	000096__NC_019117_00097	-	-	-	-	-	-	Non-mobilizable	HF922624	0.0482105	973.0	order	Enterobacterales	-	-	-	-	-	-	-	-	-	-	-
Res13-Lact-PEA04-01	Escherichia coli	IncX4	000222__CP010880_00038	MOBP	NC_013718_00057	MPF_T	NC_013718_00041,NC_013718_00044,NC_013718_00045,NC_019128_00037	-	-	Conjugative	FN543504	0.00708822	585.0	family	Enterobacteriaceae	NarrowHostRange	family	Enterobacteriaceae	family	Enterobacteriaceae	0.022220134	FN543504	-	-	-	-
Res13-Lact-PEA04-01	Escherichia coli	ColRNAI_rep_cluster_1857	000008__AJ627566	MOBP	NC_019076_00002	-	-	MOBP	MF083142	Mobilizable	CP019025	0.000336872	23.0	superkingdom	Bacteria	-	-	-	-	-	-	-	-	-	-	-
Res13-Lact-PEA04-01	Escherichia coli	ColRNAI_rep_cluster_1857	000008__AJ627566	-	-	-	-	MOB_unknown,MOBP	NC_019986,NC_008697	Mobilizable	AP010957	0.00165343	32.0	superkingdom	Bacteria	-	-	-	-	-	-	-	-	-	-	-
Res13-Lact-PEA04-01	Escherichia coli	IncI1	000145__HE610900_00001	MOBP	NC_019097	MPF_I	NC_019097_00085,NZ_CM001473_00069,NC_022267_00069,NC_019097_00075,NC_015965_00072,NC_023290_00086,NC_019111_00038,NC_022267_00057,NC_019097_00056	MOBP	HM021326	Conjugative	KJ484635	0.0018924	476.0	order	Enterobacterales	NarrowHostRange	family	Enterobacteriaceae	order	Enterobacteriales	0.03025255	MF152729	E. coli	E. coli J53	0.034	37.0
Res13-Lact-PEA06-10	Escherichia coli	IncH	000138__CP021336_00001	-	-	-	-	-	-	Non-mobilizable	CP012491	0.0305785	1009.0	family	Enterobacteriaceae	-	-	-	-	-	-	-	-	-	-	-
Res13-Lact-PEA06-10	Escherichia coli	-	-	-	-	-	-	-	-	Non-mobilizable	CP021680	0.0255655	1068.0	-	-	-	-	-	-	-	-	-	-	-	-	-
Res13-Lact-PEA06-10	Escherichia coli	IncI1	000145__HE610900_00001	MOBP	NC_019097	MPF_I	NC_019097_00085,NC_019097_00075,NC_015965_00072,NC_023290_00086,NC_019111_00038,NC_022267_00057,NC_019097_00056	MOBP	HM021326	Conjugative	KM377239	0.00808024	476.0	order	Enterobacterales	NarrowHostRange	family	Enterobacteriaceae	order	Enterobacteriales	0.03025255	KJ484629	-	-	-	-
Res13-Lact-PEA06-10	Escherichia coli	ColRNAI_rep_cluster_1857	000008__AJ627566	MOBF	CP019897	-	-	MOB_unknown	NZ_CP011607	Mobilizable	CP012933	0.012729299999999999	14.0	superkingdom	Bacteria	-	-	-	-	-	-	-	-	-	-	-
Res13-Lact-PEA06-10	Escherichia coli	ColRNAI_rep_cluster_1857	000008__AJ627566	-	-	-	-	MOB_unknown,MOBP	NC_019986,CP018844	Mobilizable	CP019023	0.00227104	34.0	superkingdom	Bacteria	-	-	-	-	-	-	-	-	-	-	-
Res13-Lact-PEA06-10	Escherichia coli	IncFII,IncFIIA,IncFIA	000121__CP024805,000136__AP014877_00014,000093__KX023259_00112	-	-	MPF_F	08-5333_00200,NC_014615_00033,NC_008460_00107	-	-	Non-mobilizable	CP009167	0.0430292	541.0	order	Enterobacterales	-	-	-	-	-	-	-	-	-	-	-
Res13-Lact-PEA06-10	Escherichia coli	IncFIB	000101__NZ_CP012345_00042	-	-	-	-	-	-	Non-mobilizable	CP021211	0.11675999999999999	1357.0	order	Enterobacterales	-	-	-	-	-	-	-	-	-	-	-
Res13-Lact-PEA08-37	Escherichia coli	-	-	MOBF	NC_017627_00068	MPF_F	08-5333_00200,NC_010719_00096,NC_014615_00033,NC_010488_00021,NC_018966_00040,NC_017639_00100,NC_007675_00027,NC_013437_00116,NC_017639_00094,NC_019094_00090,NC_010409_00124,NC_022651_00077	-	-	Conjugative	CP012928	0.0254028	529.0	family	Enterobacteriaceae	-	-	-	-	-	-	-	-	-	-	-
Res13-Lact-PEA08-37	Escherichia coli	IncFIB	000095__NZ_CP014273_00094	-	-	-	-	-	-	Non-mobilizable	CP011916	0.0637124	539.0	order	Enterobacterales	-	-	-	-	-	-	-	-	-	-	-
Res13-Lact-PEA08-37	Escherichia coli	-	-	-	-	-	-	-	-	Non-mobilizable	NC_013354	0.0371871	1561.0	-	-	-	-	-	-	-	-	-	-	-	-	-
Res13-Lact-PEA08-37	Escherichia coli	ColRNAI_rep_cluster_1857	000008__AJ627566	MOBP	NC_023328_00003	-	-	MOBP	NZ_CP016533	Mobilizable	CP011137	0.00997914	29.0	superkingdom	Bacteria	-	-	-	-	-	-	-	-	-	-	-
Res13-Lact-PEA08-37	Escherichia coli	IncI1	000145__HE610900_00001	MOBP,MOBP	NC_011416_00039,NC_019097	MPF_I	NC_019097_00085,NZ_CM001473_00069,NC_022267_00069,NC_019097_00075,NC_015965_00072,NC_023290_00086,NC_019111_00038,NC_022267_00057,NC_019097_00056	MOBP	HM021326	Conjugative	KJ484635	0.0018924	476.0	order	Enterobacterales	NarrowHostRange	family	Enterobacteriaceae	order	Enterobacteriales	0.03025255	MF152729	E. coli	E. coli J53	0.034	37.0
Res13-Lact-PEA10-41	Escherichia coli	-	-	MOBF	NC_017627_00068	MPF_F	08-5333_00200,NC_010719_00096,NC_014615_00033,NC_010488_00021,NC_018966_00040,NC_017639_00100,NC_007675_00027,NC_013437_00116,NC_017639_00094,NC_019094_00090,NC_010409_00124,NC_022651_00077	MOBF	AF197335	Conjugative	CP012928	0.0252411	529.0	family	Enterobacteriaceae	-	-	-	-	-	-	-	-	-	-	-
Res13-Lact-PEA10-41	Escherichia coli	-	-	-	-	-	-	-	-	Non-mobilizable	NC_013354	0.0371871	1561.0	-	-	-	-	-	-	-	-	-	-	-	-	-
Res13-Lact-PEA10-41	Escherichia coli	ColRNAI_rep_cluster_1857	000008__AJ627566	MOBP	NC_023328_00003	-	-	MOBP	NZ_CP016533	Mobilizable	CP011137	0.00997914	29.0	superkingdom	Bacteria	-	-	-	-	-	-	-	-	-	-	-
Res13-Lact-PEA10-41	Escherichia coli	IncI1	000145__HE610900_00001	MOBP,MOBP	NC_011416_00039,NC_019097	MPF_I	NC_019097_00085,NZ_CM001473_00069,NC_022267_00069,NC_019097_00075,NC_015965_00072,NC_023290_00086,NC_019111_00038,NC_022267_00057,NC_019097_00056	MOBP	HM021326	Conjugative	KJ484635	0.00238081	476.0	order	Enterobacterales	NarrowHostRange	family	Enterobacteriaceae	order	Enterobacteriales	0.03025255	MF152729	E. coli	E. coli J53	0.034	37.0
Res13-Lact-PEA10-41	Escherichia coli	IncFIB	000095__NZ_CP014273_00094	-	-	-	-	-	-	Non-mobilizable	AY230888	0.04288	553.0	order	Enterobacterales	-	-	-	-	-	-	-	-	-	-	-
Res13-Lact-PEA10-41	Escherichia coli	ColRNAI_rep_cluster_1885	000013__DQ995351_00001	-	-	-	-	MOBP	NC_018997	Mobilizable	JN253636	0.052714	414.0	species	Escherichia coli	-	-	-	-	-	-	-	-	-	-	-
Res13-Lact-PEA12-26	Escherichia coli	-	-	MOBP	NC_022650_00002	MPF_T	NC_023907_00079,NC_023907_00043,NC_023907_00045	-	-	Conjugative	KY352406	0.0613264	649.0	family	Enterobacteriaceae	-	-	-	-	-	-	-	-	-	-	-
Res13-Lact-PEA12-26	Escherichia coli	IncI1	000145__HE610900_00001	MOBP,MOBP	NC_019097,NC_011416_00039	MPF_I	NZ_CM001473_00069,NC_022267_00069,NC_019097_00075,NC_015965_00072,NC_023290_00086,NC_019111_00038,NC_022267_00057,NC_019097_00056,NC_019097_00085	MOBP	HM021326	Conjugative	KJ484635	0.00396608	476.0	order	Enterobacterales	NarrowHostRange	family	Enterobacteriaceae	order	Enterobacteriales	0.03025255	MF152729	E. coli	E. coli J53	0.034	37.0
Res13-Lact-PEA12-26	Escherichia coli	IncFII,IncFIIA	000121__CP024805,000136__AP014877_00014	-	-	-	-	-	-	Non-mobilizable	CP018958	0.0759181	538.0	order	Enterobacterales	NarrowHostRange	family	Enterobacteriaceae	family	Enterobacteriaceae	0.0887648	NC_011812	-	-	-	-
Res13-Lact-PEA12-26	Escherichia coli	IncI2	000147__CP006264_00003	-	-	-	-	-	-	Non-mobilizable	CP018958	0.07335449999999999	538.0	family	Enterobacteriaceae	NarrowHostRange	family	Enterobacteriaceae	-	-	0.00505	CU928149	-	-	-	-
Res13-Lact-PEA12-26	Escherichia coli	ColRNAI_rep_cluster_1857	000003__NC_002119_00001	-	-	-	-	MOBP	NC_013942	Mobilizable	KC853438	0.052714	29.0	superkingdom	Bacteria	-	-	-	-	-	-	-	-	-	-	-
Res13-Lact-PEA13-10	Escherichia coli	IncFII,IncFIIA	000121__CP024805,000136__AP014877_00014	MOBF	NC_017627_00068	MPF_F	NC_022651_00077,NC_010409_00124,NC_019094_00090,NC_017639_00094,NC_014615_00033,NC_008460_00107,08-5333_00200	MOBF	DQ286390	Conjugative	CP011496	0.0343598	542.0	order	Enterobacterales	NarrowHostRange	family	Enterobacteriaceae	family	Enterobacteriaceae	0.0887648	JQ364967	Escherichia coli	E. coliÂ strain J53	0.0002	-
Res13-Lact-PEA13-10	Escherichia coli	IncFIB	000096__NC_019117_00097	-	-	-	-	-	-	Non-mobilizable	AY230888	0.0712856	553.0	order	Enterobacterales	-	-	-	-	-	-	-	-	-	-	-
Res13-Lact-PEA13-10	Escherichia coli	IncY	000230__CP009168_00001	-	-	-	-	-	-	Non-mobilizable	CP021734	0.0759181	1574.0	family	Enterobacteriaceae	-	-	-	-	-	-	-	-	-	-	-
Res13-Lact-PEA13-10	Escherichia coli	-	-	-	-	-	-	-	-	Non-mobilizable	CP017933	0.023677700000000003	111.0	-	-	-	-	-	-	-	-	-	-	-	-	-
Res13-Lact-PEA13-10	Escherichia coli	IncI1	000145__HE610900_00001	MOBP	NC_019097	MPF_I	NC_019097_00085,NZ_CM001473_00069,NC_022267_00069,NC_019097_00075,NC_015965_00072,NC_023290_00086,NC_019111_00038,NC_022267_00057,NC_019097_00056	MOBP	HM021326	Conjugative	KJ484635	0.00314086	476.0	order	Enterobacterales	NarrowHostRange	family	Enterobacteriaceae	order	Enterobacteriales	0.03025255	MF152729	E. coli	E. coli J53	0.034	37.0
Res13-Lact-PEA13-26	Escherichia coli	IncFII,IncFIIA	000121__CP024805,000136__AP014877_00014	MOBF	NC_017627_00068	MPF_F	NC_022651_00077,NC_010409_00124,NC_019094_00090,NC_017639_00094,NC_014615_00033,NC_008460_00107,08-5333_00200	MOBF	DQ286390	Conjugative	CP011496	0.0343598	542.0	order	Enterobacterales	NarrowHostRange	family	Enterobacteriaceae	family	Enterobacteriaceae	0.0887648	JQ364967	Escherichia coli	E. coliÂ strain J53	0.0002	-
Res13-Lact-PEA13-26	Escherichia coli	IncFIB	000096__NC_019117_00097	-	-	-	-	-	-	Non-mobilizable	AY230888	0.0716227	553.0	order	Enterobacterales	-	-	-	-	-	-	-	-	-	-	-
Res13-Lact-PEA13-26	Escherichia coli	IncY	000230__CP009168_00001	-	-	-	-	-	-	Non-mobilizable	CP021734	0.0759181	1574.0	family	Enterobacteriaceae	-	-	-	-	-	-	-	-	-	-	-
Res13-Lact-PEA13-26	Escherichia coli	-	-	-	-	-	-	-	-	Non-mobilizable	CP017933	0.023677700000000003	111.0	-	-	-	-	-	-	-	-	-	-	-	-	-
Res13-Lact-PEA13-26	Escherichia coli	IncI1	000145__HE610900_00001	MOBP	NC_019097	MPF_I	NC_019097_00085,NZ_CM001473_00069,NC_022267_00069,NC_019097_00075,NC_015965_00072,NC_023290_00086,NC_019111_00038,NC_022267_00057,NC_019097_00056	MOBP	HM021326	Conjugative	KJ484635	0.00314086	476.0	order	Enterobacterales	NarrowHostRange	family	Enterobacteriaceae	order	Enterobacteriales	0.03025255	MF152729	E. coli	E. coli J53	0.034	37.0
Res13-Lact-PEA13-11	Escherichia coli	IncFII,IncFIIA	000121__CP024805,000136__AP014877_00014	MOBF	NC_017627_00068	MPF_F	NC_022651_00077,NC_010409_00124,NC_019094_00090,NC_017639_00094,NC_014615_00033,NC_008460_00107,08-5333_00200	MOBF	DQ286390	Conjugative	CP011496	0.0343598	542.0	order	Enterobacterales	NarrowHostRange	family	Enterobacteriaceae	family	Enterobacteriaceae	0.0887648	JQ364967	Escherichia coli	E. coliÂ strain J53	0.0002	-
Res13-Lact-PEA13-11	Escherichia coli	IncFIB	000096__NC_019117_00097	-	-	-	-	-	-	Non-mobilizable	AY230888	0.0716227	553.0	order	Enterobacterales	-	-	-	-	-	-	-	-	-	-	-
Res13-Lact-PEA13-11	Escherichia coli	IncY	000230__CP009168_00001	-	-	-	-	-	-	Non-mobilizable	CP021734	0.0759181	1574.0	family	Enterobacteriaceae	-	-	-	-	-	-	-	-	-	-	-
Res13-Lact-PEA13-11	Escherichia coli	-	-	-	-	-	-	-	-	Non-mobilizable	CP017933	0.023677700000000003	111.0	-	-	-	-	-	-	-	-	-	-	-	-	-
Res13-Lact-PEA13-11	Escherichia coli	IncI1	000145__HE610900_00001	MOBP	NC_019097	MPF_I	NC_019097_00085,NZ_CM001473_00069,NC_022267_00069,NC_019097_00075,NC_015965_00072,NC_023290_00086,NC_019111_00038,NC_022267_00057,NC_019097_00056	MOBP	HM021326	Conjugative	KJ484635	0.00314086	476.0	order	Enterobacterales	NarrowHostRange	family	Enterobacteriaceae	order	Enterobacteriales	0.03025255	MF152729	E. coli	E. coli J53	0.034	37.0
Res13-Lact-PEA13-17	Escherichia coli	IncFII,IncFIIA	000121__CP024805,000136__AP014877_00014	MOBF	NC_017627_00068	MPF_F	NC_022651_00077,NC_010409_00124,NC_019094_00090,NC_017639_00094,NC_014615_00033,NC_008460_00107,08-5333_00200	MOBF	DQ286390	Conjugative	CP011496	0.0342477	542.0	order	Enterobacterales	NarrowHostRange	family	Enterobacteriaceae	family	Enterobacteriaceae	0.0887648	JQ364967	Escherichia coli	E. coliÂ strain J53	0.0002	-
Res13-Lact-PEA13-17	Escherichia coli	IncFIB	000096__NC_019117_00097	-	-	-	-	-	-	Non-mobilizable	AY230888	0.0712856	553.0	order	Enterobacterales	-	-	-	-	-	-	-	-	-	-	-
Res13-Lact-PEA13-17	Escherichia coli	IncY	000230__CP009168_00001	-	-	-	-	-	-	Non-mobilizable	CP021734	0.0759181	1574.0	family	Enterobacteriaceae	-	-	-	-	-	-	-	-	-	-	-
Res13-Lact-PEA13-17	Escherichia coli	IncI1	000145__HE610900_00001	MOBP	NC_019097	MPF_I	NC_019097_00085,NZ_CM001473_00069,NC_022267_00069,NC_019097_00075,NC_015965_00072,NC_023290_00086,NC_019111_00038,NC_022267_00057,NC_019097_00056	MOBP	HM021326	Conjugative	KJ484635	0.00305472	476.0	order	Enterobacterales	NarrowHostRange	family	Enterobacteriaceae	order	Enterobacteriales	0.03025255	MF152729	E. coli	E. coli J53	0.034	37.0
Res13-Lact-PEA13-17	Escherichia coli	-	-	-	-	-	-	-	-	Non-mobilizable	CP017933	0.023677700000000003	111.0	-	-	-	-	-	-	-	-	-	-	-	-	-
Res13-Lact-PEA13-09	Escherichia coli	IncFII,IncFIIA	000121__CP024805,000136__AP014877_00014	MOBF	NC_017627_00068	MPF_F	NC_022651_00077,NC_010409_00124,NC_019094_00090,NC_017639_00094,NC_014615_00033,NC_008460_00107,08-5333_00200	MOBF	DQ286390	Conjugative	MF370216	0.0332581	542.0	order	Enterobacterales	-	-	-	-	-	-	-	-	-	-	-
Res13-Lact-PEA13-09	Escherichia coli	IncFIB	000096__NC_019117_00097	-	-	-	-	-	-	Non-mobilizable	AY230888	0.0699663	553.0	order	Enterobacterales	-	-	-	-	-	-	-	-	-	-	-
Res13-Lact-PEA13-09	Escherichia coli	IncY	000230__CP009168_00001	-	-	-	-	-	-	Non-mobilizable	CP021734	0.0759181	1574.0	family	Enterobacteriaceae	-	-	-	-	-	-	-	-	-	-	-
Res13-Lact-PEA13-09	Escherichia coli	IncI1	000145__HE610900_00001	MOBP	NC_019097	MPF_I	NC_019097_00085,NZ_CM001473_00069,NC_022267_00069,NC_019097_00075,NC_015965_00072,NC_023290_00086,NC_019111_00038,NC_022267_00057,NC_019097_00056	MOBP	HM021326	Conjugative	KJ484635	0.00489536	476.0	order	Enterobacterales	NarrowHostRange	family	Enterobacteriaceae	order	Enterobacteriales	0.03025255	KJ484629	-	-	-	-
Res13-Lact-PEA13-25	Escherichia coli	IncFII,IncFIIA	000121__CP024805,000136__AP014877_00014	MOBF	NC_017627_00068	MPF_F	NC_022651_00077,NC_010409_00124,NC_019094_00090,NC_017639_00094,NC_014615_00033,NC_008460_00107,08-5333_00200	MOBF	DQ286390	Conjugative	CP011496	0.0343598	542.0	order	Enterobacterales	NarrowHostRange	family	Enterobacteriaceae	family	Enterobacteriaceae	0.0887648	JQ364967	Escherichia coli	E. coliÂ strain J53	0.0002	-
Res13-Lact-PEA13-25	Escherichia coli	IncFIB	000096__NC_019117_00097	-	-	-	-	-	-	Non-mobilizable	AY230888	0.0716227	553.0	order	Enterobacterales	-	-	-	-	-	-	-	-	-	-	-
Res13-Lact-PEA13-25	Escherichia coli	IncY	000230__CP009168_00001	-	-	-	-	-	-	Non-mobilizable	CP021734	0.0759181	1574.0	family	Enterobacteriaceae	-	-	-	-	-	-	-	-	-	-	-
Res13-Lact-PEA13-25	Escherichia coli	-	-	-	-	-	-	-	-	Non-mobilizable	CP017933	0.023677700000000003	111.0	-	-	-	-	-	-	-	-	-	-	-	-	-
Res13-Lact-PEA13-25	Escherichia coli	IncI1	000145__HE610900_00001	MOBP	NC_019097	MPF_I	NC_019097_00085,NZ_CM001473_00069,NC_022267_00069,NC_019097_00075,NC_015965_00072,NC_023290_00086,NC_019111_00038,NC_022267_00057,NC_019097_00056	MOBP	HM021326	Conjugative	KJ484635	0.00325637	476.0	order	Enterobacterales	NarrowHostRange	family	Enterobacteriaceae	order	Enterobacteriales	0.03025255	MF152729	E. coli	E. coli J53	0.034	37.0
Res13-Lact-PEA14-20	Escherichia coli	-	-	MOBF	NC_017627_00068	MPF_F	08-5333_00200,NC_010719_00096,NC_014615_00033,NC_010488_00021,NC_018966_00040,NC_017639_00100,NC_007675_00027,NC_013437_00116,NC_017639_00094,NC_019094_00090,NC_010409_00124,NC_022651_00077	-	-	Conjugative	CP012928	0.0254028	529.0	family	Enterobacteriaceae	-	-	-	-	-	-	-	-	-	-	-
Res13-Lact-PEA14-20	Escherichia coli	IncFIB	000095__NZ_CP014273_00094	-	-	-	-	-	-	Non-mobilizable	CP011916	0.0637124	539.0	order	Enterobacterales	-	-	-	-	-	-	-	-	-	-	-
Res13-Lact-PEA14-20	Escherichia coli	-	-	-	-	-	-	-	-	Non-mobilizable	NC_013354	0.0371871	1561.0	-	-	-	-	-	-	-	-	-	-	-	-	-
Res13-Lact-PEA14-20	Escherichia coli	ColRNAI_rep_cluster_1857	000008__AJ627566	MOBP	NC_023328_00003	-	-	MOBP	NZ_CP016533	Mobilizable	CP011137	0.00997914	29.0	superkingdom	Bacteria	-	-	-	-	-	-	-	-	-	-	-
Res13-Lact-PEA14-20	Escherichia coli	IncI1	000145__HE610900_00001	MOBP,MOBP	NC_019097,NC_011416_00039	MPF_I	NC_019097_00085,NZ_CM001473_00069,NC_022267_00069,NC_019097_00075,NC_015965_00072,NC_023290_00086,NC_019111_00038,NC_022267_00057,NC_019097_00056	MOBP	HM021326	Conjugative	KJ484635	0.00152214	476.0	order	Enterobacterales	NarrowHostRange	family	Enterobacteriaceae	order	Enterobacteriales	0.03025255	MF152729	E. coli	E. coli J53	0.034	37.0
Res13-Lact-PEA14-20	Escherichia coli	ColRNAI_rep_cluster_1885	000013__DQ995351_00001	-	-	-	-	MOBP	NC_018997	Mobilizable	JN253636	0.052714	414.0	species	Escherichia coli	-	-	-	-	-	-	-	-	-	-	-
Res13-Lact-PEA18-23	Escherichia coli	IncI1	000145__HE610900_00001	MOBP,MOBP	NC_019097,NC_011416_00039	MPF_I	NC_019097_00085,NZ_CM001473_00069,NC_022267_00069,NC_019097_00075,NC_015965_00072,NC_023290_00086,NC_019111_00038,NC_022267_00057,NC_019097_00056	MOBP	HM021326	Conjugative	KJ484635	0.00396608	476.0	order	Enterobacterales	NarrowHostRange	family	Enterobacteriaceae	order	Enterobacteriales	0.03025255	MF152729	E. coli	E. coli J53	0.034	37.0
Res13-Lact-PEA18-23	Escherichia coli	IncFII,IncFIIA	000121__CP024805,000136__AP014877_00014	-	-	-	-	-	-	Non-mobilizable	CP018958	0.0759181	538.0	order	Enterobacterales	NarrowHostRange	family	Enterobacteriaceae	family	Enterobacteriaceae	0.0887648	NC_011812	-	-	-	-
Res13-Lact-PEA18-23	Escherichia coli	ColRNAI_rep_cluster_1857	000003__NC_002119_00001	-	-	-	-	MOBP	NC_013942	Mobilizable	KC853438	0.052714	29.0	superkingdom	Bacteria	-	-	-	-	-	-	-	-	-	-	-
Res13-Lact-PEA18-23	Escherichia coli	IncI2	000147__CP006264_00003	-	-	-	-	-	-	Non-mobilizable	CP018958	0.07335449999999999	538.0	family	Enterobacteriaceae	NarrowHostRange	family	Enterobacteriaceae	-	-	0.00505	CU928149	-	-	-	-
Res13-Lact-PEA19-11	Escherichia coli	IncI1	000145__HE610900_00001	MOBP,MOBP	NC_019097,NC_011416_00039	MPF_I	NC_019097_00085,NZ_CM001473_00069,NC_022267_00069,NC_019097_00075,NC_015965_00072,NC_023290_00086,NC_019111_00038,NC_022267_00057,NC_019097_00056	MOBP	HM021326	Conjugative	KJ484635	0.00396608	476.0	order	Enterobacterales	NarrowHostRange	family	Enterobacteriaceae	order	Enterobacteriales	0.03025255	MF152729	E. coli	E. coli J53	0.034	37.0
Res13-Lact-PEA19-11	Escherichia coli	IncFII,IncFIIA	000121__CP024805,000136__AP014877_00014	-	-	-	-	-	-	Non-mobilizable	CP018958	0.0759181	538.0	order	Enterobacterales	NarrowHostRange	family	Enterobacteriaceae	family	Enterobacteriaceae	0.0887648	NC_011812	-	-	-	-
Res13-Lact-PEA19-11	Escherichia coli	ColRNAI_rep_cluster_1857	000003__NC_002119_00001	-	-	-	-	MOBP	NC_013942	Mobilizable	KC853438	0.052714	29.0	superkingdom	Bacteria	-	-	-	-	-	-	-	-	-	-	-
Res13-Lact-PEA19-11	Escherichia coli	IncI2	000147__CP006264_00003	-	-	-	-	-	-	Non-mobilizable	CP018958	0.07335449999999999	538.0	family	Enterobacteriaceae	NarrowHostRange	family	Enterobacteriaceae	-	-	0.00505	CU928149	-	-	-	-
Res13-Lact-PEA20-36	Escherichia coli	IncFIIA,IncFII,IncFIB	000136__AP014877_00014,000121__CP024805,000095__NZ_CP014273_00094	-	-	MPF_F	NC_022651_00077,NC_010409_00124,NC_008460_00107,08-5333_00200	MOBF	FN868248	Mobilizable	CP000836	0.00669844	973.0	order	Enterobacterales	NarrowHostRange	family	Enterobacteriaceae	family	Enterobacteriaceae	0.0887648	CP001122	Salmonella enterica Kentucky CVM29188	E. coli DH10B	0.0003	37.0
Res13-Lact-PEA20-36	Escherichia coli	IncI1	000145__HE610900_00001	MOBP	NC_019097	MPF_I	NC_023290_00086,NC_019111_00038,NC_022267_00057,NC_019097_00056,NC_019097_00075,NC_022267_00069,NZ_CM001473_00069,NC_019097_00085	MOBP	HM021326	Conjugative	KJ484635	0.00263042	476.0	order	Enterobacterales	NarrowHostRange	family	Enterobacteriaceae	order	Enterobacteriales	0.03025255	MF152729	E. coli	E. coli J53	0.034	37.0
Res13-Lact-PEA20-36	Escherichia coli	-	-	-	-	-	-	-	-	Non-mobilizable	CP021680	0.0323015	1068.0	-	-	-	-	-	-	-	-	-	-	-	-	-
Res13-Lact-PEA23-13	Escherichia coli	IncX1	000216__CP009767_00121	MOBP	NC_019096_00001	MPF_T	NC_017624_00009,NC_010860_00022,NC_019067_00043,NC_013503_00034,NC_023277_00163	MOBP	CP006839	Conjugative	JN935898	0.00299754	46.0	family	Enterobacteriaceae	NarrowHostRange	family	Enterobacteriaceae	-	-	0.03195666666666667	JN935898	-	-	-	-
Res13-Lact-PEA23-13	Escherichia coli	IncFIB,IncQ1,IncFII,IncFIIA	000095__NZ_CP014273_00094,000195__NC_013728_00014,000121__CP024805,000136__AP014877_00014	MOBP,MOBF	NC_011416_00039,NC_017627_00068	MPF_F	NC_022651_00077,NC_010409_00124,NC_019094_00090,NC_017639_00094,NC_013437_00116,NC_007675_00027,NC_017639_00100,NC_014615_00033,NC_010719_00096,08-5333_00200	MOBF	CP016042	Conjugative	KP398867	0.0025468000000000005	973.0	phylum	Proteobacteria	NarrowHostRange	family	Enterobacteriaceae	family	Enterobacteriaceae	0.0887648	CP001122	Salmonella enterica Kentucky CVM29188	E. coli DH10B	0.0003	37.0
Res13-Lact-PEA23-13	Escherichia coli	ColRNAI_rep_cluster_1857	000008__AJ627566	MOBP	NC_019076_00002	-	-	MOBP	MF083142	Mobilizable	CP016519	0.000830728	23.0	superkingdom	Bacteria	-	-	-	-	-	-	-	-	-	-	-
Res13-Lact-PEA23-13	Escherichia coli	IncI1	000145__HE610900_00001	MOBP	NC_019097	MPF_I	NC_019097_00056,NC_022267_00057,NC_019111_00038,NC_023290_00086,NC_015965_00072,NC_019097_00075,NC_022267_00069,NZ_CM001473_00069,NC_019097_00085	MOBP	JN253636	Conjugative	CP012936	0.00314086	476.0	order	Enterobacterales	NarrowHostRange	family	Enterobacteriaceae	order	Enterobacteriales	0.03025255	NC_011077	-	-	-	-
Res13-Lact-PEA23-13	Escherichia coli	rep_cluster_1778	001201__CP010878_00001	MOBQ	NC_011411_00002	-	-	MOBQ,MOBQ	NC_009791,NC_002126	Mobilizable	CP011140	0.0197565	471.0	family	Enterobacteriaceae	-	-	-	-	-	-	-	-	-	-	-
Res13-Lact-PEA23-13	Escherichia coli	-	-	-	-	-	-	-	-	Non-mobilizable	CP014491	0.0271635	2395.0	-	-	-	-	-	-	-	-	-	-	-	-	-
Res13-Lact-PEA23-13	Escherichia coli	ColRNAI_rep_cluster_1885	000013__DQ995351_00001	-	-	-	-	MOBP	NC_018997	Mobilizable	JN253636	0.0501998	414.0	species	Escherichia coli	-	-	-	-	-	-	-	-	-	-	-
Res13-Lact-PEA25-11	Escherichia coli	IncX1	000216__CP009767_00121	MOBP	NC_019096_00001	MPF_T	NC_023277_00163,NC_019046_00026,NC_019067_00043,NC_010860_00022,NC_017624_00009	MOBP	CP007677	Conjugative	KX833212	0.028315100000000003	47.0	family	Enterobacteriaceae	-	-	-	-	-	-	-	-	-	-	-
Res13-Lact-PEA25-11	Escherichia coli	IncFIIA,IncFII,IncFIB	000136__AP014877_00014,000121__CP024805,000096__NC_019117_00097	MOBF	NC_017627_00068	-	-	MOBF	NC_009716	Mobilizable	CP014753	0.00730426	1561.0	order	Enterobacterales	NarrowHostRange	family	Enterobacteriaceae	family	Enterobacteriaceae	0.0887648	NC_012487	-	-	-	-
Res13-Lact-PEA25-11	Escherichia coli	ColRNAI_rep_cluster_1291	000001__EU090225_00001	MOBQ	NZ_AWFJ01000122_00007	-	-	MOBQ,MOBQ	NZ_CP011431,DQ318958	Mobilizable	FJ004638	0.013948599999999998	834.0	superkingdom	Bacteria	-	-	-	-	-	-	-	-	-	-	-
Res13-Lact-PEA25-11	Escherichia coli	-	-	MOBQ	NC_021523_00003	-	-	-	-	Mobilizable	CP022066	0.00781808	932.0	order	Enterobacterales	-	-	-	-	-	-	-	-	-	-	-
Res13-Lact-PEA25-11	Escherichia coli	-	-	MOBQ	NC_019783_00003	-	-	-	-	Mobilizable	CP003226	0.041143400000000004	509.0	superkingdom	Bacteria	-	-	-	-	-	-	-	-	-	-	-
Res13-Lact-PEA25-11	Escherichia coli	IncI1	000145__HE610900_00001	MOBP	NC_019097	MPF_I	NC_019111_00038,NC_022267_00057,NC_019097_00056,NC_023290_00086,NC_015965_00072,NC_019097_00075,NC_022267_00069,NZ_CM001473_00069,NC_019097_00085	MOBP	HM021326	Conjugative	KJ484635	0.0010072000000000002	476.0	order	Enterobacterales	NarrowHostRange	family	Enterobacteriaceae	order	Enterobacteriales	0.03025255	MF152729	E. coli	E. coli J53	0.034	37.0
Res13-Lact-PEA25-11	Escherichia coli	ColRNAI_rep_cluster_1857	000003__NC_002119_00001	-	-	-	-	MOBP	NC_013942	Mobilizable	KC853438	0.052117	29.0	superkingdom	Bacteria	-	-	-	-	-	-	-	-	-	-	-
Res13-Lact-PEA27-11	Escherichia coli	-	-	-	-	-	-	-	-	Non-mobilizable	CP012736	0.0482105	2911.0	-	-	-	-	-	-	-	-	-	-	-	-	-
Res13-Lact-PEA27-11	Escherichia coli	IncI1	000145__HE610900_00001	MOBP	NC_019097	MPF_I	NC_019097_00085,NZ_CM001473_00069,NC_022267_00069,NC_019097_00075,NC_015965_00072,NC_023290_00086,NC_019111_00038,NC_022267_00057,NC_019097_00056	MOBP	HM021326	Conjugative	KJ484635	0.00213483	476.0	order	Enterobacterales	NarrowHostRange	family	Enterobacteriaceae	order	Enterobacteriales	0.03025255	MF152729	E. coli	E. coli J53	0.034	37.0
Res13-Lact-PEA27-11	Escherichia coli	ColRNAI_rep_cluster_1885	000013__DQ995351_00001	-	-	-	-	MOBP	AB027308	Mobilizable	JN253636	0.0533217	414.0	species	Escherichia coli	-	-	-	-	-	-	-	-	-	-	-
Res13-Lact-PEA27-11	Escherichia coli	rep_cluster_48	001837__CP019904_00024	-	-	-	-	-	-	Non-mobilizable	CP019904	0.263022	1228.0	family	Enterobacteriaceae	-	-	-	-	-	-	-	-	-	-	-
Res13-Lact-PEA28-10	Escherichia coli	IncI2	000147__CP006264_00003	MOBP	NC_022520_00030	MPF_T	NC_020270_00058,NC_019039_00051,NC_019039_00052,NC_020270_00063,NC_019039_00065	-	-	Conjugative	CP016388	0.00162709	644.0	family	Enterobacteriaceae	NarrowHostRange	family	Enterobacteriaceae	-	-	0.00505	AP017614	-	-	-	-
Res13-Lact-PEA28-10	Escherichia coli	IncX1	000216__CP009767_00121	MOBP	NC_019096_00001	MPF_T	NC_023277_00163,NC_019046_00026,NC_019067_00043,NC_010860_00022,NC_017624_00009	MOBP	CP007677	Conjugative	KX833212	0.028405700000000002	47.0	family	Enterobacteriaceae	-	-	-	-	-	-	-	-	-	-	-
Res13-Lact-PEA28-10	Escherichia coli	IncFIIA,IncFII,IncFIB	000136__AP014877_00014,000121__CP024805,000096__NC_019117_00097	MOBF	NC_017627_00068	-	-	MOBF	NC_009716	Mobilizable	CP014753	0.00730426	1561.0	order	Enterobacterales	NarrowHostRange	family	Enterobacteriaceae	family	Enterobacteriaceae	0.0887648	NC_012487	-	-	-	-
Res13-Lact-PEA28-10	Escherichia coli	ColRNAI_rep_cluster_1291	000001__EU090225_00001	MOBQ	NZ_AWFJ01000122_00007	-	-	MOBQ,MOBQ	NZ_CP011431,DQ318958	Mobilizable	FJ004638	0.013948599999999998	834.0	superkingdom	Bacteria	-	-	-	-	-	-	-	-	-	-	-
Res13-Lact-PEA28-10	Escherichia coli	-	-	MOBQ	NC_021523_00003	-	-	-	-	Mobilizable	CP022066	0.00781808	932.0	order	Enterobacterales	-	-	-	-	-	-	-	-	-	-	-
Res13-Lact-PEA28-10	Escherichia coli	IncI1	000145__HE610900_00001	MOBP	NC_019097	MPF_I	NC_019111_00038,NC_022267_00057,NC_019097_00056,NC_023290_00086,NC_015965_00072,NC_019097_00075,NC_022267_00069,NZ_CM001473_00069,NC_019097_00085	MOBP	HM021326	Conjugative	KJ484635	0.0011089000000000001	476.0	order	Enterobacterales	NarrowHostRange	family	Enterobacteriaceae	order	Enterobacteriales	0.03025255	MF152729	E. coli	E. coli J53	0.034	37.0
Res13-Lact-PEA28-10	Escherichia coli	ColRNAI_rep_cluster_1857	000003__NC_002119_00001	-	-	-	-	MOBP	NC_013942	Mobilizable	KC853438	0.052117	29.0	superkingdom	Bacteria	-	-	-	-	-	-	-	-	-	-	-
Res13-Lact-PEB01-20	Escherichia coli	IncFIA,IncFIB,IncFII	000094__NZ_CP015070_00117,000095__NZ_CP014273_00094,000121__CP024805	MOBF	NC_017627_00068	MPF_F	NC_022651_00077,NC_010409_00124,NC_019094_00090,NC_017639_00094,NC_013437_00116,NC_007675_00027,NC_017639_00100,NC_018966_00040,NC_010488_00021,NC_014615_00033,NC_008460_00107,08-5333_00200	-	-	Conjugative	CP022166	0.00384578	973.0	order	Enterobacterales	NarrowHostRange	family	Enterobacteriaceae	family	Enterobacteriaceae	0.0887648	CP001122	Salmonella enterica Kentucky CVM29188	E. coli DH10B	0.0003	37.0
Res13-Lact-PEB01-20	Escherichia coli	IncI1	000145__HE610900_00001	MOBP	NC_019097	MPF_I	NC_019097_00085,NZ_CM001473_00069,NC_022267_00069,NC_019097_00075,NC_015965_00072,NC_023290_00086,NC_019111_00038,NC_022267_00057,NC_019097_00056	MOBP	HM021326	Conjugative	KJ484635	0.00331442	476.0	order	Enterobacterales	NarrowHostRange	family	Enterobacteriaceae	order	Enterobacteriales	0.03025255	MF152729	E. coli	E. coli J53	0.034	37.0
Res13-Lact-PEB03-33	Escherichia coli	IncN	000155__CP018649	MOBF	NC_015599_00019	MPF_T	NC_022375_00024,NC_008612_00190,NC_007682_00044,NC_014368_00014,NC_011617_00041,NC_009131_00030	MOBF	NZ_CP012928	Conjugative	JN102343	0.0196275	934.0	class	Gammaproteobacteria	-	-	-	-	-	-	-	-	-	-	-
Res13-Lact-PEB03-33	Escherichia coli	-	-	MOBP	NC_011416_00039	-	-	-	-	Mobilizable	CP003291	0.18226900000000001	1365.0	family	Enterobacteriaceae	-	-	-	-	-	-	-	-	-	-	-
Res13-Lact-PEB03-01	Escherichia coli	IncFIA,IncFIB,IncFII	000094__NZ_CP015070_00117,000095__NZ_CP014273_00094,000121__CP024805	MOBF	NC_017627_00068	MPF_F	NC_022651_00077,NC_010409_00124,NC_019094_00090,NC_017639_00094,NC_013437_00116,NC_007675_00027,NC_017639_00100,NC_018966_00040,NC_010488_00021,NC_014615_00033,NC_008460_00107,08-5333_00200	-	-	Conjugative	CP022166	0.00357808	973.0	order	Enterobacterales	NarrowHostRange	family	Enterobacteriaceae	family	Enterobacteriaceae	0.0887648	CP001122	Salmonella enterica Kentucky CVM29188	E. coli DH10B	0.0003	37.0
Res13-Lact-PEB03-01	Escherichia coli	IncI1	000145__HE610900_00001	MOBP	NC_019097	MPF_I	NC_019097_00085,NZ_CM001473_00069,NC_022267_00069,NC_019097_00075,NC_015965_00072,NC_023290_00086,NC_019111_00038,NC_022267_00057,NC_019097_00056	MOBP	HM021326	Conjugative	KJ484635	0.00340187	476.0	order	Enterobacterales	NarrowHostRange	family	Enterobacteriaceae	order	Enterobacteriales	0.03025255	MF152729	E. coli	E. coli J53	0.034	37.0
Res13-Lact-PEB04-01	Escherichia coli	IncI2	000147__CP006264_00003	MOBP	NC_022520_00030	MPF_T	NC_020270_00058,NC_019039_00051,NC_019039_00052,NC_020270_00063,NC_019115_00018	-	-	Conjugative	JN983044	0.000336872	644.0	family	Enterobacteriaceae	NarrowHostRange	family	Enterobacteriaceae	-	-	0.00505	JN983044	-	-	-	-
Res13-Lact-PEB04-01	Escherichia coli	IncY	000230__CP009168_00001	-	-	-	-	-	-	Non-mobilizable	CP016549	0.0202797	1009.0	species	Escherichia coli	-	-	-	-	-	-	-	-	-	-	-
Res13-Lact-PEB04-01	Escherichia coli	ColRNAI_rep_cluster_1291	000001__EU090225_00001	MOBQ	NC_019783_00003	-	-	-	-	Mobilizable	CP003226	0.0234513	509.0	superkingdom	Bacteria	-	-	-	-	-	-	-	-	-	-	-
Res13-Lact-PEB04-01	Escherichia coli	ColRNAI_rep_cluster_1857	000008__AJ627566	MOBP,MOBP	NC_023328_00003,NC_014003_00004	-	-	MOBP,MOBP	NZ_CP014198,NZ_CP011065	Mobilizable	KM107848	0.017011099999999998	29.0	superkingdom	Bacteria	-	-	-	-	-	-	-	-	-	-	-
Res13-Lact-PEB04-01	Escherichia coli	IncFIB,IncFII,IncFIIA	000095__NZ_CP014273_00094,000121__CP024805,000136__AP014877_00014	MOBP,MOBF	NC_011416_00039,NC_017627_00068	MPF_F	NC_022651_00077,NC_010409_00124,NC_019094_00090,NC_017639_00094,NC_013437_00116,NC_007675_00027,NC_017639_00100,NC_018966_00040,NC_010488_00021,NC_014615_00033,NC_010719_00096,08-5333_00200	-	-	Conjugative	CP012626	0.0237537	539.0	order	Enterobacterales	NarrowHostRange	family	Enterobacteriaceae	family	Enterobacteriaceae	0.0887648	CP001122	Salmonella enterica Kentucky CVM29188	E. coli DH10B	0.0003	37.0
Res13-Lact-PEB04-01	Escherichia coli	Inc13	000058__CP000643_00001	-	-	-	-	-	-	Non-mobilizable	CP008719	0.00128842	839.0	superkingdom	Bacteria	-	-	-	-	-	-	-	-	-	-	-
Res13-Lact-PEB05-01	Escherichia coli	IncFIB,IncFIA,IncFII	000095__NZ_CP014273_00094,000094__NZ_CP015070_00117,000121__CP024805	MOBF	NC_017627_00068	MPF_F	NC_022651_00077,NC_010409_00124,NC_019094_00090,NC_017639_00094,NC_013437_00116,NC_007675_00027,NC_017639_00100,NC_018966_00040,NC_010488_00021,NC_014615_00033,NC_008460_00107,08-5333_00200	-	-	Conjugative	CP022166	0.00473708	973.0	order	Enterobacterales	NarrowHostRange	family	Enterobacteriaceae	family	Enterobacteriaceae	0.0887648	CP001122	Salmonella enterica Kentucky CVM29188	E. coli DH10B	0.0003	37.0
Res13-Lact-PEB05-01	Escherichia coli	IncI1	000145__HE610900_00001	MOBP	NC_019097	MPF_I	NC_019097_00085,NZ_CM001473_00069,NC_022267_00069,NC_019097_00075,NC_015965_00072,NC_023290_00086,NC_019111_00038,NC_022267_00057,NC_019097_00056	MOBP	HM021326	Conjugative	KJ484635	0.00146992	476.0	order	Enterobacterales	NarrowHostRange	family	Enterobacteriaceae	order	Enterobacteriales	0.03025255	MF152729	E. coli	E. coli J53	0.034	37.0
Res13-Lact-PEB07-13-B	Escherichia coli	IncI2	000147__CP006264_00003	MOBP	NC_022520_00030	MPF_T	NC_020270_00058,NC_019039_00051,NC_019039_00052,NC_020270_00063,NC_019115_00018	-	-	Conjugative	JN983044	0.000830728	644.0	family	Enterobacteriaceae	NarrowHostRange	family	Enterobacteriaceae	-	-	0.00505	JN983044	-	-	-	-
Res13-Lact-PEB07-13-B	Escherichia coli	IncFIB,IncFIIA,IncFII	000095__NZ_CP014273_00094,000136__AP014877_00014,000121__CP024805	MOBF	NC_017627_00068	MPF_F	08-5333_00200,NC_008460_00107,NC_014615_00033,NC_010488_00021,NC_018966_00040,NC_017639_00100,NC_007675_00027,NC_013437_00116,NC_017639_00094,NC_019094_00090,NC_010409_00124,NC_022651_00077	-	-	Conjugative	CP010345	0.0200822	541.0	order	Enterobacterales	-	-	-	-	-	-	-	-	-	-	-
Res13-Lact-PEB07-13-B	Escherichia coli	IncX1	000216__CP009767_00121	-	-	-	-	MOBP	FR821778	Mobilizable	KX833212	0.0593303	47.0	family	Enterobacteriaceae	-	-	-	-	-	-	-	-	-	-	-
Res13-Lact-PEB07-13-B	Escherichia coli	-	-	-	-	-	-	-	-	Non-mobilizable	KX434884	0.0444041	659.0	-	-	-	-	-	-	-	-	-	-	-	-	-
Res13-Lact-PEB07-13-B	Escherichia coli	IncFIA,IncFIB	000093__KX023259_00112,000107__CP014778_00094	-	-	-	-	-	-	Non-mobilizable	KX023259	0.028405700000000002	699.0	order	Enterobacterales	-	-	-	-	-	-	-	-	-	-	-
Res13-Lact-PEB07-13-B	Escherichia coli	-	-	MOBP	NC_011416_00039	-	-	-	-	Mobilizable	CP006000	0.19173099999999998	1560.0	family	Enterobacteriaceae	-	-	-	-	-	-	-	-	-	-	-
Res13-Lact-PEB07-13-B	Escherichia coli	IncR	000204__CP008701_00115	-	-	-	-	-	-	Non-mobilizable	CP014299	0.050013999999999996	730.0	family	Enterobacteriaceae	BroadHostRange	species	Klebsiella pneumoniae	-	-		JX424614	Klebsiella pneumoniae	Escherichia coli DH5Î±	-	-
Res13-Lact-PEB07-13-B	Escherichia coli	ColRNAI_rep_cluster_1857	000008__AJ627566	-	-	-	-	-	-	Non-mobilizable	CP012164	0.0737105	100.0	superkingdom	Bacteria	-	-	-	-	-	-	-	-	-	-	-
Res13-Lact-PEB08-01	Escherichia coli	IncI1	000145__HE610900_00001	MOBP	NC_019097	MPF_I	NC_019097_00085,NZ_CM001473_00069,NC_022267_00069,NC_019097_00075,NC_015965_00072,NC_023290_00086,NC_019111_00038,NC_022267_00057,NC_019097_00056	MOBP	HM021326	Conjugative	KM377239	0.00210772	476.0	order	Enterobacterales	NarrowHostRange	family	Enterobacteriaceae	order	Enterobacteriales	0.03025255	MF152729	E. coli	E. coli J53	0.034	37.0
Res13-Lact-PEB08-01	Escherichia coli	IncFIA,IncFIB	000094__NZ_CP015070_00117,000096__NC_019117_00097	MOBF	NC_017627_00068	MPF_F	NC_008460_00107,NC_014615_00033,NC_010488_00021,NC_018966_00040,NC_017639_00100,NC_007675_00027,NC_013437_00116,NC_017639_00094,NC_019094_00090,NC_010409_00124,NC_022651_00077,08-5333_00200	MOBF	LN824137	Conjugative	JN983046	0.010783599999999999	972.0	order	Enterobacterales	-	-	-	-	-	-	-	-	-	-	-
Res13-Lact-PEB08-01	Escherichia coli	IncFII,IncFIIA	000121__CP024805,000136__AP014877_00014	-	-	-	-	-	-	Non-mobilizable	HF922624	0.11675999999999999	973.0	order	Enterobacterales	NarrowHostRange	family	Enterobacteriaceae	family	Enterobacteriaceae	0.0887648	FN543503	-	-	-	-
Res13-Lact-PEB08-01	Escherichia coli	-	-	MOBP	NC_011416_00039	-	-	-	-	Mobilizable	CP019561	0.109331	540.0	family	Enterobacteriaceae	-	-	-	-	-	-	-	-	-	-	-
Res13-Lact-PEB08-01	Escherichia coli	-	-	-	-	-	-	-	-	Non-mobilizable	CP019007	0.042731599999999995	539.0	-	-	-	-	-	-	-	-	-	-	-	-	-
Res13-Lact-PEB08-33	Escherichia coli	IncI1	000145__HE610900_00001	MOBP,MOBP	NC_011416_00039,NC_019097	MPF_I	NC_019097_00085,NZ_CM001473_00069,NC_022267_00069,NC_019097_00075,NC_015965_00072,NC_023290_00086,NC_019111_00038,NC_022267_00057,NC_019097_00056	MOBP	HM021326	Conjugative	KJ484635	0.00251903	476.0	order	Enterobacterales	NarrowHostRange	family	Enterobacteriaceae	order	Enterobacteriales	0.03025255	KJ484629	-	-	-	-
Res13-Lact-PEB08-33	Escherichia coli	IncFIB,IncFIA	000096__NC_019117_00097,000094__NZ_CP015070_00117	MOBF	NC_017627_00068	MPF_F	NC_008460_00107,NC_014615_00033,NC_010488_00021,NC_018966_00040,NC_017639_00100,NC_007675_00027,NC_013437_00116,NC_017639_00094,NC_019094_00090,NC_010409_00124,NC_022651_00077,08-5333_00200	MOBF	LN824137	Conjugative	JN983046	0.011176100000000001	972.0	order	Enterobacterales	-	-	-	-	-	-	-	-	-	-	-
Res13-Lact-PEB08-33	Escherichia coli	IncFII,IncFIIA	000121__CP024805,000136__AP014877_00014	-	-	-	-	-	-	Non-mobilizable	HF922624	0.11675999999999999	973.0	order	Enterobacterales	NarrowHostRange	family	Enterobacteriaceae	family	Enterobacteriaceae	0.0887648	FN543503	-	-	-	-
Res13-Lact-PEB08-33	Escherichia coli	-	-	-	-	-	-	-	-	Non-mobilizable	CP019007	0.0422904	539.0	-	-	-	-	-	-	-	-	-	-	-	-	-
Res13-Lact-PEB09-33	Escherichia coli	IncFII,IncFIIA,IncFIA,IncY	000121__CP024805,000136__AP014877_00014,000094__NZ_CP015070_00117,000230__CP009168_00001	MOBF,MOBP	NC_017627_00068,NC_011416_00039	MPF_F	08-5333_00200,NC_008460_00107,NC_014615_00033,NC_010488_00021,NC_018966_00040,NC_017639_00100,NC_007675_00027,NC_013437_00116,NC_017639_00094,NC_019094_00090,NC_010409_00124,NC_022651_00077	-	-	Conjugative	CP016549	0.03743540000000001	1009.0	order	Enterobacterales	-	-	-	-	-	-	-	-	-	-	-
Res13-Lact-PEB09-33	Escherichia coli	IncI1	000145__HE610900_00001	MOBP	NC_019097	MPF_I	NC_019097_00085,NZ_CM001473_00069,NC_022267_00069,NC_019097_00075,NC_015965_00072,NC_023290_00086,NC_019111_00038,NC_022267_00057,NC_019097_00056	MOBP	HM021326	Conjugative	KJ484635	0.00146992	476.0	order	Enterobacterales	NarrowHostRange	family	Enterobacteriaceae	order	Enterobacteriales	0.03025255	MF152729	E. coli	E. coli J53	0.034	37.0
Res13-Lact-PEB09-33	Escherichia coli	ColRNAI_rep_cluster_1857	000008__AJ627566	MOBP	NC_019076_00002	-	-	MOBP	MF083142	Mobilizable	CP019025	0.000167546	23.0	superkingdom	Bacteria	-	-	-	-	-	-	-	-	-	-	-
Res13-Lact-PEB09-33	Escherichia coli	ColRNAI_rep_cluster_1857	000008__AJ627566	-	-	-	-	MOB_unknown,MOBP	NC_019986,NC_008697	Mobilizable	AP010957	0.00165343	32.0	superkingdom	Bacteria	-	-	-	-	-	-	-	-	-	-	-
Res13-Lact-PEB09-33	Escherichia coli	IncFIB	000096__NC_019117_00097	-	-	-	-	-	-	Non-mobilizable	CP019007	0.0369409	539.0	order	Enterobacterales	-	-	-	-	-	-	-	-	-	-	-
Res13-Lact-PEB09-34	Escherichia coli	IncI1	000145__HE610900_00001	MOBP	NC_019097	MPF_I	NC_019097_00085,NZ_CM001473_00069,NC_022267_00069,NC_019097_00075,NC_015965_00072,NC_023290_00086,NC_019111_00038,NC_022267_00057,NC_019097_00056	MOBP	HM021326	Conjugative	KJ484635	0.00268639	476.0	order	Enterobacterales	NarrowHostRange	family	Enterobacteriaceae	order	Enterobacteriales	0.03025255	MF152729	E. coli	E. coli J53	0.034	37.0
Res13-Lact-PEB09-34	Escherichia coli	IncFIB,IncFIIA,IncFII	000096__NC_019117_00097,000136__AP014877_00014,000121__CP024805	MOBP,MOBF	NC_011416_00039,NC_017627_00068	MPF_F	08-5333_00200,NC_008460_00107,NC_014615_00033,NC_010488_00021,NC_018966_00040,NC_017639_00100,NC_007675_00027,NC_013437_00116,NC_017639_00094,NC_019094_00090,NC_010409_00124,NC_022651_00077	MOBF	FN868248	Conjugative	CP012683	0.010145900000000001	540.0	order	Enterobacterales	NarrowHostRange	family	Enterobacteriaceae	family	Enterobacteriaceae	0.0887648	NC_010558	-	-	-	-
Res13-Lact-PEB09-34	Escherichia coli	IncR	000204__CP008701_00115	MOBP	NC_021576_00050	-	-	-	-	Mobilizable	CP021948	0.0389696	731.0	family	Enterobacteriaceae	BroadHostRange	species	Klebsiella pneumoniae	-	-		JX424614	Klebsiella pneumoniae	Escherichia coli DH5Î±	-	-
Res13-Lact-PEB13-33	Escherichia coli	IncFII,IncFIIA,IncFIA,IncY	000121__CP024805,000136__AP014877_00014,000094__NZ_CP015070_00117,000230__CP009168_00001	MOBF,MOBP	NC_017627_00068,NC_011416_00039	MPF_F	08-5333_00200,NC_008460_00107,NC_014615_00033,NC_010488_00021,NC_018966_00040,NC_017639_00100,NC_007675_00027,NC_013437_00116,NC_017639_00094,NC_019094_00090,NC_010409_00124,NC_022651_00077	-	-	Conjugative	CP016549	0.0363341	1009.0	order	Enterobacterales	-	-	-	-	-	-	-	-	-	-	-
Res13-Lact-PEB13-33	Escherichia coli	IncI1	000145__HE610900_00001	MOBP	NC_019097	MPF_I	NC_019097_00085,NZ_CM001473_00069,NC_022267_00069,NC_019097_00075,NC_015965_00072,NC_023290_00086,NC_019111_00038,NC_022267_00057,NC_019097_00056	MOBP	HM021326	Conjugative	KM377239	0.00328537	476.0	order	Enterobacterales	NarrowHostRange	family	Enterobacteriaceae	order	Enterobacteriales	0.03025255	MF152729	E. coli	E. coli J53	0.034	37.0
Res13-Lact-PEB13-33	Escherichia coli	ColRNAI_rep_cluster_1857	000008__AJ627566	MOBP	NC_019076_00002	-	-	MOBP	MF083142	Mobilizable	CP019025	0.000167546	23.0	superkingdom	Bacteria	-	-	-	-	-	-	-	-	-	-	-
Res13-Lact-PEB13-33	Escherichia coli	ColRNAI_rep_cluster_1857	000008__AJ627566	-	-	-	-	MOB_unknown,MOBP	NC_019986,NC_008697	Mobilizable	AP010957	0.00165343	32.0	superkingdom	Bacteria	-	-	-	-	-	-	-	-	-	-	-
Res13-Lact-PEB13-33	Escherichia coli	IncFIB	000096__NC_019117_00097	-	-	-	-	-	-	Non-mobilizable	CP019007	0.037311000000000004	539.0	order	Enterobacterales	-	-	-	-	-	-	-	-	-	-	-
Res13-Lact-PEB13-34-B	Escherichia coli	IncFII,IncFIIA,IncFIA,IncY	000121__CP024805,000136__AP014877_00014,000094__NZ_CP015070_00117,000230__CP009168_00001	MOBF,MOBP	NC_017627_00068,NC_011416_00039	MPF_F	08-5333_00200,NC_008460_00107,NC_014615_00033,NC_010488_00021,NC_018966_00040,NC_017639_00100,NC_007675_00027,NC_013437_00116,NC_017639_00094,NC_019094_00090,NC_010409_00124,NC_022651_00077	-	-	Conjugative	JN983046	0.037311000000000004	972.0	order	Enterobacterales	-	-	-	-	-	-	-	-	-	-	-
Res13-Lact-PEB13-34-B	Escherichia coli	IncI1	000145__HE610900_00001	MOBP	NC_019097	MPF_I	NC_019097_00085,NZ_CM001473_00069,NC_022267_00069,NC_019097_00075,NC_015965_00072,NC_023290_00086,NC_019111_00038,NC_022267_00057,NC_019097_00056	MOBP	HM021326	Conjugative	KJ484635	0.00175922	476.0	order	Enterobacterales	NarrowHostRange	family	Enterobacteriaceae	order	Enterobacteriales	0.03025255	MF152729	E. coli	E. coli J53	0.034	37.0
Res13-Lact-PEB13-34-B	Escherichia coli	ColRNAI_rep_cluster_1857	000008__AJ627566	MOBP	NC_019076_00002	-	-	MOBP	MF083142	Mobilizable	CP019025	0.000167546	23.0	superkingdom	Bacteria	-	-	-	-	-	-	-	-	-	-	-
Res13-Lact-PEB13-34-B	Escherichia coli	ColRNAI_rep_cluster_1857	000008__AJ627566	-	-	-	-	MOB_unknown,MOBP	NC_019986,NC_008697	Mobilizable	AP010957	0.00165343	32.0	superkingdom	Bacteria	-	-	-	-	-	-	-	-	-	-	-
Res13-Lact-PEB13-34-B	Escherichia coli	IncFIB	000096__NC_019117_00097	-	-	-	-	-	-	Non-mobilizable	CP019007	0.037311000000000004	539.0	order	Enterobacterales	-	-	-	-	-	-	-	-	-	-	-
Res13-Lact-PEB14-36	Escherichia coli	IncH	000138__CP021336_00001	-	-	-	-	-	-	Non-mobilizable	KX518745	0.019244499999999998	1009.0	family	Enterobacteriaceae	-	-	-	-	-	-	-	-	-	-	-
Res13-Lact-PEB14-36	Escherichia coli	IncI1	000145__HE610900_00001	MOBP	NC_019097	MPF_I	NC_019097_00085,NZ_CM001473_00069,NC_022267_00069,NC_019097_00075,NC_015965_00072,NC_023290_00086,NC_019111_00038,NC_022267_00057,NC_019097_00056	MOBP	HM021326	Conjugative	KJ484635	0.00366686	476.0	order	Enterobacterales	NarrowHostRange	family	Enterobacteriaceae	order	Enterobacteriales	0.03025255	MF152729	E. coli	E. coli J53	0.034	37.0
Res13-Lact-PEB14-36	Escherichia coli	-	-	-	-	-	-	-	-	Non-mobilizable	CP021680	0.0292355	1068.0	-	-	-	-	-	-	-	-	-	-	-	-	-
Res13-Lact-PEB14-36	Escherichia coli	IncFIB	000107__CP014778_00094	-	-	-	-	-	-	Non-mobilizable	CP006800	0.08480139999999999	1584.0	order	Enterobacterales	-	-	-	-	-	-	-	-	-	-	-
Res13-Lact-PEB14-36	Escherichia coli	rep_cluster_1778	001201__CP010878_00001	MOBQ	NC_011411_00002	-	-	MOBQ,MOBQ	NC_010672,NC_013327	Mobilizable	CP011140	0.0006561539999999999	471.0	family	Enterobacteriaceae	-	-	-	-	-	-	-	-	-	-	-
Res13-Lact-PEB14-36	Escherichia coli	-	-	MOBP	NC_021576_00050	-	-	-	-	Mobilizable	LC155908	0.0605648	731.0	family	Enterobacteriaceae	-	-	-	-	-	-	-	-	-	-	-
Res13-Lact-PEB14-36	Escherichia coli	-	-	MOBP	NC_011416_00039	-	-	-	-	Mobilizable	CP003291	0.18676099999999998	1365.0	family	Enterobacteriaceae	-	-	-	-	-	-	-	-	-	-	-
Res13-Lact-PEB16-04	Escherichia coli	IncR	000204__CP008701_00115	MOBP	NC_021576_00050	-	-	-	-	Mobilizable	KF954150	0.0325113	731.0	family	Enterobacteriaceae	BroadHostRange	species	Klebsiella pneumoniae	-	-		JX424614	Klebsiella pneumoniae	Escherichia coli DH5Î±	-	-
Res13-Lact-PEB16-04	Escherichia coli	IncFII,IncFIIA,IncFIB	000121__CP024805,000136__AP014877_00014,000096__NC_019117_00097	MOBP,MOBF	NC_011416_00039,NC_017627_00068	MPF_F	NC_010488_00021,NC_018966_00040,NC_017639_00100,NC_007675_00027,NC_013437_00116,NC_017639_00094,NC_019094_00090,NC_010409_00124,NC_022651_00077,NC_010719_00096,08-5333_00200	MOBF	CP016042	Conjugative	KY007017	0.027688900000000002	973.0	order	Enterobacterales	NarrowHostRange	family	Enterobacteriaceae	family	Enterobacteriaceae	0.0887648	CP001122	Salmonella enterica Kentucky CVM29188	E. coli DH10B	0.0003	37.0
Res13-Lact-PEB16-04	Escherichia coli	ColRNAI_rep_cluster_1857	000008__AJ627566	MOBP	NC_019076_00002	-	-	MOBP	MF083142	Mobilizable	CP016519	0.000830728	23.0	superkingdom	Bacteria	-	-	-	-	-	-	-	-	-	-	-
Res13-Lact-PEB16-04	Escherichia coli	IncX1	000215__KC853434_00019	-	-	-	-	MOBP	EU164802	Mobilizable	FJ914220	0.0491	55.0	family	Enterobacteriaceae	NarrowHostRange	family	Enterobacteriaceae	-	-	0.03195666666666667	JQ269336	-	-	-	-
Res13-Lact-PEB17-17	Escherichia fergusonii	rep_cluster_488	001852__AP017612_00001	-	-	-	-	-	-	Non-mobilizable	CP019002	0.0179508	920.0	family	Enterobacteriaceae	-	-	-	-	-	-	-	-	-	-	-
Res13-Lact-PEB17-17	Escherichia fergusonii	-	-	-	-	-	-	-	-	Non-mobilizable	CP021680	0.00834599	1068.0	-	-	-	-	-	-	-	-	-	-	-	-	-
Res13-Lact-PEB17-17	Escherichia fergusonii	-	-	-	-	-	-	-	-	Non-mobilizable	KJ187751	0.0369409	449.0	-	-	-	-	-	-	-	-	-	-	-	-	-
Res13-Lact-PEB17-18	Escherichia coli	IncX1	000216__CP009767_00121	MOBP	NC_019096_00001	MPF_T	NC_023277_00163,NC_019046_00026,NC_019067_00043,NC_010860_00022,NC_017624_00009	MOBP	CP007677	Conjugative	KX833212	0.0313762	47.0	family	Enterobacteriaceae	NarrowHostRange	family	Enterobacteriaceae	-	-	0.03195666666666667	JN935898	-	-	-	-
Res13-Lact-PEB17-18	Escherichia coli	-	-	-	-	-	-	-	-	Non-mobilizable	CP012736	0.047344300000000006	2911.0	-	-	-	-	-	-	-	-	-	-	-	-	-
Res13-Lact-PEB17-18	Escherichia coli	ColRNAI_rep_cluster_1857	000008__AJ627566	MOBP	NC_014003_00004	-	-	MOBP	NZ_CP011065	Mobilizable	CP011433	0.000239895	259.0	superkingdom	Bacteria	-	-	-	-	-	-	-	-	-	-	-
Res13-Lact-PEB17-18	Escherichia coli	-	-	-	-	-	-	-	-	Non-mobilizable	NC_011513	0.014975899999999999	2087.0	-	-	-	-	-	-	-	-	-	-	-	-	-
Res13-Lact-PEB17-18	Escherichia coli	IncQ1,IncFII,IncFIIA,IncFIB	000195__NC_013728_00014,000121__CP024805,000136__AP014877_00014,000095__NZ_CP014273_00094	MOBF	NC_017627_00068	MPF_F	NC_022651_00077,NC_010409_00124,NC_019094_00090,NC_017639_00094,NC_013437_00116,NC_007675_00027,NC_017639_00100,NC_018966_00040,NC_010488_00021,NC_014615_00033,NC_010719_00096,08-5333_00200	MOBF	CP016042	Conjugative	KP398867	0.00123693	973.0	phylum	Proteobacteria	NarrowHostRange	family	Enterobacteriaceae	family	Enterobacteriaceae	0.0887648	CP001122	Salmonella enterica Kentucky CVM29188	E. coli DH10B	0.0003	37.0
Res13-Lact-PEB17-37-A	Escherichia fergusonii	rep_cluster_488	001852__AP017612_00001	-	-	-	-	-	-	Non-mobilizable	CP019002	0.018557900000000002	920.0	family	Enterobacteriaceae	-	-	-	-	-	-	-	-	-	-	-
Res13-Lact-PEB17-37-A	Escherichia fergusonii	-	-	-	-	-	-	-	-	Non-mobilizable	CP021680	0.00834599	1068.0	-	-	-	-	-	-	-	-	-	-	-	-	-
Res13-Lact-PEB17-37-A	Escherichia fergusonii	-	-	-	-	-	-	-	-	Non-mobilizable	KJ187751	0.0369409	449.0	-	-	-	-	-	-	-	-	-	-	-	-	-
Res13-Lact-PEB18-16	Escherichia coli	IncX1	000216__CP009767_00121	MOBP	NC_019096_00001	MPF_T	NC_023277_00163,NC_019046_00026,NC_019067_00043,NC_010860_00022,NC_017624_00009	MOBP	CP007677	Conjugative	KX833212	0.0313762	47.0	family	Enterobacteriaceae	NarrowHostRange	family	Enterobacteriaceae	-	-	0.03195666666666667	JN935898	-	-	-	-
Res13-Lact-PEB18-16	Escherichia coli	-	-	-	-	-	-	-	-	Non-mobilizable	CP012736	0.0487413	2911.0	-	-	-	-	-	-	-	-	-	-	-	-	-
Res13-Lact-PEB18-16	Escherichia coli	ColRNAI_rep_cluster_1857	000008__AJ627566	MOBP	NC_014003_00004	-	-	MOBP	NZ_CP011065	Mobilizable	CP011433	0.000239895	259.0	superkingdom	Bacteria	-	-	-	-	-	-	-	-	-	-	-
Res13-Lact-PEB18-16	Escherichia coli	IncFII,IncFIIA,IncFIB,IncQ1	000121__CP024805,000136__AP014877_00014,000095__NZ_CP014273_00094,000195__NC_013728_00014	MOBF	NC_017627_00068	MPF_F	NC_022651_00077,NC_010409_00124,NC_019094_00090,NC_017639_00094,NC_013437_00116,NC_007675_00027,NC_017639_00100,NC_018966_00040,NC_010488_00021,NC_014615_00033,NC_010719_00096,08-5333_00200	MOBF	CP016042	Conjugative	KP398867	0.00123693	973.0	phylum	Proteobacteria	NarrowHostRange	family	Enterobacteriaceae	family	Enterobacteriaceae	0.0887648	CP001122	Salmonella enterica Kentucky CVM29188	E. coli DH10B	0.0003	37.0
Res13-Lact-PEB20-37-A	Escherichia fergusonii	rep_cluster_488	001852__AP017612_00001	-	-	-	-	-	-	Non-mobilizable	CP019002	0.018557900000000002	920.0	family	Enterobacteriaceae	-	-	-	-	-	-	-	-	-	-	-
Res13-Lact-PEB20-37-A	Escherichia fergusonii	-	-	-	-	-	-	-	-	Non-mobilizable	CP021680	0.00834599	1068.0	-	-	-	-	-	-	-	-	-	-	-	-	-
Res13-Lact-PEB20-37-A	Escherichia fergusonii	-	-	-	-	-	-	-	-	Non-mobilizable	KJ187751	0.0369409	449.0	-	-	-	-	-	-	-	-	-	-	-	-	-
Res13-Lact-PEB20-37-A	Escherichia fergusonii	-	-	-	-	-	-	-	-	Non-mobilizable	CP012736	0.0399018	2911.0	-	-	-	-	-	-	-	-	-	-	-	-	-
Res13-Lact-PEB21-38-A	Escherichia fergusonii	-	-	-	-	-	-	-	-	Non-mobilizable	CP021680	0.00834599	1068.0	-	-	-	-	-	-	-	-	-	-	-	-	-
Res13-Lact-PEB21-38-A	Escherichia fergusonii	-	-	-	-	-	-	-	-	Non-mobilizable	KJ187751	0.0369409	449.0	-	-	-	-	-	-	-	-	-	-	-	-	-
Res13-Lact-PEB21-38-A	Escherichia fergusonii	-	-	-	-	-	-	-	-	Non-mobilizable	CP012736	0.0399018	2911.0	-	-	-	-	-	-	-	-	-	-	-	-	-
Res13-Lact-PEB21-38-A	Escherichia fergusonii	rep_cluster_488	001852__AP017612_00001	-	-	-	-	-	-	Non-mobilizable	CP019002	0.0186195	920.0	family	Enterobacteriaceae	-	-	-	-	-	-	-	-	-	-	-
Res13-Lact-PEC03-10	Citrobacter freundii
Res13-Lact-PEC05-17	Enterobacter cloacae
Res13-Lact-PEC05-01	Escherichia coli	IncFII,IncFIIA	000121__CP024805,000136__AP014877_00014	MOBP	NC_011416_00039	-	-	-	-	Mobilizable	CP019561	0.0786628	540.0	order	Enterobacterales	NarrowHostRange	family	Enterobacteriaceae	family	Enterobacteriaceae	0.0887648	NC_011812	-	-	-	-
Res13-Lact-PEC05-01	Escherichia coli	IncFII,IncFIIA,IncQ1,IncFIB	000121__CP024805,000136__AP014877_00014,000195__NC_013728_00014,000095__NZ_CP014273_00094	MOBF	NC_017627_00068	MPF_F	NC_017639_00094,NC_013437_00116,NC_007675_00027,NC_017639_00100,NC_018966_00040,NC_010488_00021,NC_014615_00033,NC_019094_00090,NC_010409_00124	MOBF	CP016042	Conjugative	KP398867	0.00594242	973.0	phylum	Proteobacteria	NarrowHostRange	family	Enterobacteriaceae	family	Enterobacteriaceae	0.0887648	CP001122	Salmonella enterica Kentucky CVM29188	E. coli DH10B	0.0003	37.0
Res13-Lact-PEC05-01	Escherichia coli	-	-	-	-	-	-	-	-	Non-mobilizable	CP021721	0.0206126	4200.0	-	-	-	-	-	-	-	-	-	-	-	-	-
Res13-Lact-PEC05-01	Escherichia coli	-	-	-	-	-	-	-	-	Non-mobilizable	CP021680	0.029048900000000002	1068.0	-	-	-	-	-	-	-	-	-	-	-	-	-
Res13-Lact-PEC05-01	Escherichia coli	IncN	000155__CP018649	-	-	-	-	-	-	Non-mobilizable	CP017725	0.0445606	934.0	class	Gammaproteobacteria	BroadHostRange	family	Enterobacteriaceae	order	Enterobacteriales	0.0001	NC_003292	-	-	-	-
Res13-Lact-PEC05-01	Escherichia coli	IncX1	000215__KC853434_00019	-	-	-	-	-	-	Non-mobilizable	CP005391	0.0618432	53.0	family	Enterobacteriaceae	NarrowHostRange	family	Enterobacteriaceae	-	-	0.03195666666666667	HE578058	-	-	-	-
Res13-Lact-PEC05-01	Escherichia coli	-	-	-	-	-	-	-	-	Non-mobilizable	CP017933	0.027600599999999996	111.0	-	-	-	-	-	-	-	-	-	-	-	-	-
Res13-Lact-PEC05-18	Enterobacter sp.
Res13-Lact-PEC05-16	Enterobacter cloacae
Res13-Lact-PEC05-10	Enterobacter cloacae
Res13-Lact-PEC07-11	Escherichia coli	IncI2	000147__CP006264_00003	MOBP	NC_022520_00030	MPF_T	NC_020270_00058,NC_019039_00051,NC_019039_00052,NC_020270_00063,NC_019115_00018	-	-	Conjugative	JN983044	0.000434439	644.0	family	Enterobacteriaceae	NarrowHostRange	family	Enterobacteriaceae	-	-	0.00505	JN983044	-	-	-	-
Res13-Lact-PEC07-11	Escherichia coli	-	-	-	-	-	-	-	-	Non-mobilizable	CP010208	0.0272504	2912.0	-	-	-	-	-	-	-	-	-	-	-	-	-
Res13-Lact-PEC07-11	Escherichia coli	IncFII,IncFIIA	000121__CP024805,000136__AP014877_00014	MOBP,MOBF	NC_011416_00039,NC_017627_00068	MPF_F	NC_007675_00027,NC_017639_00100,NC_018966_00040,NC_010488_00021,NC_014615_00033,NC_010719_00096,08-5333_00200	-	-	Conjugative	JN983047	0.0396325	972.0	order	Enterobacterales	NarrowHostRange	family	Enterobacteriaceae	family	Enterobacteriaceae	0.0887648	CP001122	Salmonella enterica Kentucky CVM29188	E. coli DH10B	0.0003	37.0
Res13-Lact-PEC07-11	Escherichia coli	IncY	000230__CP009168_00001	-	-	-	-	-	-	Non-mobilizable	CP016549	0.0204789	1009.0	species	Escherichia coli	-	-	-	-	-	-	-	-	-	-	-
Res13-Lact-PEC07-11	Escherichia coli	ColRNAI_rep_cluster_1857	000008__AJ627566	MOBP	NC_019076_00002	-	-	MOBP	MF083142	Mobilizable	CP016519	0.000830728	23.0	superkingdom	Bacteria	-	-	-	-	-	-	-	-	-	-	-
Res13-Lact-PEC07-11	Escherichia coli	ColRNAI_rep_cluster_1857	000008__AJ627566	MOBP,MOBP	NC_023328_00003,NC_014003_00004	-	-	MOBP,MOBP	NZ_CP014198,NZ_CP011065	Mobilizable	KM107848	0.017068700000000003	29.0	superkingdom	Bacteria	-	-	-	-	-	-	-	-	-	-	-
Res13-Lact-PEC07-11	Escherichia coli	IncFIB	000095__NZ_CP014273_00094	-	-	MPF_F	NC_022651_00077,NC_010409_00124,NC_019094_00090,NC_017639_00094	-	-	Non-mobilizable	CP002089	0.0445606	973.0	order	Enterobacterales	-	-	-	-	-	-	-	-	-	-	-
Res13-Lact-PEC07-11	Escherichia coli	ColRNAI_rep_cluster_1291	000001__EU090225_00001	MOBQ	NC_019783_00003	-	-	-	-	Mobilizable	CP003226	0.023004300000000002	509.0	superkingdom	Bacteria	-	-	-	-	-	-	-	-	-	-	-
Res13-Lact-PEC07-11	Escherichia coli	Inc13	000058__CP000643_00001	-	-	-	-	-	-	Non-mobilizable	CP008719	0.00128842	839.0	superkingdom	Bacteria	-	-	-	-	-	-	-	-	-	-	-
Res13-Lact-PEC08-09	Escherichia coli	IncI2	000147__CP006264_00003	MOBP	NC_022520_00030	MPF_T	NC_020270_00058,NC_019039_00051,NC_019039_00052,NC_020270_00063,NC_019115_00018	-	-	Conjugative	JN983044	0.000730741	644.0	family	Enterobacteriaceae	NarrowHostRange	family	Enterobacteriaceae	-	-	0.00505	JN983044	-	-	-	-
Res13-Lact-PEC08-09	Escherichia coli	rep_cluster_312	001623__NC_020920_00001	MOBP	NZ_CM000957_00016	MPF_T	NC_020920_00010,NC_020920_00011,NZ_CM000957_00030,NZ_CM000957_00028,NC_020920_00017,NC_020920_00020	-	-	Conjugative	KR779901	0.00604372	497.0	order	Enterobacterales	-	-	-	-	-	-	-	-	-	-	-
Res13-Lact-PEC08-09	Escherichia coli	-	-	-	-	-	-	-	-	Non-mobilizable	CP010208	0.0478612	2912.0	-	-	-	-	-	-	-	-	-	-	-	-	-
Res13-Lact-PEC08-09	Escherichia coli	IncFII,IncFIIA	000121__CP024805,000136__AP014877_00014	-	-	-	-	-	-	Non-mobilizable	CP013834	0.0898429	546.0	order	Enterobacterales	NarrowHostRange	family	Enterobacteriaceae	family	Enterobacteriaceae	0.0887648	NC_011812	-	-	-	-
Res13-Lact-PEC08-09	Escherichia coli	ColRNAI_rep_cluster_1885	000013__DQ995351_00001	-	-	-	-	-	-	Non-mobilizable	CP005932	0.00701675	424.0	family	Enterobacteriaceae	-	-	-	-	-	-	-	-	-	-	-
Res13-Lact-PEC08-09	Escherichia coli	Inc13	000058__CP000643_00001	-	-	-	-	-	-	Non-mobilizable	CP008719	0.00202665	839.0	superkingdom	Bacteria	-	-	-	-	-	-	-	-	-	-	-
Res13-Lact-PEC08-09	Escherichia coli	IncFIB,IncFII,IncFIIA	000095__NZ_CP014273_00094,000121__CP024805,000136__AP014877_00014	MOBF	NC_017627_00068	MPF_F	NC_022651_00077,NC_010409_00124,NC_019094_00090,NC_017639_00094,NC_013437_00116,NC_007675_00027,NC_017639_00100,NC_018966_00040,NC_010488_00021,NC_014615_00033,NC_008460_00107,08-5333_00200	MOBF	FN868248	Conjugative	KT754160	0.038192800000000006	1551.0	order	Enterobacterales	NarrowHostRange	family	Enterobacteriaceae	family	Enterobacteriaceae	0.0887648	NC_002134	-	-	-	-
Res13-Lact-PEC08-09	Escherichia coli	ColRNAI_rep_cluster_1885	000013__DQ995351_00001	-	-	-	-	-	-	Non-mobilizable	JN253636	0.0981375	414.0	species	Escherichia coli	-	-	-	-	-	-	-	-	-	-	-
Res13-Lact-PEC11-32	Escherichia coli	IncY	000230__CP009168_00001	-	-	-	-	-	-	Non-mobilizable	CP016549	0.0249208	1009.0	species	Escherichia coli	-	-	-	-	-	-	-	-	-	-	-
Res13-Lact-PEC11-32	Escherichia coli	IncQ1,IncFIIA,IncFII,IncFIB	000195__NC_013728_00014,000136__AP014877_00014,000121__CP024805,000095__NZ_CP014273_00094	MOBF,MOBP	NC_017627_00068,NC_011416_00039	MPF_F	08-5333_00200,NC_010719_00096,NC_014615_00033,NC_010488_00021,NC_018966_00040,NC_017639_00100,NC_007675_00027,NC_013437_00116,NC_017639_00094,NC_019094_00090,NC_010409_00124,NC_022651_00077	MOBF	CP016042	Conjugative	KP398867	0.00316966	973.0	phylum	Proteobacteria	NarrowHostRange	family	Enterobacteriaceae	family	Enterobacteriaceae	0.0887648	CP001122	Salmonella enterica Kentucky CVM29188	E. coli DH10B	0.0003	37.0
Res13-Lact-PEC11-32	Escherichia coli	-	-	-	-	-	-	-	-	Non-mobilizable	CP010208	0.04288	2912.0	-	-	-	-	-	-	-	-	-	-	-	-	-
Res13-Lact-PEC11-32	Escherichia coli	-	-	-	-	-	-	-	-	Non-mobilizable	CP021680	0.0281347	1068.0	-	-	-	-	-	-	-	-	-	-	-	-	-
Res13-Lact-PEC11-32	Escherichia coli	IncI1	000145__HE610900_00001	MOBP	NC_019097	MPF_I	NC_019097_00085,NZ_CM001473_00069,NC_022267_00069,NC_019097_00075,NC_015965_00072,NC_023290_00086,NC_019111_00038,NC_022267_00057,NC_019097_00056	MOBP	JN253636	Conjugative	CP012936	0.00363721	476.0	order	Enterobacterales	NarrowHostRange	family	Enterobacteriaceae	order	Enterobacteriales	0.03025255	NC_011077	-	-	-	-
Res13-Lact-PER01-36	Escherichia coli	IncH	000138__CP021336_00001	-	-	-	-	-	-	Non-mobilizable	AP010962	0.0329357	1009.0	family	Enterobacteriaceae	-	-	-	-	-	-	-	-	-	-	-
Res13-Lact-PER01-36	Escherichia coli	-	-	-	-	-	-	-	-	Non-mobilizable	CP021680	0.0255655	1068.0	-	-	-	-	-	-	-	-	-	-	-	-	-
Res13-Lact-PER01-36	Escherichia coli	IncI1	000145__HE610900_00001	MOBP	NC_019097	MPF_I	NC_019097_00085,NC_019097_00075,NC_015965_00072,NC_023290_00086,NC_019111_00038,NC_022267_00057,NC_019097_00056	MOBP	HM021326	Conjugative	KJ484629	0.00853806	476.0	order	Enterobacterales	NarrowHostRange	family	Enterobacteriaceae	order	Enterobacteriales	0.03025255	KJ484629	-	-	-	-
Res13-Lact-PER01-36	Escherichia coli	ColRNAI_rep_cluster_1857	000008__AJ627566	MOBF	CP019897	-	-	MOB_unknown	NZ_CP011607	Mobilizable	CP012933	0.012729299999999999	14.0	superkingdom	Bacteria	-	-	-	-	-	-	-	-	-	-	-
Res13-Lact-PER01-36	Escherichia coli	ColRNAI_rep_cluster_1857	000008__AJ627566	-	-	-	-	MOB_unknown,MOBP	NC_019986,CP018844	Mobilizable	CP019023	0.00227104	34.0	superkingdom	Bacteria	-	-	-	-	-	-	-	-	-	-	-
Res13-Lact-PER01-36	Escherichia coli	IncFIA,IncFII,IncFIIA	000093__KX023259_00112,000121__CP024805,000136__AP014877_00014	-	-	-	-	-	-	Non-mobilizable	CP010241	0.07265239999999999	525.0	order	Enterobacterales	-	-	-	-	-	-	-	-	-	-	-
Res13-Lact-PER01-36	Escherichia coli	IncFIB	000101__NZ_CP012345_00042	-	-	-	-	-	-	Non-mobilizable	CP021211	0.11675999999999999	1357.0	order	Enterobacterales	-	-	-	-	-	-	-	-	-	-	-
Res13-Lact-PER01-40	Escherichia coli	IncH	000138__CP021336_00001	-	-	-	-	-	-	Non-mobilizable	AP010962	0.0329357	1009.0	family	Enterobacteriaceae	-	-	-	-	-	-	-	-	-	-	-
Res13-Lact-PER01-40	Escherichia coli	-	-	-	-	-	-	-	-	Non-mobilizable	CP021680	0.0255655	1068.0	-	-	-	-	-	-	-	-	-	-	-	-	-
Res13-Lact-PER01-40	Escherichia coli	IncI1	000145__HE610900_00001	MOBP	NC_019097	MPF_I	NC_019097_00085,NC_019097_00075,NC_015965_00072,NC_023290_00086,NC_019111_00038,NC_022267_00057,NC_019097_00056	MOBP	HM021326	Conjugative	KM377239	0.00842259	476.0	order	Enterobacterales	NarrowHostRange	family	Enterobacteriaceae	order	Enterobacteriales	0.03025255	KJ484629	-	-	-	-
Res13-Lact-PER01-40	Escherichia coli	ColRNAI_rep_cluster_1857	000008__AJ627566	MOBF	CP019897	-	-	MOB_unknown	NZ_CP011607	Mobilizable	CP012933	0.012729299999999999	14.0	superkingdom	Bacteria	-	-	-	-	-	-	-	-	-	-	-
Res13-Lact-PER01-40	Escherichia coli	ColRNAI_rep_cluster_1857	000008__AJ627566	-	-	-	-	MOB_unknown,MOBP	NC_019986,CP018844	Mobilizable	CP019023	0.00227104	34.0	superkingdom	Bacteria	-	-	-	-	-	-	-	-	-	-	-
Res13-Lact-PER01-40	Escherichia coli	IncFIA,IncFII,IncFIIA	000093__KX023259_00112,000121__CP024805,000136__AP014877_00014	-	-	-	-	-	-	Non-mobilizable	CP010241	0.07335449999999999	525.0	order	Enterobacterales	-	-	-	-	-	-	-	-	-	-	-
Res13-Lact-PER01-40	Escherichia coli	IncFIB	000101__NZ_CP012345_00042	-	-	-	-	-	-	Non-mobilizable	CP021211	0.11675999999999999	1357.0	order	Enterobacterales	-	-	-	-	-	-	-	-	-	-	-
Res13-Lact-PER01-35	Escherichia coli	IncH	000138__CP021336_00001	-	-	-	-	-	-	Non-mobilizable	AP010962	0.0345853	1009.0	family	Enterobacteriaceae	-	-	-	-	-	-	-	-	-	-	-
Res13-Lact-PER01-35	Escherichia coli	-	-	-	-	-	-	-	-	Non-mobilizable	CP021680	0.0255655	1068.0	-	-	-	-	-	-	-	-	-	-	-	-	-
Res13-Lact-PER01-35	Escherichia coli	IncFIA	000093__KX023259_00112	-	-	-	-	-	-	Non-mobilizable	MF370216	0.07095139999999998	542.0	family	Enterobacteriaceae	-	-	-	-	-	-	-	-	-	-	-
Res13-Lact-PER01-35	Escherichia coli	ColRNAI_rep_cluster_1857	000008__AJ627566	MOBF	CP019897	-	-	MOB_unknown	NZ_CP011607	Mobilizable	CP012933	0.012729299999999999	14.0	superkingdom	Bacteria	-	-	-	-	-	-	-	-	-	-	-
Res13-Lact-PER01-35	Escherichia coli	ColRNAI_rep_cluster_1857	000008__AJ627566	-	-	-	-	MOB_unknown,MOBP	NC_019986,CP018844	Mobilizable	CP019023	0.00227104	34.0	superkingdom	Bacteria	-	-	-	-	-	-	-	-	-	-	-
Res13-Lact-PER01-35	Escherichia coli	IncFII,IncFIIA	000121__CP024805,000136__AP014877_00014	-	-	-	-	-	-	Non-mobilizable	CP012496	0.118834	790.0	order	Enterobacterales	NarrowHostRange	family	Enterobacteriaceae	family	Enterobacteriaceae	0.0887648	NC_005327	-	-	-	-
Res13-Lact-PER01-35	Escherichia coli	IncI1	000145__HE610900_00001	MOBP	NC_019097	MPF_I	NC_019097_00085,NC_019097_00075,NC_015965_00072,NC_023290_00086,NC_019111_00038,NC_022267_00057,NC_019097_00056	MOBP	HM021326	Conjugative	KM377239	0.010356200000000001	476.0	order	Enterobacterales	NarrowHostRange	family	Enterobacteriaceae	order	Enterobacteriales	0.03025255	MF152729	E. coli	E. coli J53	0.034	37.0
Res13-Lact-PER01-35	Escherichia coli	IncFIB	000101__NZ_CP012345_00042	-	-	-	-	-	-	Non-mobilizable	CP021211	0.11675999999999999	1357.0	order	Enterobacterales	-	-	-	-	-	-	-	-	-	-	-
Res13-Lact-PER01-38	Escherichia coli	IncH	000138__CP021336_00001	-	-	-	-	-	-	Non-mobilizable	AP010962	0.0329357	1009.0	family	Enterobacteriaceae	-	-	-	-	-	-	-	-	-	-	-
Res13-Lact-PER01-38	Escherichia coli	-	-	-	-	-	-	-	-	Non-mobilizable	CP021680	0.0240597	1068.0	-	-	-	-	-	-	-	-	-	-	-	-	-
Res13-Lact-PER01-38	Escherichia coli	IncI1	000145__HE610900_00001	MOBP	NC_019097	MPF_I	NC_019097_00085,NC_019097_00075,NC_015965_00072,NC_023290_00086,NC_019111_00038,NC_022267_00057,NC_019097_00056	MOBP	HM021326	Conjugative	KJ484629	0.00834599	476.0	order	Enterobacterales	NarrowHostRange	family	Enterobacteriaceae	order	Enterobacteriales	0.03025255	KJ484629	-	-	-	-
Res13-Lact-PER01-38	Escherichia coli	ColRNAI_rep_cluster_1857	000008__AJ627566	MOBF	CP019897	-	-	MOB_unknown	NZ_CP011607	Mobilizable	CP012933	0.012729299999999999	14.0	superkingdom	Bacteria	-	-	-	-	-	-	-	-	-	-	-
Res13-Lact-PER01-38	Escherichia coli	ColRNAI_rep_cluster_1857	000008__AJ627566	-	-	-	-	MOB_unknown,MOBP	NC_019986,CP018844	Mobilizable	CP019023	0.00227104	34.0	superkingdom	Bacteria	-	-	-	-	-	-	-	-	-	-	-
Res13-Lact-PER01-38	Escherichia coli	IncFIA	000093__KX023259_00112	-	-	-	-	-	-	Non-mobilizable	MF370216	0.061583900000000004	542.0	family	Enterobacteriaceae	-	-	-	-	-	-	-	-	-	-	-
Res13-Lact-PER01-38	Escherichia coli	IncFII,IncFIIA	000121__CP024805,000136__AP014877_00014	-	-	-	-	-	-	Non-mobilizable	CP012496	0.118834	790.0	order	Enterobacterales	NarrowHostRange	family	Enterobacteriaceae	family	Enterobacteriaceae	0.0887648	NC_005327	-	-	-	-
Res13-Lact-PER01-38	Escherichia coli	IncFIB	000101__NZ_CP012345_00042	-	-	-	-	-	-	Non-mobilizable	CP021211	0.11675999999999999	1357.0	order	Enterobacterales	-	-	-	-	-	-	-	-	-	-	-
Res13-Lact-PER02-35	Escherichia coli	IncH	000138__CP021336_00001	-	-	-	-	-	-	Non-mobilizable	CP021336	0.035505	1009.0	family	Enterobacteriaceae	-	-	-	-	-	-	-	-	-	-	-
Res13-Lact-PER02-35	Escherichia coli	-	-	-	-	-	-	-	-	Non-mobilizable	CP021680	0.0255655	1068.0	-	-	-	-	-	-	-	-	-	-	-	-	-
Res13-Lact-PER02-35	Escherichia coli	IncFIA	000093__KX023259_00112	-	-	-	-	-	-	Non-mobilizable	MF370216	0.0706202	542.0	family	Enterobacteriaceae	-	-	-	-	-	-	-	-	-	-	-
Res13-Lact-PER02-35	Escherichia coli	IncI1	000145__HE610900_00001	MOBP	NC_019097	MPF_I	NC_019097_00085,NC_019097_00075,NC_015965_00072,NC_023290_00086,NC_019111_00038,NC_022267_00057,NC_019097_00056	MOBP	HM021326	Conjugative	KJ484629	0.00865422	476.0	order	Enterobacterales	NarrowHostRange	family	Enterobacteriaceae	order	Enterobacteriales	0.03025255	KJ484629	-	-	-	-
Res13-Lact-PER02-35	Escherichia coli	ColRNAI_rep_cluster_1857	000008__AJ627566	MOBF	CP019897	-	-	MOB_unknown	NZ_CP011607	Mobilizable	CP012933	0.012729299999999999	14.0	superkingdom	Bacteria	-	-	-	-	-	-	-	-	-	-	-
Res13-Lact-PER02-35	Escherichia coli	ColRNAI_rep_cluster_1857	000008__AJ627566	-	-	-	-	MOB_unknown,MOBP	NC_019986,CP018844	Mobilizable	CP019023	0.00265838	34.0	superkingdom	Bacteria	-	-	-	-	-	-	-	-	-	-	-
Res13-Lact-PER02-35	Escherichia coli	IncFII,IncFIIA	000121__CP024805,000136__AP014877_00014	-	-	-	-	-	-	Non-mobilizable	CP012496	0.118834	790.0	order	Enterobacterales	NarrowHostRange	family	Enterobacteriaceae	family	Enterobacteriaceae	0.0887648	NC_005327	-	-	-	-
Res13-Lact-PER02-35	Escherichia coli	IncFIB	000101__NZ_CP012345_00042	-	-	-	-	-	-	Non-mobilizable	CP021211	0.11675999999999999	1357.0	order	Enterobacterales	-	-	-	-	-	-	-	-	-	-	-
Res13-Lact-PER02-34	Escherichia coli	IncH	000138__CP021336_00001	-	-	-	-	-	-	Non-mobilizable	AP010962	0.0329357	1009.0	family	Enterobacteriaceae	-	-	-	-	-	-	-	-	-	-	-
Res13-Lact-PER02-34	Escherichia coli	-	-	-	-	-	-	-	-	Non-mobilizable	CP021680	0.0255655	1068.0	-	-	-	-	-	-	-	-	-	-	-	-	-
Res13-Lact-PER02-34	Escherichia coli	IncFIA	000093__KX023259_00112	-	-	-	-	-	-	Non-mobilizable	MF370216	0.07095139999999998	542.0	family	Enterobacteriaceae	-	-	-	-	-	-	-	-	-	-	-
Res13-Lact-PER02-34	Escherichia coli	IncI1	000145__HE610900_00001	MOBP	NC_019097	MPF_I	NC_019097_00085,NC_019097_00075,NC_015965_00072,NC_023290_00086,NC_019111_00038,NC_022267_00057,NC_019097_00056	MOBP	HM021326	Conjugative	KJ484629	0.00861543	476.0	order	Enterobacterales	NarrowHostRange	family	Enterobacteriaceae	order	Enterobacteriales	0.03025255	KJ484629	-	-	-	-
Res13-Lact-PER02-34	Escherichia coli	ColRNAI_rep_cluster_1857	000008__AJ627566	MOBF	CP019897	-	-	MOB_unknown	NZ_CP011607	Mobilizable	CP012933	0.012729299999999999	14.0	superkingdom	Bacteria	-	-	-	-	-	-	-	-	-	-	-
Res13-Lact-PER02-34	Escherichia coli	ColRNAI_rep_cluster_1857	000008__AJ627566	-	-	-	-	MOB_unknown,MOBP	NC_019986,CP018844	Mobilizable	CP019023	0.00227104	34.0	superkingdom	Bacteria	-	-	-	-	-	-	-	-	-	-	-
Res13-Lact-PER02-34	Escherichia coli	IncFII,IncFIIA	000121__CP024805,000136__AP014877_00014	-	-	-	-	-	-	Non-mobilizable	CP012496	0.118834	790.0	order	Enterobacterales	NarrowHostRange	family	Enterobacteriaceae	family	Enterobacteriaceae	0.0887648	NC_005327	-	-	-	-
Res13-Lact-PER02-34	Escherichia coli	IncFIB	000101__NZ_CP012345_00042	-	-	-	-	-	-	Non-mobilizable	CP021211	0.11675999999999999	1357.0	order	Enterobacterales	-	-	-	-	-	-	-	-	-	-	-
Res13-Lact-PER02-44	Escherichia coli	IncH,IncFII,IncFIIA,IncFIA	000138__CP021336_00001,000121__CP024805,000136__AP014877_00014,000093__KX023259_00112	-	-	MPF_Unknown	08-5333_00200	-	-	Non-mobilizable	CP012494	0.041855300000000005	1009.0	order	Enterobacterales	-	-	-	-	-	-	-	-	-	-	-
Res13-Lact-PER02-44	Escherichia coli	-	-	-	-	-	-	-	-	Non-mobilizable	CP021680	0.0240597	1068.0	-	-	-	-	-	-	-	-	-	-	-	-	-
Res13-Lact-PER02-44	Escherichia coli	ColRNAI_rep_cluster_1857	000008__AJ627566	MOBF	CP019897	-	-	MOB_unknown	NZ_CP011607	Mobilizable	CP012933	0.012729299999999999	14.0	superkingdom	Bacteria	-	-	-	-	-	-	-	-	-	-	-
Res13-Lact-PER02-44	Escherichia coli	ColRNAI_rep_cluster_1857	000008__AJ627566	-	-	-	-	MOB_unknown,MOBP	NC_019986,CP018844	Mobilizable	CP019023	0.00227104	34.0	superkingdom	Bacteria	-	-	-	-	-	-	-	-	-	-	-
Res13-Lact-PER02-44	Escherichia coli	IncI1	000145__HE610900_00001	MOBP	NC_019097	MPF_I	NC_019097_00085,NZ_CM001473_00069,NC_022267_00069,NC_019097_00075,NC_015965_00072,NC_023290_00086,NC_019111_00038,NC_022267_00057,NC_019097_00056	MOBP	HM021326	Conjugative	KJ484629	0.00920555	476.0	order	Enterobacterales	NarrowHostRange	family	Enterobacteriaceae	order	Enterobacteriales	0.03025255	KJ484629	-	-	-	-
Res13-Lact-PER02-44	Escherichia coli	IncFIB	000101__NZ_CP012345_00042	-	-	-	-	-	-	Non-mobilizable	CP021211	0.0759181	1357.0	order	Enterobacterales	-	-	-	-	-	-	-	-	-	-	-
Res13-Lact-PER02-33	Escherichia coli	IncH	000138__CP021336_00001	-	-	-	-	-	-	Non-mobilizable	AP010962	0.0329357	1009.0	family	Enterobacteriaceae	-	-	-	-	-	-	-	-	-	-	-
Res13-Lact-PER02-33	Escherichia coli	-	-	-	-	-	-	-	-	Non-mobilizable	CP021680	0.0255655	1068.0	-	-	-	-	-	-	-	-	-	-	-	-	-
Res13-Lact-PER02-33	Escherichia coli	IncFIA	000093__KX023259_00112	-	-	-	-	-	-	Non-mobilizable	MF370216	0.07095139999999998	542.0	family	Enterobacteriaceae	-	-	-	-	-	-	-	-	-	-	-
Res13-Lact-PER02-33	Escherichia coli	ColRNAI_rep_cluster_1857	000008__AJ627566	MOBF	CP019897	-	-	MOB_unknown	NZ_CP011607	Mobilizable	CP012933	0.012729299999999999	14.0	superkingdom	Bacteria	-	-	-	-	-	-	-	-	-	-	-
Res13-Lact-PER02-33	Escherichia coli	ColRNAI_rep_cluster_1857	000008__AJ627566	-	-	-	-	MOB_unknown,MOBP	NC_019986,CP018844	Mobilizable	CP019023	0.00227104	34.0	superkingdom	Bacteria	-	-	-	-	-	-	-	-	-	-	-
Res13-Lact-PER02-33	Escherichia coli	IncFII,IncFIIA	000121__CP024805,000136__AP014877_00014	-	-	MPF_Unknown	08-5333_00200	-	-	Non-mobilizable	CP009167	0.0696435	541.0	order	Enterobacterales	NarrowHostRange	family	Enterobacteriaceae	family	Enterobacteriaceae	0.0887648	JQ364967	Escherichia coli	E. coliÂ strain J53	0.0002	-
Res13-Lact-PER02-33	Escherichia coli	IncI1	000145__HE610900_00001	MOBP	NC_019097	MPF_I	NC_019097_00085,NC_019097_00075,NC_015965_00072,NC_023290_00086,NC_019111_00038,NC_022267_00057,NC_019097_00056	MOBP	HM021326	Conjugative	KJ484629	0.00811798	476.0	order	Enterobacterales	NarrowHostRange	family	Enterobacteriaceae	order	Enterobacteriales	0.03025255	KJ484629	-	-	-	-
Res13-Lact-PER02-33	Escherichia coli	IncFIB	000101__NZ_CP012345_00042	-	-	-	-	-	-	Non-mobilizable	CP021211	0.11675999999999999	1357.0	order	Enterobacterales	-	-	-	-	-	-	-	-	-	-	-
Res13-Lact-PER02-36	Escherichia coli	-	-	-	-	-	-	-	-	Non-mobilizable	CP021336	0.03923309999999999	1009.0	-	-	-	-	-	-	-	-	-	-	-	-	-
Res13-Lact-PER02-36	Escherichia coli	IncH	000138__CP021336_00001	-	-	-	-	-	-	Non-mobilizable	CP012494	0.052714	1009.0	family	Enterobacteriaceae	-	-	-	-	-	-	-	-	-	-	-
Res13-Lact-PER02-36	Escherichia coli	-	-	-	-	-	-	-	-	Non-mobilizable	CP021680	0.0240597	1068.0	-	-	-	-	-	-	-	-	-	-	-	-	-
Res13-Lact-PER02-36	Escherichia coli	ColRNAI_rep_cluster_1857	000008__AJ627566	MOBF	CP019897	-	-	MOB_unknown	NZ_CP011607	Mobilizable	CP012933	0.012729299999999999	14.0	superkingdom	Bacteria	-	-	-	-	-	-	-	-	-	-	-
Res13-Lact-PER02-36	Escherichia coli	ColRNAI_rep_cluster_1857	000008__AJ627566	-	-	-	-	MOB_unknown,MOBP	NC_019986,CP018844	Mobilizable	CP019023	0.00227104	34.0	superkingdom	Bacteria	-	-	-	-	-	-	-	-	-	-	-
Res13-Lact-PER02-36	Escherichia coli	IncFII,IncFIIA,IncFIA	000121__CP024805,000136__AP014877_00014,000093__KX023259_00112	-	-	-	-	-	-	Non-mobilizable	CP010241	0.0656822	525.0	order	Enterobacterales	-	-	-	-	-	-	-	-	-	-	-
Res13-Lact-PER02-36	Escherichia coli	IncI1	000145__HE610900_00001	MOBP	NC_019097	MPF_I	NC_019097_00085,NZ_CM001473_00069,NC_022267_00069,NC_019097_00075,NC_015965_00072,NC_023290_00086,NC_019111_00038,NC_022267_00057,NC_019097_00056	MOBP	HM021326	Conjugative	KM377239	0.00659353	476.0	order	Enterobacterales	NarrowHostRange	family	Enterobacteriaceae	order	Enterobacteriales	0.03025255	MF152729	E. coli	E. coli J53	0.034	37.0
Res13-Lact-PER02-36	Escherichia coli	IncFIB	000101__NZ_CP012345_00042	-	-	-	-	-	-	Non-mobilizable	CP021211	0.09684630000000001	1357.0	order	Enterobacterales	-	-	-	-	-	-	-	-	-	-	-
Res13-Lact-PER04-33	Escherichia coli	IncH	000138__CP021336_00001	-	-	-	-	-	-	Non-mobilizable	CP012491	0.0349268	1009.0	family	Enterobacteriaceae	-	-	-	-	-	-	-	-	-	-	-
Res13-Lact-PER04-33	Escherichia coli	-	-	-	-	-	-	-	-	Non-mobilizable	CP021680	0.0240597	1068.0	-	-	-	-	-	-	-	-	-	-	-	-	-
Res13-Lact-PER04-33	Escherichia coli	IncI1	000145__HE610900_00001	MOBP	NC_019097	MPF_I	NC_019097_00085,NC_019097_00075,NC_015965_00072,NC_023290_00086,NC_019111_00038,NC_022267_00057,NC_019097_00056	MOBP	HM021326	Conjugative	KM377239	0.0106116	476.0	order	Enterobacterales	NarrowHostRange	family	Enterobacteriaceae	order	Enterobacteriales	0.03025255	KJ484629	-	-	-	-
Res13-Lact-PER04-33	Escherichia coli	ColRNAI_rep_cluster_1857	000008__AJ627566	MOBF	CP019897	-	-	MOB_unknown	NZ_CP011607	Mobilizable	CP012933	0.012729299999999999	14.0	superkingdom	Bacteria	-	-	-	-	-	-	-	-	-	-	-
Res13-Lact-PER04-33	Escherichia coli	ColRNAI_rep_cluster_1857	000008__AJ627566	-	-	-	-	MOB_unknown,MOBP	NC_019986,CP018844	Mobilizable	CP019023	0.00227104	34.0	superkingdom	Bacteria	-	-	-	-	-	-	-	-	-	-	-
Res13-Lact-PER04-33	Escherichia coli	IncFII,IncFIIA,IncFIA	000121__CP024805,000136__AP014877_00014,000093__KX023259_00112	-	-	MPF_Unknown	08-5333_00200	-	-	Non-mobilizable	CP010241	0.0523149	525.0	order	Enterobacterales	-	-	-	-	-	-	-	-	-	-	-
Res13-Lact-PER04-33	Escherichia coli	IncFIB	000101__NZ_CP012345_00042	-	-	-	-	-	-	Non-mobilizable	CP021211	0.0762985	1357.0	order	Enterobacterales	-	-	-	-	-	-	-	-	-	-	-
Res13-Lact-PER04-34	Escherichia coli	IncH	000138__CP021336_00001	-	-	-	-	-	-	Non-mobilizable	AP010962	0.0329357	1009.0	family	Enterobacteriaceae	-	-	-	-	-	-	-	-	-	-	-
Res13-Lact-PER04-34	Escherichia coli	-	-	-	-	-	-	-	-	Non-mobilizable	CP021680	0.0255655	1068.0	-	-	-	-	-	-	-	-	-	-	-	-	-
Res13-Lact-PER04-34	Escherichia coli	IncFIA	000093__KX023259_00112	-	-	-	-	-	-	Non-mobilizable	MF370216	0.0706202	542.0	family	Enterobacteriaceae	-	-	-	-	-	-	-	-	-	-	-
Res13-Lact-PER04-34	Escherichia coli	IncI1	000145__HE610900_00001	MOBP	NC_019097	MPF_I	NC_019097_00085,NC_019097_00075,NC_015965_00072,NC_023290_00086,NC_019111_00038,NC_022267_00057,NC_019097_00056	MOBP	HM021326	Conjugative	KJ484629	0.00853806	476.0	order	Enterobacterales	NarrowHostRange	family	Enterobacteriaceae	order	Enterobacteriales	0.03025255	KJ484629	-	-	-	-
Res13-Lact-PER04-34	Escherichia coli	ColRNAI_rep_cluster_1857	000008__AJ627566	MOBF	CP019897	-	-	MOB_unknown	NZ_CP011607	Mobilizable	CP012933	0.012729299999999999	14.0	superkingdom	Bacteria	-	-	-	-	-	-	-	-	-	-	-
Res13-Lact-PER04-34	Escherichia coli	ColRNAI_rep_cluster_1857	000008__AJ627566	-	-	-	-	MOB_unknown,MOBP	NC_019986,CP018844	Mobilizable	CP019023	0.00227104	34.0	superkingdom	Bacteria	-	-	-	-	-	-	-	-	-	-	-
Res13-Lact-PER04-34	Escherichia coli	IncFII,IncFIIA	000121__CP024805,000136__AP014877_00014	-	-	-	-	-	-	Non-mobilizable	CP012496	0.11478	790.0	order	Enterobacterales	NarrowHostRange	family	Enterobacteriaceae	family	Enterobacteriaceae	0.0887648	NC_005327	-	-	-	-
Res13-Lact-PER04-34	Escherichia coli	IncFIB	000101__NZ_CP012345_00042	-	-	-	-	-	-	Non-mobilizable	CP021211	0.11675999999999999	1357.0	order	Enterobacterales	-	-	-	-	-	-	-	-	-	-	-
Res13-Lact-PER08-34	Escherichia coli	rep_cluster_488	001852__AP017612_00001	-	-	-	-	-	-	Non-mobilizable	CP017847	0.0157789	920.0	family	Enterobacteriaceae	-	-	-	-	-	-	-	-	-	-	-
Res13-Lact-PER08-34	Escherichia coli	ColRNAI_rep_cluster_1857	000008__AJ627566	MOBP	NC_019076_00002	-	-	MOBP	MF083142	Mobilizable	CP016519	0.0006561539999999999	23.0	superkingdom	Bacteria	-	-	-	-	-	-	-	-	-	-	-
Res13-Lact-PER08-34	Escherichia coli	IncFIIA,IncFII,IncFIB	000136__AP014877_00014,000121__CP024805,000095__NZ_CP014273_00094	MOBF,MOBP	NC_017627_00068,NC_011416_00039	MPF_F	NC_022651_00077,NC_010409_00124,NC_019094_00090,NC_017639_00094,NC_013437_00116,NC_007675_00027,NC_017639_00100,NC_018966_00040,NC_010488_00021,NC_014615_00033,NC_008460_00107,08-5333_00200	MOBF	CP010205	Conjugative	CP001122	0.00277069	973.0	order	Enterobacterales	NarrowHostRange	family	Enterobacteriaceae	family	Enterobacteriaceae	0.0887648	CP001122	Salmonella enterica Kentucky CVM29188	E. coli DH10B	0.0003	37.0
Res13-Lact-PER08-34	Escherichia coli	ColRNAI_rep_cluster_1857	000008__AJ627566	-	-	-	-	MOB_unknown,MOBP	NC_019986,NC_008697	Mobilizable	AP010957	0.00154832	32.0	superkingdom	Bacteria	-	-	-	-	-	-	-	-	-	-	-
Res13-Lact-PER08-34	Escherichia coli	IncI1	000145__HE610900_00001	MOBP	NC_019097	MPF_I	NC_019097_00085,NZ_CM001473_00069,NC_022267_00069,NC_019097_00075,NC_015965_00072,NC_023290_00086,NC_019111_00038,NC_022267_00057,NC_019097_00056	MOBP	HM021326	Conjugative	KJ484635	0.00294054	476.0	order	Enterobacterales	NarrowHostRange	family	Enterobacteriaceae	order	Enterobacteriales	0.03025255	MF152729	E. coli	E. coli J53	0.034	37.0
Res13-Lact-PER09-33	Escherichia coli	IncI1	000145__HE610900_00001	MOBP	NC_019097	MPF_I	NC_019097_00085,NZ_CM001473_00069,NC_022267_00069,NC_019097_00075,NC_015965_00072,NC_023290_00086,NC_019111_00038,NC_022267_00057,NC_019097_00056	MOBP	HM021326	Conjugative	KJ484635	0.000730741	476.0	order	Enterobacterales	NarrowHostRange	family	Enterobacteriaceae	order	Enterobacteriales	0.03025255	MF152729	E. coli	E. coli J53	0.034	37.0
Res13-Lact-PER10-32	Escherichia coli	rep_cluster_488	001852__AP017612_00001	-	-	-	-	-	-	Non-mobilizable	CP017847	0.0157789	920.0	family	Enterobacteriaceae	-	-	-	-	-	-	-	-	-	-	-
Res13-Lact-PER10-32	Escherichia coli	ColRNAI_rep_cluster_1857	000008__AJ627566	MOBP	NC_019076_00002	-	-	MOBP	MF083142	Mobilizable	CP016519	0.0006561539999999999	23.0	superkingdom	Bacteria	-	-	-	-	-	-	-	-	-	-	-
Res13-Lact-PER10-32	Escherichia coli	IncFIIA,IncFII,IncFIB	000136__AP014877_00014,000121__CP024805,000095__NZ_CP014273_00094	MOBF,MOBP	NC_017627_00068,NC_011416_00039	MPF_F	NC_022651_00077,NC_010409_00124,NC_019094_00090,NC_017639_00094,NC_013437_00116,NC_007675_00027,NC_017639_00100,NC_018966_00040,NC_010488_00021,NC_014615_00033,NC_008460_00107,08-5333_00200	MOBF	CP016042	Conjugative	CP001122	0.00366686	973.0	order	Enterobacterales	NarrowHostRange	family	Enterobacteriaceae	family	Enterobacteriaceae	0.0887648	CP001122	Salmonella enterica Kentucky CVM29188	E. coli DH10B	0.0003	37.0
Res13-Lact-PER10-32	Escherichia coli	ColRNAI_rep_cluster_1857	000008__AJ627566	-	-	-	-	MOB_unknown,MOBP	NC_019986,NC_008697	Mobilizable	AP010957	0.00154832	32.0	superkingdom	Bacteria	-	-	-	-	-	-	-	-	-	-	-
Res13-Lact-PER10-32	Escherichia coli	IncI1	000145__HE610900_00001	MOBP	NC_019097	MPF_I	NC_019097_00085,NZ_CM001473_00069,NC_022267_00069,NC_019097_00075,NC_015965_00072,NC_023290_00086,NC_019111_00038,NC_022267_00057,NC_019097_00056	MOBP	HM021326	Conjugative	KJ484635	0.00325637	476.0	order	Enterobacterales	NarrowHostRange	family	Enterobacteriaceae	order	Enterobacteriales	0.03025255	MF152729	E. coli	E. coli J53	0.034	37.0
Res13-Lact-PER11-05	Escherichia coli	rep_cluster_488	001852__AP017612_00001	-	-	-	-	-	-	Non-mobilizable	CP019002	0.018557900000000002	920.0	family	Enterobacteriaceae	-	-	-	-	-	-	-	-	-	-	-
Res13-Lact-PER11-05	Escherichia coli	-	-	-	-	-	-	-	-	Non-mobilizable	CP021680	0.00834599	1068.0	-	-	-	-	-	-	-	-	-	-	-	-	-
Res13-Lact-PER11-05	Escherichia coli	-	-	-	-	-	-	-	-	Non-mobilizable	KJ187751	0.0369409	449.0	-	-	-	-	-	-	-	-	-	-	-	-	-
Res13-Lact-PER12-37	Escherichia coli	-	-	-	-	-	-	-	-	Non-mobilizable	CP021680	0.021709299999999997	1068.0	-	-	-	-	-	-	-	-	-	-	-	-	-
Res13-Lact-PER12-37	Escherichia coli	IncX1	000215__KC853434_00019	-	-	-	-	-	-	Non-mobilizable	CP020060	0.00614558	825.0	family	Enterobacteriaceae	-	-	-	-	-	-	-	-	-	-	-
Res13-Lact-PER12-34	Escherichia coli	IncFIIA,IncFII,IncFIB	000136__AP014877_00014,000121__CP024805,000096__NC_019117_00097	MOBF	NC_017627_00068	MPF_F	08-5333_00200,NC_008460_00107,NC_014615_00033,NC_010488_00021,NC_018966_00040,NC_017639_00100,NC_007675_00027,NC_013437_00116,NC_017639_00094,NC_019094_00090,NC_010409_00124,NC_022651_00077	-	-	Conjugative	CP010345	0.0216393	541.0	order	Enterobacterales	-	-	-	-	-	-	-	-	-	-	-
Res13-Lact-PER12-34	Escherichia coli	IncI1	000145__HE610900_00001	MOBP	NC_019097	MPF_I	NC_019097_00085,NZ_CM001473_00069,NC_022267_00069,NC_019097_00075,NC_015965_00072,NC_023290_00086,NC_019111_00038,NC_022267_00057,NC_019097_00056	MOBP	HM021326	Conjugative	KJ484635	0.00687462	476.0	order	Enterobacterales	NarrowHostRange	family	Enterobacteriaceae	order	Enterobacteriales	0.03025255	MF152729	E. coli	E. coli J53	0.034	37.0
Res13-Lact-PER12-34	Escherichia coli	IncY	000230__CP009168_00001	-	-	-	-	-	-	Non-mobilizable	CP020936	0.09204789999999999	1010.0	species	Escherichia coli	-	-	-	-	-	-	-	-	-	-	-
Res13-Lact-PER12-34	Escherichia coli	IncR	000204__CP008701_00115	-	-	-	-	-	-	Non-mobilizable	LC155908	0.04928080000000001	731.0	family	Enterobacteriaceae	BroadHostRange	species	Klebsiella pneumoniae	-	-		JX424614	Klebsiella pneumoniae	Escherichia coli DH5Î±	-	-
Res13-Lact-PER12-34	Escherichia coli	-	-	MOBP	NC_011416_00039	-	-	-	-	Mobilizable	CP019694	0.12100999999999999	1370.0	family	Enterobacteriaceae	-	-	-	-	-	-	-	-	-	-	-
Res13-Lact-PER12-33-A	Escherichia coli	IncH	000138__CP021336_00001	-	-	-	-	-	-	Non-mobilizable	CP012491	0.0312752	1009.0	family	Enterobacteriaceae	-	-	-	-	-	-	-	-	-	-	-
Res13-Lact-PER12-33-A	Escherichia coli	-	-	-	-	-	-	-	-	Non-mobilizable	CP021680	0.0255655	1068.0	-	-	-	-	-	-	-	-	-	-	-	-	-
Res13-Lact-PER12-33-A	Escherichia coli	IncI1	000145__HE610900_00001	MOBP	NC_019097	MPF_I	NC_019097_00085,NC_019097_00075,NC_015965_00072,NC_023290_00086,NC_019111_00038,NC_022267_00057,NC_019097_00056	MOBP	HM021326	Conjugative	KJ484629	0.00785531	476.0	order	Enterobacterales	NarrowHostRange	family	Enterobacteriaceae	order	Enterobacteriales	0.03025255	KJ484629	-	-	-	-
Res13-Lact-PER12-33-A	Escherichia coli	ColRNAI_rep_cluster_1857	000008__AJ627566	MOBF	CP019897	-	-	MOB_unknown	NZ_CP011607	Mobilizable	CP012933	0.012729299999999999	14.0	superkingdom	Bacteria	-	-	-	-	-	-	-	-	-	-	-
Res13-Lact-PER12-33-A	Escherichia coli	ColRNAI_rep_cluster_1857	000008__AJ627566	-	-	-	-	MOB_unknown,MOBP	NC_019986,CP018844	Mobilizable	CP019023	0.00227104	34.0	superkingdom	Bacteria	-	-	-	-	-	-	-	-	-	-	-
Res13-Lact-PER12-33-A	Escherichia coli	IncFIA,IncFII,IncFIIA	000093__KX023259_00112,000121__CP024805,000136__AP014877_00014	-	-	MPF_F	08-5333_00200,NC_014615_00033,NC_008460_00107	-	-	Non-mobilizable	CP009167	0.0430292	541.0	order	Enterobacterales	-	-	-	-	-	-	-	-	-	-	-
Res13-Lact-PER12-33-A	Escherichia coli	IncFIB	000101__NZ_CP012345_00042	-	-	-	-	-	-	Non-mobilizable	CP021211	0.11675999999999999	1357.0	order	Enterobacterales	-	-	-	-	-	-	-	-	-	-	-
Res13-Lact-PER13-34	Escherichia coli	IncI1	000145__HE610900_00001	MOBP	NC_019097	MPF_I	NC_019097_00085,NZ_CM001473_00069,NC_022267_00069,NC_019097_00075,NC_015965_00072,NC_023290_00086,NC_019111_00038,NC_022267_00057,NC_019097_00056	MOBP	HM021326	Conjugative	KJ484635	0.000730741	476.0	order	Enterobacterales	NarrowHostRange	family	Enterobacteriaceae	order	Enterobacteriales	0.03025255	MF152729	E. coli	E. coli J53	0.034	37.0
Res13-Lact-PER13-36	Escherichia coli	IncI1	000145__HE610900_00001	MOBP	NC_019097	MPF_I	NC_019097_00085,NZ_CM001473_00069,NC_022267_00069,NC_019097_00075,NC_015965_00072,NC_023290_00086,NC_019111_00038,NC_022267_00057,NC_019097_00056	MOBP	HM021326	Conjugative	KJ484635	0.00075568	476.0	order	Enterobacterales	NarrowHostRange	family	Enterobacteriaceae	order	Enterobacteriales	0.03025255	MF152729	E. coli	E. coli J53	0.034	37.0
Res13-Sevr-LER1-36-b	Serratia fonticola
Res13-Sevr-LER1-36-a	Serratia sp.
Res13-Sevr-LER1-34	Escherichia coli	-	-	-	-	-	-	-	-	Non-mobilizable	CP021336	0.03923309999999999	1009.0	-	-	-	-	-	-	-	-	-	-	-	-	-
Res13-Sevr-LER1-34	Escherichia coli	IncH	000138__CP021336_00001	-	-	-	-	-	-	Non-mobilizable	CP012494	0.052714	1009.0	family	Enterobacteriaceae	-	-	-	-	-	-	-	-	-	-	-
Res13-Sevr-LER1-34	Escherichia coli	-	-	-	-	-	-	-	-	Non-mobilizable	CP021680	0.0240597	1068.0	-	-	-	-	-	-	-	-	-	-	-	-	-
Res13-Sevr-LER1-34	Escherichia coli	ColRNAI_rep_cluster_1857	000008__AJ627566	MOBF	CP019897	-	-	MOB_unknown	NZ_CP011607	Mobilizable	CP012933	0.012729299999999999	14.0	superkingdom	Bacteria	-	-	-	-	-	-	-	-	-	-	-
Res13-Sevr-LER1-34	Escherichia coli	ColRNAI_rep_cluster_1857	000008__AJ627566	-	-	-	-	MOB_unknown,MOBP	NC_019986,CP018844	Mobilizable	CP019023	0.00227104	34.0	superkingdom	Bacteria	-	-	-	-	-	-	-	-	-	-	-
Res13-Sevr-LER1-34	Escherichia coli	IncFII,IncFIIA,IncFIA	000121__CP024805,000136__AP014877_00014,000093__KX023259_00112	-	-	-	-	-	-	Non-mobilizable	CP010241	0.0656822	525.0	order	Enterobacterales	-	-	-	-	-	-	-	-	-	-	-
Res13-Sevr-LER1-34	Escherichia coli	IncI1	000145__HE610900_00001	MOBP	NC_019097	MPF_I	NC_019097_00085,NZ_CM001473_00069,NC_022267_00069,NC_019097_00075,NC_015965_00072,NC_023290_00086,NC_019111_00038,NC_022267_00057,NC_019097_00056	MOBP	HM021326	Conjugative	KJ484635	0.00597612	476.0	order	Enterobacterales	NarrowHostRange	family	Enterobacteriaceae	order	Enterobacteriales	0.03025255	MF152729	E. coli	E. coli J53	0.034	37.0
Res13-Sevr-LER1-34	Escherichia coli	IncFIB	000101__NZ_CP012345_00042	-	-	-	-	-	-	Non-mobilizable	CP021211	0.09684630000000001	1357.0	order	Enterobacterales	-	-	-	-	-	-	-	-	-	-	-
Res13-Sevr-LER2-35	Providencia rettgeri	IncQ1	000196__Z74787_00004	MOBQ	NC_005312_00007	-	-	MOBQ	KP398867	Mobilizable	AB109805	0.0389696	360.0	phylum	Proteobacteria	-	-	-	-	-	-	-	-	-	-	-
Res13-Sevr-LER2-35	Providencia rettgeri	ColRNAI_rep_cluster_1956	000015__JX514065	-	-	-	-	-	-	Non-mobilizable	JX514065	0.11478	2988.0	order	Enterobacterales	-	-	-	-	-	-	-	-	-	-	-
Res13-Sevr-LER2-35	Providencia rettgeri	ColRNAI_rep_cluster_1956	000015__JX514065	-	-	-	-	-	-	Non-mobilizable	JX514066	0.12214000000000001	2989.0	order	Enterobacterales	-	-	-	-	-	-	-	-	-	-	-
Res13-Sevr-LER2-36	Providencia rettgeri	IncQ1	000196__Z74787_00004	MOBQ	NC_005312_00007	-	-	MOBQ	KP398867	Mobilizable	AB109805	0.0389696	360.0	phylum	Proteobacteria	-	-	-	-	-	-	-	-	-	-	-
Res13-Sevr-LER2-36	Providencia rettgeri	ColRNAI_rep_cluster_1956	000015__JX514065	-	-	-	-	-	-	Non-mobilizable	JX514065	0.11478	2988.0	order	Enterobacterales	-	-	-	-	-	-	-	-	-	-	-
Res13-Sevr-LER2-36	Providencia rettgeri	ColRNAI_rep_cluster_1956	000015__JX514065	-	-	-	-	-	-	Non-mobilizable	JX514066	0.12214000000000001	2989.0	order	Enterobacterales	-	-	-	-	-	-	-	-	-	-	-
Res13-Sevr-LER2-33	Providencia rettgeri	IncQ1	000196__Z74787_00004	MOBQ	NC_005312_00007	-	-	MOBQ	KP398867	Mobilizable	AB109805	0.0391011	360.0	phylum	Proteobacteria	-	-	-	-	-	-	-	-	-	-	-
Res13-Sevr-LER2-33	Providencia rettgeri	ColRNAI_rep_cluster_1956	000015__JX514065	-	-	-	-	-	-	Non-mobilizable	JX514065	0.11478	2988.0	order	Enterobacterales	-	-	-	-	-	-	-	-	-	-	-
Res13-Sevr-LER2-33	Providencia rettgeri	ColRNAI_rep_cluster_1956	000015__JX514065	-	-	-	-	-	-	Non-mobilizable	JX514066	0.12214000000000001	2989.0	order	Enterobacterales	-	-	-	-	-	-	-	-	-	-	-
Res13-Sevr-LER2-34	Providencia rettgeri	IncQ1	000196__Z74787_00004	MOBQ	NC_005312_00007	-	-	MOBQ	KP398867	Mobilizable	AB109805	0.0391011	360.0	phylum	Proteobacteria	-	-	-	-	-	-	-	-	-	-	-
Res13-Sevr-LER2-34	Providencia rettgeri	ColRNAI_rep_cluster_1956	000015__JX514065	-	-	-	-	-	-	Non-mobilizable	JX514065	0.11478	2988.0	order	Enterobacterales	-	-	-	-	-	-	-	-	-	-	-
Res13-Sevr-LER2-34	Providencia rettgeri	ColRNAI_rep_cluster_1956	000015__JX514065	-	-	-	-	-	-	Non-mobilizable	JX514066	0.12214000000000001	2989.0	order	Enterobacterales	-	-	-	-	-	-	-	-	-	-	-
Res13-Sevr-PEA12-35	Escherichia coli	IncFIB,IncFII,IncFIIA,IncFIA	000096__NC_019117_00097,000121__CP024805,000136__AP014877_00014,000094__NZ_CP015070_00117	MOBF,MOBP	NC_017627_00068,NC_011416_00039	MPF_F	NC_022651_00077,NC_010409_00124,NC_019094_00090,NC_017639_00094,NC_013437_00116,NC_007675_00027,NC_017639_00100,NC_018966_00040,NC_010488_00021,NC_014615_00033,NC_008460_00107,08-5333_00200	MOBF	LN824137	Conjugative	JN983046	0.00461146	972.0	order	Enterobacterales	NarrowHostRange	family	Enterobacteriaceae	family	Enterobacteriaceae	0.0887648	CP001122	Salmonella enterica Kentucky CVM29188	E. coli DH10B	0.0003	37.0
Res13-Sevr-PEA12-35	Escherichia coli	-	-	-	-	-	-	-	-	Non-mobilizable	CP010208	0.0430292	2912.0	-	-	-	-	-	-	-	-	-	-	-	-	-
Res13-Sevr-PEA12-35	Escherichia coli	ColRNAI_rep_cluster_1857	000008__AJ627566	MOBP	NC_019076_00002	-	-	MOBP	MF083142	Mobilizable	CP016519	0.000830728	23.0	superkingdom	Bacteria	-	-	-	-	-	-	-	-	-	-	-
Res13-Sevr-PEA12-35	Escherichia coli	ColRNAI_rep_cluster_1857	000008__AJ627566	MOBP	NC_014003_00004	-	-	MOBP	NZ_CP011065	Mobilizable	CP011433	0.000239895	259.0	superkingdom	Bacteria	-	-	-	-	-	-	-	-	-	-	-
Res13-Sevr-PEA12-35	Escherichia coli	rep_cluster_1785	001211__AP017616_00002	MOBQ	NC_011411_00002	-	-	MOBQ,MOBQ	NC_010672,NC_002126	Mobilizable	CP008718	0.00473708	469.0	family	Enterobacteriaceae	-	-	-	-	-	-	-	-	-	-	-
Res13-Sevr-PEA12-35	Escherichia coli	-	-	-	-	-	-	-	-	Non-mobilizable	KJ842484	0.049462599999999995	457.0	-	-	-	-	-	-	-	-	-	-	-	-	-
Res13-Sevr-PEA12-35	Escherichia coli	ColRNAI_rep_cluster_1857	000008__AJ627566	-	-	-	-	MOB_unknown,MOBP	NC_019986,NZ_CP012683	Mobilizable	CP010205	0.052117	34.0	superkingdom	Bacteria	-	-	-	-	-	-	-	-	-	-	-
Res13-Sevr-PEA12-35	Escherichia coli	ColRNAI_rep_cluster_1885	000013__DQ995351_00001	-	-	-	-	MOBP	NC_018997	Mobilizable	JN253636	0.0498292	414.0	species	Escherichia coli	-	-	-	-	-	-	-	-	-	-	-
Res13-Sevr-PEA15-37	Escherichia coli	IncX1	000216__CP009767_00121	MOBP	NC_019096_00001	MPF_T	NC_023277_00163,NC_019046_00026,NC_019067_00043,NC_010860_00022,NC_017624_00009	MOBP	CP007677	Conjugative	KX833212	0.0287714	47.0	family	Enterobacteriaceae	-	-	-	-	-	-	-	-	-	-	-
Res13-Sevr-PEA15-37	Escherichia coli	IncFIIA,IncFII,IncFIB	000136__AP014877_00014,000121__CP024805,000096__NC_019117_00097	MOBF	NC_017627_00068	-	-	MOBF	NC_009716	Mobilizable	CP014753	0.00734051	1561.0	order	Enterobacterales	NarrowHostRange	family	Enterobacteriaceae	family	Enterobacteriaceae	0.0887648	NC_012487	-	-	-	-
Res13-Sevr-PEA15-37	Escherichia coli	ColRNAI_rep_cluster_1291	000001__EU090225_00001	MOBQ	NZ_AWFJ01000122_00007	-	-	MOBQ,MOBQ	NZ_CP011431,DQ318958	Mobilizable	FJ004638	0.013948599999999998	834.0	superkingdom	Bacteria	-	-	-	-	-	-	-	-	-	-	-
Res13-Sevr-PEA15-37	Escherichia coli	-	-	MOBQ	NC_021523_00003	-	-	-	-	Mobilizable	CP022066	0.00781808	932.0	order	Enterobacterales	-	-	-	-	-	-	-	-	-	-	-
Res13-Sevr-PEA15-37	Escherichia coli	-	-	MOBQ	NC_019783_00003	-	-	-	-	Mobilizable	CP003226	0.041143400000000004	509.0	superkingdom	Bacteria	-	-	-	-	-	-	-	-	-	-	-
Res13-Sevr-PEA15-37	Escherichia coli	IncI1	000145__HE610900_00001	MOBP	NC_019097	MPF_I	NC_019111_00038,NC_022267_00057,NC_019097_00056,NC_023290_00086,NC_015965_00072,NC_019097_00075,NC_022267_00069,NZ_CM001473_00069,NC_019097_00085	MOBP	HM021326	Conjugative	KJ484635	0.0009061239999999999	476.0	order	Enterobacterales	NarrowHostRange	family	Enterobacteriaceae	order	Enterobacteriales	0.03025255	MF152729	E. coli	E. coli J53	0.034	37.0
Res13-Sevr-PEA15-37	Escherichia coli	ColRNAI_rep_cluster_1857	000003__NC_002119_00001	-	-	-	-	MOBP	NC_013942	Mobilizable	KC853438	0.052117	29.0	superkingdom	Bacteria	-	-	-	-	-	-	-	-	-	-	-
Res13-Sevr-PEA15-37	Escherichia coli	ColRNAI_rep_cluster_1857	000010__KY807921	-	-	-	-	MOBP,MOB_unknown	CP010136,NC_019986	Mobilizable	AF300473	0.053117899999999996	17.0	superkingdom	Bacteria	-	-	-	-	-	-	-	-	-	-	-
Res13-Sevr-PEA18-33	Escherichia coli	IncFIA,IncFIB	000094__NZ_CP015070_00117,000095__NZ_CP014273_00094	-	-	MPF_F	NC_019094_00090,NC_010409_00124,NC_022651_00077,NC_017639_00094,NC_013437_00116,NC_007675_00027,NC_017639_00100,NC_017630_00031	-	-	Non-mobilizable	CP022166	0.014766499999999998	973.0	order	Enterobacterales	-	-	-	-	-	-	-	-	-	-	-
Res13-Sevr-PEA18-33	Escherichia coli	-	-	-	-	-	-	-	-	Non-mobilizable	CP021680	0.0194352	1068.0	-	-	-	-	-	-	-	-	-	-	-	-	-
Res13-Sevr-PEA18-33	Escherichia coli	-	-	-	-	MPF_F	NC_019094_00090,NC_010409_00124,NC_022651_00077	MOBF	CP017721	Mobilizable	CP013834	0.0463343	546.0	-	-	-	-	-	-	-	-	-	-	-	-	-
Res13-Sevr-PEA18-33	Escherichia coli	IncR	000204__CP008701_00115	MOBF	NC_015599_00019	MPF_T	NC_022375_00024	MOBF	NZ_CP012928	Conjugative	CP021943	0.052117	731.0	family	Enterobacteriaceae	BroadHostRange	species	Klebsiella pneumoniae	-	-		JX424614	Klebsiella pneumoniae	Escherichia coli DH5Î±	-	-
Res13-Sevr-PEA18-33	Escherichia coli	ColRNAI_rep_cluster_1857	000008__AJ627566	MOBP	NC_019076_00002	-	-	MOBP	MF083142	Mobilizable	CP018943	0.000312573	23.0	superkingdom	Bacteria	-	-	-	-	-	-	-	-	-	-	-
Res13-Sevr-PEA18-33	Escherichia coli	IncFII,IncFIIA	000121__CP024805,000136__AP014877_00014	-	-	-	-	-	-	Non-mobilizable	AP014806	0.102997	1549.0	order	Enterobacterales	NarrowHostRange	family	Enterobacteriaceae	family	Enterobacteriaceae	0.0887648	NC_011812	-	-	-	-
Res13-Sevr-PEA18-33	Escherichia coli	ColRNAI_rep_cluster_1291	000001__EU090225_00001	MOBQ	NC_019783_00003	-	-	-	-	Mobilizable	CP003226	0.0265635	509.0	superkingdom	Bacteria	-	-	-	-	-	-	-	-	-	-	-
Res13-Sevr-PEA18-33	Escherichia coli	-	-	MOBF	NC_017627_00068	MPF_F	08-5333_00200,NC_010719_00096,NC_014615_00033,NC_010488_00021,NC_010719_00097,NC_019094_00068	-	-	Conjugative	CP019909	0.0533217	969.0	family	Enterobacteriaceae	-	-	-	-	-	-	-	-	-	-	-
Res13-Sevr-PEA18-33	Escherichia coli	rep_cluster_1778	001198__NC_010486_00001	MOBQ	NC_011411_00002	-	-	MOBQ,MOBQ	NC_025182,NC_010672	Mobilizable	JX566767	0.000191626	465.0	family	Enterobacteriaceae	-	-	-	-	-	-	-	-	-	-	-
Res13-Sevr-PEA18-33	Escherichia coli	-	-	MOBP	NC_014003_00004	-	-	-	-	Mobilizable	CP011066	0.0116661	261.0	family	Enterobacteriaceae	-	-	-	-	-	-	-	-	-	-	-
Res13-Sevr-PEA18-33	Escherichia coli	IncI1	000145__HE610900_00001	MOBP	NC_019097	MPF_I	NC_019097_00085,NZ_CM001473_00069,NC_022267_00069,NC_019097_00075,NC_015965_00072,NC_023290_00086,NC_019111_00038,NC_022267_00057,NC_019097_00056	MOBP	HM021326	Conjugative	KJ484635	0.00115999	476.0	order	Enterobacterales	NarrowHostRange	family	Enterobacteriaceae	order	Enterobacteriales	0.03025255	MF152729	E. coli	E. coli J53	0.034	37.0
Res13-Sevr-PEA18-33	Escherichia coli	ColRNAI_rep_cluster_1885	000013__DQ995351_00001	-	-	-	-	MOBP	AB027308	Mobilizable	JN253636	0.0503867	414.0	species	Escherichia coli	-	-	-	-	-	-	-	-	-	-	-
Res13-Sevr-PEA20-33	Escherichia coli	IncI1	000145__HE610900_00001	MOBP	NC_019097	MPF_I	NC_019111_00038,NC_022267_00057,NC_019097_00056,NC_023290_00086,NC_015965_00072,NC_019097_00075,NC_022267_00069,NZ_CM001473_00069,NC_019097_00085	MOBP	HM021326	Conjugative	KJ484635	0.0009313339999999999	476.0	order	Enterobacterales	NarrowHostRange	family	Enterobacteriaceae	order	Enterobacteriales	0.03025255	MF152729	E. coli	E. coli J53	0.034	37.0
Res13-Sevr-PEA20-33	Escherichia coli	IncX1	000216__CP009767_00121	MOBP	NC_019096_00001	MPF_T	NC_023277_00163,NC_019046_00026,NC_019067_00043,NC_010860_00022,NC_017624_00009	MOBP	CP007677	Conjugative	KX833212	0.028315100000000003	47.0	family	Enterobacteriaceae	-	-	-	-	-	-	-	-	-	-	-
Res13-Sevr-PEA20-33	Escherichia coli	IncFIIA,IncFII,IncFIB	000136__AP014877_00014,000121__CP024805,000096__NC_019117_00097	MOBF	NC_017627_00068	-	-	MOBF	NC_009716	Mobilizable	CP014753	0.00726808	1561.0	order	Enterobacterales	NarrowHostRange	family	Enterobacteriaceae	family	Enterobacteriaceae	0.0887648	NC_012487	-	-	-	-
Res13-Sevr-PEA20-33	Escherichia coli	ColRNAI_rep_cluster_1291	000001__EU090225_00001	MOBQ	NZ_AWFJ01000122_00007	-	-	MOBQ,MOBQ	NZ_CP011431,DQ318958	Mobilizable	FJ004638	0.013948599999999998	834.0	superkingdom	Bacteria	-	-	-	-	-	-	-	-	-	-	-
Res13-Sevr-PEA20-33	Escherichia coli	-	-	MOBQ	NC_021523_00003	-	-	-	-	Mobilizable	CP022066	0.00781808	932.0	order	Enterobacterales	-	-	-	-	-	-	-	-	-	-	-
Res13-Sevr-PEA20-33	Escherichia coli	-	-	MOBQ	NC_019783_00003	-	-	-	-	Mobilizable	CP003226	0.041143400000000004	509.0	superkingdom	Bacteria	-	-	-	-	-	-	-	-	-	-	-
Res13-Sevr-PEA20-33	Escherichia coli	ColRNAI_rep_cluster_1857	000003__NC_002119_00001	-	-	-	-	MOBP	NC_013942	Mobilizable	KC853438	0.052117	29.0	superkingdom	Bacteria	-	-	-	-	-	-	-	-	-	-	-
Res13-Sevr-PEA24-03	Escherichia coli	IncX1	000216__CP009767_00121	MOBP	NC_019096_00001	MPF_T	NC_023277_00163,NC_019046_00026,NC_019067_00043,NC_010860_00022,NC_017624_00009	MOBP	CP007677	Conjugative	KX833212	0.028315100000000003	47.0	family	Enterobacteriaceae	-	-	-	-	-	-	-	-	-	-	-
Res13-Sevr-PEA24-03	Escherichia coli	IncFIIA,IncFII,IncFIB	000136__AP014877_00014,000121__CP024805,000096__NC_019117_00097	MOBF	NC_017627_00068	-	-	MOBF	NC_009716	Mobilizable	CP014753	0.00730426	1561.0	order	Enterobacterales	NarrowHostRange	family	Enterobacteriaceae	family	Enterobacteriaceae	0.0887648	NC_012487	-	-	-	-
Res13-Sevr-PEA24-03	Escherichia coli	ColRNAI_rep_cluster_1291	000001__EU090225_00001	MOBQ	NZ_AWFJ01000122_00007	-	-	MOBQ,MOBQ	NZ_CP011431,DQ318958	Mobilizable	FJ004638	0.013948599999999998	834.0	superkingdom	Bacteria	-	-	-	-	-	-	-	-	-	-	-
Res13-Sevr-PEA24-03	Escherichia coli	-	-	MOBQ	NC_021523_00003	-	-	-	-	Mobilizable	CP022066	0.00781808	932.0	order	Enterobacterales	-	-	-	-	-	-	-	-	-	-	-
Res13-Sevr-PEA24-03	Escherichia coli	-	-	MOBQ	NC_019783_00003	-	-	-	-	Mobilizable	CP003226	0.041143400000000004	509.0	superkingdom	Bacteria	-	-	-	-	-	-	-	-	-	-	-
Res13-Sevr-PEA24-03	Escherichia coli	IncI1	000145__HE610900_00001	MOBP	NC_019097	MPF_I	NC_023290_00086,NC_015965_00072,NC_019097_00075,NC_022267_00069,NZ_CM001473_00069,NC_019097_00085,NC_019111_00038,NC_022267_00057,NC_019097_00056	MOBP	HM021326	Conjugative	KJ484635	0.000830728	476.0	order	Enterobacterales	NarrowHostRange	family	Enterobacteriaceae	order	Enterobacteriales	0.03025255	MF152729	E. coli	E. coli J53	0.034	37.0
Res13-Sevr-PEA24-03	Escherichia coli	ColRNAI_rep_cluster_1857	000010__KY807921	-	-	-	-	MOBP,MOB_unknown	CP010136,NC_019986	Mobilizable	AF300473	0.053117899999999996	17.0	superkingdom	Bacteria	-	-	-	-	-	-	-	-	-	-	-
Res13-Sevr-PEA24-03	Escherichia coli	ColRNAI_rep_cluster_1857	000003__NC_002119_00001	-	-	-	-	MOBP	NC_013942	Mobilizable	KC853438	0.052117	29.0	superkingdom	Bacteria	-	-	-	-	-	-	-	-	-	-	-
Res13-Sevr-PEA27-14	Escherichia coli	IncX1	000216__CP009767_00121	MOBP	NC_019096_00001	MPF_T	NC_023277_00163,NC_019046_00026,NC_019067_00043,NC_010860_00022,NC_017624_00009	MOBP	CP007677	Conjugative	KX833212	0.028315100000000003	47.0	family	Enterobacteriaceae	-	-	-	-	-	-	-	-	-	-	-
Res13-Sevr-PEA27-14	Escherichia coli	IncFIIA,IncFII,IncFIB	000136__AP014877_00014,000121__CP024805,000096__NC_019117_00097	MOBF	NC_017627_00068	-	-	MOBF	NC_009716	Mobilizable	CP014753	0.00730426	1561.0	order	Enterobacterales	NarrowHostRange	family	Enterobacteriaceae	family	Enterobacteriaceae	0.0887648	NC_012487	-	-	-	-
Res13-Sevr-PEA27-14	Escherichia coli	ColRNAI_rep_cluster_1291	000001__EU090225_00001	MOBQ	NZ_AWFJ01000122_00007	-	-	MOBQ,MOBQ	NZ_CP011431,DQ318958	Mobilizable	FJ004638	0.013948599999999998	834.0	superkingdom	Bacteria	-	-	-	-	-	-	-	-	-	-	-
Res13-Sevr-PEA27-14	Escherichia coli	-	-	MOBQ	NC_021523_00003	-	-	-	-	Mobilizable	CP022066	0.00781808	932.0	order	Enterobacterales	-	-	-	-	-	-	-	-	-	-	-
Res13-Sevr-PEA27-14	Escherichia coli	-	-	MOBQ	NC_019783_00003	-	-	-	-	Mobilizable	CP003226	0.041143400000000004	509.0	superkingdom	Bacteria	-	-	-	-	-	-	-	-	-	-	-
Res13-Sevr-PEA27-14	Escherichia coli	IncI1	000145__HE610900_00001	MOBP	NC_019097	MPF_I	NC_023290_00086,NC_015965_00072,NC_019097_00075,NC_022267_00069,NZ_CM001473_00069,NC_019097_00085,NC_019111_00038,NC_022267_00057,NC_019097_00056	MOBP	HM021326	Conjugative	KJ484635	0.0011856	476.0	order	Enterobacterales	NarrowHostRange	family	Enterobacteriaceae	order	Enterobacteriales	0.03025255	MF152729	E. coli	E. coli J53	0.034	37.0
Res13-Sevr-PEA27-14	Escherichia coli	ColRNAI_rep_cluster_1857	000003__NC_002119_00001	-	-	-	-	MOBP	NC_013942	Mobilizable	KC853438	0.052117	29.0	superkingdom	Bacteria	-	-	-	-	-	-	-	-	-	-	-
Res13-Sevr-PEA27-14	Escherichia coli	ColRNAI_rep_cluster_1857	000010__KY807921	-	-	-	-	MOBP,MOB_unknown	CP010136,NC_019986	Mobilizable	AF300473	0.053117899999999996	17.0	superkingdom	Bacteria	-	-	-	-	-	-	-	-	-	-	-
Res13-Sevr-PEA28-36	Escherichia coli	-	-	-	-	-	-	-	-	Non-mobilizable	CP012736	0.0482105	2911.0	-	-	-	-	-	-	-	-	-	-	-	-	-
Res13-Sevr-PEA28-36	Escherichia coli	IncI1	000145__HE610900_00001	MOBP	NC_019097	MPF_I	NC_019097_00085,NZ_CM001473_00069,NC_022267_00069,NC_019097_00075,NC_015965_00072,NC_023290_00086,NC_019111_00038,NC_022267_00057,NC_019097_00056	MOBP	HM021326	Conjugative	KJ484635	0.0024636	476.0	order	Enterobacterales	NarrowHostRange	family	Enterobacteriaceae	order	Enterobacteriales	0.03025255	MF152729	E. coli	E. coli J53	0.034	37.0
Res13-Sevr-PEA28-36	Escherichia coli	rep_cluster_48	001837__CP019904_00024	-	-	-	-	-	-	Non-mobilizable	CP019904	0.263022	1228.0	family	Enterobacteriaceae	-	-	-	-	-	-	-	-	-	-	-
Res13-Sevr-PEA28-36	Escherichia coli	ColRNAI_rep_cluster_1885	000013__DQ995351_00001	-	-	-	-	MOBP	AB027308	Mobilizable	JN253636	0.0533217	414.0	species	Escherichia coli	-	-	-	-	-	-	-	-	-	-	-
Res13-Sevr-PEB02-10	Escherichia coli	IncI1	000145__HE610900_00001	MOBP	NC_019097	MPF_I	NC_019097_00085,NZ_CM001473_00069,NC_022267_00069,NC_019097_00075,NC_015965_00072,NC_023290_00086,NC_019111_00038,NC_022267_00057,NC_019097_00056	MOBP	HM021326	Conjugative	KJ484635	0.0011856	476.0	order	Enterobacterales	NarrowHostRange	family	Enterobacteriaceae	order	Enterobacteriales	0.03025255	MF152729	E. coli	E. coli J53	0.034	37.0
Res13-Sevr-PEB02-10	Escherichia coli	IncFIA,IncFIB	000094__NZ_CP015070_00117,000095__NZ_CP014273_00094	-	-	MPF_F	08-5333_00200,NC_010719_00096,NC_014615_00033,NC_010488_00021,NC_019094_00090,NC_010409_00124,NC_022651_00077,NC_017639_00094,NC_013437_00116,NC_007675_00027,NC_017639_00100,NC_017630_00031	-	-	Non-mobilizable	CP022166	0.0123533	973.0	order	Enterobacterales	-	-	-	-	-	-	-	-	-	-	-
Res13-Sevr-PEB02-10	Escherichia coli	-	-	-	-	-	-	-	-	Non-mobilizable	CP021680	0.0194352	1068.0	-	-	-	-	-	-	-	-	-	-	-	-	-
Res13-Sevr-PEB02-10	Escherichia coli	-	-	-	-	MPF_F	NC_019094_00090,NC_010409_00124,NC_022651_00077	MOBF	CP017721	Mobilizable	CP013834	0.046004500000000004	546.0	-	-	-	-	-	-	-	-	-	-	-	-	-
Res13-Sevr-PEB02-10	Escherichia coli	IncR	000204__CP008701_00115	MOBF	NC_015599_00019	MPF_T	NC_022375_00024	MOBF	NZ_CP012928	Conjugative	CP021943	0.052117	731.0	family	Enterobacteriaceae	BroadHostRange	species	Klebsiella pneumoniae	-	-		JX424614	Klebsiella pneumoniae	Escherichia coli DH5Î±	-	-
Res13-Sevr-PEB02-10	Escherichia coli	ColRNAI_rep_cluster_1857	000008__AJ627566	MOBP	NC_019076_00002	-	-	MOBP	MF083142	Mobilizable	CP018943	0.000312573	23.0	superkingdom	Bacteria	-	-	-	-	-	-	-	-	-	-	-
Res13-Sevr-PEB02-10	Escherichia coli	ColRNAI_rep_cluster_1291	000001__EU090225_00001	MOBQ	NC_019783_00003	-	-	-	-	Mobilizable	CP003226	0.0265635	509.0	superkingdom	Bacteria	-	-	-	-	-	-	-	-	-	-	-
Res13-Sevr-PEB02-10	Escherichia coli	rep_cluster_1778	001198__NC_010486_00001	MOBQ	NC_011411_00002	-	-	MOBQ,MOBQ	NC_025182,NC_010672	Mobilizable	JX566767	0.000191626	465.0	family	Enterobacteriaceae	-	-	-	-	-	-	-	-	-	-	-
Res13-Sevr-PEB02-10	Escherichia coli	-	-	MOBP	NC_014003_00004	-	-	-	-	Mobilizable	CP011066	0.0116661	261.0	family	Enterobacteriaceae	-	-	-	-	-	-	-	-	-	-	-
Res13-Sevr-PEB02-10	Escherichia coli	-	-	MOBF	NC_011980_00044	MPF_F	08-5333_00200,NC_010719_00096,NC_010719_00097,NC_019094_00068	-	-	Conjugative	CP015072	0.0600659	544.0	family	Enterobacteriaceae	-	-	-	-	-	-	-	-	-	-	-
Res13-Sevr-PEB02-10	Escherichia coli	IncFII,IncFIIA	000121__CP024805,000136__AP014877_00014	-	-	-	-	-	-	Non-mobilizable	AP014806	0.106047	1549.0	order	Enterobacterales	NarrowHostRange	family	Enterobacteriaceae	family	Enterobacteriaceae	0.0887648	NC_011812	-	-	-	-
Res13-Sevr-PEB02-10	Escherichia coli	ColRNAI_rep_cluster_1885	000013__DQ995351_00001	-	-	-	-	MOBP	AB027308	Mobilizable	JN253636	0.0503867	414.0	species	Escherichia coli	-	-	-	-	-	-	-	-	-	-	-
Res13-Sevr-PEB04-36	Citrobacter sp.
Res13-Sevr-PEB04-11	Escherichia coli	-	-	MOBF	NC_017627_00068	MPF_F	NC_022651_00077,NC_010409_00124,NC_019094_00090,NC_017639_00094,NC_013437_00116,NC_007675_00027,NC_017639_00100,NC_018966_00040,NC_010488_00021,NC_014615_00033,NC_010719_00096,08-5333_00200	MOBF	FN868248	Conjugative	CP012928	0.0222766	529.0	family	Enterobacteriaceae	-	-	-	-	-	-	-	-	-	-	-
Res13-Sevr-PEB04-11	Escherichia coli	-	-	-	-	-	-	-	-	Non-mobilizable	CP010208	0.047688	2912.0	-	-	-	-	-	-	-	-	-	-	-	-	-
Res13-Sevr-PEB04-11	Escherichia coli	ColRNAI_rep_cluster_1857	000008__AJ627566	MOBP	NC_019076_00002	-	-	MOBP	MF083142	Mobilizable	CP016513	0.00687462	23.0	superkingdom	Bacteria	-	-	-	-	-	-	-	-	-	-	-
Res13-Sevr-PEB04-11	Escherichia coli	-	-	-	-	-	-	-	-	Non-mobilizable	CP001847	0.037311000000000004	1561.0	-	-	-	-	-	-	-	-	-	-	-	-	-
Res13-Sevr-PEB04-11	Escherichia coli	-	-	-	-	-	-	-	-	Non-mobilizable	NC_019062	0.034472300000000004	825.0	-	-	-	-	-	-	-	-	-	-	-	-	-
Res13-Sevr-PEB04-11	Escherichia coli	IncFIB	000096__NC_019117_00097	-	-	-	-	-	-	Non-mobilizable	AY230888	0.0387085	553.0	order	Enterobacterales	-	-	-	-	-	-	-	-	-	-	-
Res13-Sevr-PEB04-11	Escherichia coli	IncI1	000145__HE610900_00001	MOBP	NC_019097	MPF_I	NC_019097_00085,NZ_CM001473_00069,NC_022267_00069,NC_019097_00075,NC_015965_00072,NC_023290_00086,NC_019111_00038,NC_022267_00057,NC_019097_00056	MOBP	JN253636	Conjugative	CP012936	0.00319852	476.0	order	Enterobacterales	NarrowHostRange	family	Enterobacteriaceae	order	Enterobacteriales	0.03025255	NC_011077	-	-	-	-
Res13-Sevr-PEB04-11	Escherichia coli	-	-	MOBP	NC_011416_00039	-	-	-	-	Mobilizable	KX129783	0.164662	586.0	family	Enterobacteriaceae	-	-	-	-	-	-	-	-	-	-	-
Res13-Sevr-PEB15-13	Escherichia coli	IncX1	000216__CP009767_00121	MOBP	NC_019096_00001	MPF_T	NC_023277_00163,NC_019046_00026,NC_019067_00043,NC_010860_00022,NC_017624_00009	-	-	Conjugative	KX833212	0.035505	47.0	family	Enterobacteriaceae	-	-	-	-	-	-	-	-	-	-	-
Res13-Sevr-PEB15-13	Escherichia coli	IncFII,IncFIIA,IncQ1,IncFIB	000121__CP024805,000136__AP014877_00014,000195__NC_013728_00014,000095__NZ_CP014273_00094	MOBF	NC_017627_00068	MPF_F	NC_022651_00077,NC_010409_00124,NC_019094_00090,NC_017639_00094,NC_013437_00116,NC_007675_00027,NC_017639_00100,NC_018966_00040,NC_010488_00021,NC_014615_00033,NC_010719_00096,08-5333_00200	MOBF	CP016042	Conjugative	KP398867	0.00216198	973.0	phylum	Proteobacteria	NarrowHostRange	family	Enterobacteriaceae	family	Enterobacteriaceae	0.0887648	CP001122	Salmonella enterica Kentucky CVM29188	E. coli DH10B	0.0003	37.0
Res13-Sevr-PEB15-13	Escherichia coli	-	-	-	-	-	-	-	-	Non-mobilizable	CP012736	0.0470041	2911.0	-	-	-	-	-	-	-	-	-	-	-	-	-
Res13-Sevr-PEB15-13	Escherichia coli	-	-	-	-	-	-	-	-	Non-mobilizable	CP021680	0.0331502	1068.0	-	-	-	-	-	-	-	-	-	-	-	-	-
Res13-Sevr-PEB15-13	Escherichia coli	ColRNAI_rep_cluster_1857	000008__AJ627566	MOBP	NC_014003_00004	-	-	MOBP	NZ_CP011065	Mobilizable	CP011433	0.00038558099999999997	259.0	superkingdom	Bacteria	-	-	-	-	-	-	-	-	-	-	-
Res13-Sevr-PEB17-31	Escherichia coli	rep_cluster_488	001852__AP017612_00001	-	-	-	-	-	-	Non-mobilizable	CP019002	0.018557900000000002	920.0	family	Enterobacteriaceae	-	-	-	-	-	-	-	-	-	-	-
Res13-Sevr-PEB17-31	Escherichia coli	-	-	-	-	-	-	-	-	Non-mobilizable	CP021680	0.00834599	1068.0	-	-	-	-	-	-	-	-	-	-	-	-	-
Res13-Sevr-PEB17-31	Escherichia coli	-	-	-	-	-	-	-	-	Non-mobilizable	KJ187751	0.0369409	449.0	-	-	-	-	-	-	-	-	-	-	-	-	-
Res13-Sevr-PEB17-31	Escherichia coli	-	-	-	-	-	-	-	-	Non-mobilizable	CP012736	0.0399018	2911.0	-	-	-	-	-	-	-	-	-	-	-	-	-
Res13-Sevr-PEB18-05	Escherichia coli	rep_cluster_488	001852__AP017612_00001	-	-	-	-	-	-	Non-mobilizable	CU638872	0.018992500000000002	920.0	family	Enterobacteriaceae	-	-	-	-	-	-	-	-	-	-	-
Res13-Sevr-PEB18-05	Escherichia coli	-	-	-	-	-	-	-	-	Non-mobilizable	CP021680	0.0325113	1068.0	-	-	-	-	-	-	-	-	-	-	-	-	-
Res13-Sevr-PEB18-05	Escherichia coli	IncFII,IncFIIA	000121__CP024805,000136__AP014877_00014	MOBF	NC_022333_00006	MPF_F	NC_007635_00031,NZ_AGTD01000004_00091,NZ_AGTD01000004_00093,NZ_AGTD01000004_00094,NZ_AGTD01000004_00096,NC_021817_00023,NZ_AGTD01000004_00099,NC_019342_00051,NC_021871_00015,NZ_AGTD01000004_00104,NC_021817_00013	-	-	Conjugative	CP000796	0.042436699999999994	377.0	order	Enterobacterales	NarrowHostRange	family	Enterobacteriaceae	family	Enterobacteriaceae	0.0887648	NC_011812	-	-	-	-
Res13-Sevr-PEB18-05	Escherichia coli	ColRNAI_rep_cluster_1857	000008__AJ627566	MOBP	NC_019076_00002	-	-	MOBP	MF083142	Mobilizable	CP016519	0.000730741	23.0	superkingdom	Bacteria	-	-	-	-	-	-	-	-	-	-	-
Res13-Sevr-PEB18-05	Escherichia coli	IncI1	000145__HE610900_00001	MOBP	NC_019097	MPF_I	NC_019097_00085,NZ_CM001473_00069,NC_022267_00069,NC_019097_00075,NC_015965_00072,NC_023290_00086,NC_019111_00038,NC_022267_00057,NC_019097_00056	MOBP	JN253636	Conjugative	CP016522	0.000805673	476.0	order	Enterobacterales	NarrowHostRange	family	Enterobacteriaceae	order	Enterobacteriales	0.03025255	NC_011077	-	-	-	-
Res13-Sevr-PEB18-05	Escherichia coli	IncFII,IncFIIA	000121__CP024805,000136__AP014877_00014	MOBF	NC_017627_00068	MPF_F	NC_022651_00077,NC_010409_00124,NC_019094_00090,NC_017639_00094,NC_013437_00116,NC_007675_00027,NC_017639_00100,NC_018966_00040,NC_010488_00021,NC_014615_00033,NC_010719_00096,08-5333_00200	-	-	Conjugative	CP017726	0.031074400000000002	529.0	order	Enterobacterales	NarrowHostRange	family	Enterobacteriaceae	family	Enterobacteriaceae	0.0887648	JQ364967	Escherichia coli	E. coliÂ strain J53	0.0002	-
Res13-Sevr-PEB21-01	Escherichia coli	rep_cluster_488	001852__AP017612_00001	-	-	-	-	-	-	Non-mobilizable	CP019002	0.018557900000000002	920.0	family	Enterobacteriaceae	-	-	-	-	-	-	-	-	-	-	-
Res13-Sevr-PEB21-01	Escherichia coli	-	-	-	-	-	-	-	-	Non-mobilizable	CP021680	0.00834599	1068.0	-	-	-	-	-	-	-	-	-	-	-	-	-
Res13-Sevr-PEB21-01	Escherichia coli	-	-	-	-	-	-	-	-	Non-mobilizable	KJ187751	0.0369409	449.0	-	-	-	-	-	-	-	-	-	-	-	-	-
Res13-Sevr-PEC09-47	Enterobacter sp.	IncFIB,IncFII	000108__NC_014107_00054,000135__NC_014107_00001	-	-	-	-	-	-	Non-mobilizable	CP001919	0.027777499999999997	708.0	order	Enterobacterales	NarrowHostRange	family	Enterobacteriaceae	family	Enterobacteriaceae	0.0887648	NC_009838	-	-	-	-
Res13-Sevr-PEC09-47	Enterobacter sp.	ColRNAI_rep_cluster_1987	000019__CP000651_00005	MOBP,MOBP	NC_011404_00002,NC_001848_00006	-	-	MOBP	CP018941	Mobilizable	CP004094	0.046004500000000004	106.0	superkingdom	Bacteria	-	-	-	-	-	-	-	-	-	-	-
Res13-Sevr-PEC09-36	Enterobacter cloacae	IncFIB,IncFII	000108__NC_014107_00054,000135__NC_014107_00001	-	-	-	-	-	-	Non-mobilizable	CP001919	0.027777499999999997	708.0	order	Enterobacterales	NarrowHostRange	family	Enterobacteriaceae	family	Enterobacteriaceae	0.0887648	NC_009838	-	-	-	-
Res13-Sevr-PEC09-36	Enterobacter cloacae	ColRNAI_rep_cluster_1987	000019__CP000651_00005	MOBP,MOBP	NC_011404_00002,NC_001848_00006	-	-	MOBP	CP018941	Mobilizable	CP004094	0.046004500000000004	106.0	superkingdom	Bacteria	-	-	-	-	-	-	-	-	-	-	-
Res13-Sevr-PEC09-36	Enterobacter cloacae	IncY	000230__CP009168_00001	-	-	-	-	-	-	Non-mobilizable	CP009168	0.0158882	1009.0	species	Escherichia coli	-	-	-	-	-	-	-	-	-	-	-
Res13-Sevr-PEC09-46	Enterobacter sp.	IncFIB,IncFII	000108__NC_014107_00054,000135__NC_014107_00001	-	-	-	-	-	-	Non-mobilizable	CP001919	0.027777499999999997	708.0	order	Enterobacterales	NarrowHostRange	family	Enterobacteriaceae	family	Enterobacteriaceae	0.0887648	NC_009838	-	-	-	-
Res13-Sevr-PEC09-46	Enterobacter sp.	IncY	000230__CP009168_00001	-	-	-	-	-	-	Non-mobilizable	CP009168	0.0158882	1009.0	species	Escherichia coli	-	-	-	-	-	-	-	-	-	-	-
Res13-Sevr-PEC09-46	Enterobacter sp.	ColRNAI_rep_cluster_1987	000019__CP000651_00005	MOBP,MOBP	NC_011404_00002,NC_001848_00006	-	-	MOBP	CP018941	Mobilizable	CP004094	0.046004500000000004	106.0	superkingdom	Bacteria	-	-	-	-	-	-	-	-	-	-	-
Res13-Sevr-PER05-35	Escherichia coli	IncFIB	000096__NC_019117_00097	-	-	-	-	-	-	Non-mobilizable	CP009167	0.0790711	541.0	order	Enterobacterales	-	-	-	-	-	-	-	-	-	-	-
Res13-Sevr-PER05-35	Escherichia coli	-	-	-	-	-	-	-	-	Non-mobilizable	CP012736	0.03515669999999999	2911.0	-	-	-	-	-	-	-	-	-	-	-	-	-
Res13-Sevr-PER05-35	Escherichia coli	IncX1	000215__KC853434_00019	-	-	-	-	-	-	Non-mobilizable	CP005391	0.057903300000000005	53.0	family	Enterobacteriaceae	NarrowHostRange	family	Enterobacteriaceae	-	-	0.03195666666666667	HE578058	-	-	-	-
Res13-Sevr-PER05-35	Escherichia coli	IncY	000230__CP009168_00001	-	-	-	-	-	-	Non-mobilizable	KX518745	0.0252411	1009.0	species	Escherichia coli	-	-	-	-	-	-	-	-	-	-	-
Res13-Sevr-PER05-35	Escherichia coli	-	-	-	-	-	-	-	-	Non-mobilizable	CP022068	0.0256472	444.0	-	-	-	-	-	-	-	-	-	-	-	-	-
Res13-Sevr-PER05-35	Escherichia coli	ColRNAI_rep_cluster_1987	000019__CP000651_00005	-	-	-	-	MOBP	CP007658	Mobilizable	CP009568	0.0668569	623.0	superkingdom	Bacteria	-	-	-	-	-	-	-	-	-	-	-
Res13-Sevr-PER06-05-b-A	Escherichia coli	IncH	000138__CP021336_00001	-	-	-	-	-	-	Non-mobilizable	CP012491	0.0312752	1009.0	family	Enterobacteriaceae	-	-	-	-	-	-	-	-	-	-	-
Res13-Sevr-PER06-05-b-A	Escherichia coli	-	-	-	-	-	-	-	-	Non-mobilizable	CP021680	0.0255655	1068.0	-	-	-	-	-	-	-	-	-	-	-	-	-
Res13-Sevr-PER06-05-b-A	Escherichia coli	IncFIB	000101__NZ_CP012345_00042	-	-	-	-	-	-	Non-mobilizable	CP021211	0.0730018	1357.0	order	Enterobacterales	-	-	-	-	-	-	-	-	-	-	-
Res13-Sevr-PER06-05-b-A	Escherichia coli	ColRNAI_rep_cluster_1857	000008__AJ627566	MOBF	CP019897	-	-	MOB_unknown	NZ_CP011607	Mobilizable	CP012933	0.012729299999999999	14.0	superkingdom	Bacteria	-	-	-	-	-	-	-	-	-	-	-
Res13-Sevr-PER06-05-b-A	Escherichia coli	ColRNAI_rep_cluster_1857	000008__AJ627566	-	-	-	-	MOB_unknown,MOBP	NC_019986,CP018844	Mobilizable	CP019023	0.00227104	34.0	superkingdom	Bacteria	-	-	-	-	-	-	-	-	-	-	-
Res13-Sevr-PER06-05-b-A	Escherichia coli	IncFIA,IncFII,IncFIIA	000093__KX023259_00112,000121__CP024805,000136__AP014877_00014	-	-	MPF_F	08-5333_00200,NC_014615_00033,NC_008460_00107	-	-	Non-mobilizable	CP009167	0.0430292	541.0	order	Enterobacterales	-	-	-	-	-	-	-	-	-	-	-
Res13-Sevr-PER06-05-b-A	Escherichia coli	IncI1	000145__HE610900_00001	MOBP	NC_019097	MPF_I	NC_019097_00085,NC_019097_00075,NC_015965_00072,NC_023290_00086,NC_019111_00038,NC_022267_00057,NC_019097_00056	MOBP	HM021326	Conjugative	KJ484629	0.00881017	476.0	order	Enterobacterales	NarrowHostRange	family	Enterobacteriaceae	order	Enterobacteriales	0.03025255	KJ484629	-	-	-	-
Res13-Sevr-PER07-33	Escherichia coli	IncI1	000145__HE610900_00001	MOBP	NC_019097	MPF_I	NC_019097_00085,NZ_CM001473_00069,NC_022267_00069,NC_019097_00075,NC_015965_00072,NC_023290_00086,NC_019111_00038,NC_022267_00057,NC_019097_00056	MOBP	HM021326	Conjugative	KJ484635	0.000981871	476.0	order	Enterobacterales	NarrowHostRange	family	Enterobacteriaceae	order	Enterobacteriales	0.03025255	MF152729	E. coli	E. coli J53	0.034	37.0
Res13-Sevr-PER07-33	Escherichia coli	rep_cluster_488	001852__AP017612_00001	-	-	-	-	-	-	Non-mobilizable	CP014490	0.019691900000000002	920.0	family	Enterobacteriaceae	-	-	-	-	-	-	-	-	-	-	-
Res13-Sevr-PER07-33	Escherichia coli	IncFIIA,IncFII	000136__AP014877_00014,000121__CP024805	MOBF	NC_017627_00068	MPF_F	08-5333_00200,NC_010719_00096,NC_014615_00033,NC_010488_00021,NC_018966_00040,NC_017639_00100,NC_007675_00027,NC_013437_00116,NC_017639_00094,NC_019094_00090,NC_010409_00124,NC_022651_00077	MOBF	CP016042	Conjugative	CP012928	0.0280449	529.0	order	Enterobacterales	NarrowHostRange	family	Enterobacteriaceae	family	Enterobacteriaceae	0.0887648	JQ364967	Escherichia coli	E. coliÂ strain J53	0.0002	-
Res13-Sevr-PER08-38	Escherichia coli	ColRNAI_rep_cluster_1987	000019__CP000651_00005	MOBP	NC_013090_00004	-	-	MOBP	HQ328804	Mobilizable	CP016532	0.000532603	132.0	superkingdom	Bacteria	-	-	-	-	-	-	-	-	-	-	-
Res13-Sevr-PER08-38	Escherichia coli	-	-	-	-	-	-	-	-	Non-mobilizable	CP012736	0.0422904	2911.0	-	-	-	-	-	-	-	-	-	-	-	-	-
Res13-Sevr-PER08-38	Escherichia coli	IncFIA	000093__KX023259_00112	-	-	-	-	-	-	Non-mobilizable	CP022158	0.08249889999999999	363.0	family	Enterobacteriaceae	-	-	-	-	-	-	-	-	-	-	-
Res13-Sevr-PER11-25	Escherichia coli	IncH	000138__CP021336_00001	-	-	-	-	-	-	Non-mobilizable	CP012491	0.0312752	1009.0	family	Enterobacteriaceae	-	-	-	-	-	-	-	-	-	-	-
Res13-Sevr-PER11-25	Escherichia coli	-	-	-	-	-	-	-	-	Non-mobilizable	CP021680	0.0255655	1068.0	-	-	-	-	-	-	-	-	-	-	-	-	-
Res13-Sevr-PER11-25	Escherichia coli	IncI1	000145__HE610900_00001	MOBP	NC_019097	MPF_I	NC_019097_00085,NC_019097_00075,NC_015965_00072,NC_023290_00086,NC_019111_00038,NC_022267_00057,NC_019097_00056	MOBP	HM021326	Conjugative	KJ484629	0.00857671	476.0	order	Enterobacterales	NarrowHostRange	family	Enterobacteriaceae	order	Enterobacteriales	0.03025255	KJ484629	-	-	-	-
Res13-Sevr-PER11-25	Escherichia coli	ColRNAI_rep_cluster_1857	000008__AJ627566	MOBF	CP019897	-	-	MOB_unknown	NZ_CP011607	Mobilizable	CP012933	0.012729299999999999	14.0	superkingdom	Bacteria	-	-	-	-	-	-	-	-	-	-	-
Res13-Sevr-PER11-25	Escherichia coli	ColRNAI_rep_cluster_1857	000008__AJ627566	-	-	-	-	MOB_unknown,MOBP	NC_019986,CP018844	Mobilizable	CP019023	0.00227104	34.0	superkingdom	Bacteria	-	-	-	-	-	-	-	-	-	-	-
Res13-Sevr-PER11-25	Escherichia coli	IncFIA,IncFII,IncFIIA	000093__KX023259_00112,000121__CP024805,000136__AP014877_00014	-	-	MPF_F	08-5333_00200,NC_014615_00033,NC_008460_00107	-	-	Non-mobilizable	CP009167	0.042731599999999995	541.0	order	Enterobacterales	-	-	-	-	-	-	-	-	-	-	-
Res13-Sevr-PER11-25	Escherichia coli	IncFIB	000101__NZ_CP012345_00042	-	-	-	-	-	-	Non-mobilizable	CP021211	0.11675999999999999	1357.0	order	Enterobacterales	-	-	-	-	-	-	-	-	-	-	-
R13-AF12-pSow-01	Escherichia coli	IncY	000230__CP009168_00001	-	-	-	-	-	-	Non-mobilizable	CP012491	0.0214305	1009.0
R13-AF12-pSow-02	Escherichia coli	IncR	000204__CP008701_00115	-	-	-	-	-	-	Non-mobilizable	LC155908	0.0338037	731.0
R13-AF12-pSow-02	Escherichia coli	IncY	000230__CP009168_00001	-	-	-	-	-	-	Non-mobilizable	CP021842	0.0799006	1007.0
R13-AF12-pSow-02	Escherichia coli	-	-	-	-	-	-	-	-	Non-mobilizable	CP021135	0.0485634	690.0
R13-AF12-pSow-02	Escherichia coli	ColRNAI_rep_cluster_1987	000019__CP000651_00005	-	-	-	-	-	-	Non-mobilizable	CP006638	0.0343598	189.0
R13-AF12-pSow-03	Escherichia coli	IncFIB	000103__CP010244_00032	-	-	-	-	-	-	Non-mobilizable	CP010244	0.0168963	87.0
R13-AF12-pSow-03	Escherichia coli	-	-	-	-	-	-	-	-	Non-mobilizable	CP021680	0.032197199999999995	1068.0
R13-AF12-pSow-03	Escherichia coli	ColRNAI_rep_cluster_1987	000019__CP000651_00005	MOBP,MOBP	NC_013090_00004,NC_001848_00006	-	-	MOBP	HQ328804	Mobilizable	JX566768	0.000780658	155.0
R13-AF12-pSow-04	Escherichia coli	IncFIA,IncFIB	000094__NZ_CP015070_00117,000095__NZ_CP014273_00094	-	-	-	-	-	-	Non-mobilizable	HF922624	0.0154542	973.0
R13-AF12-pSow-04	Escherichia coli	IncY	000230__CP009168_00001	-	-	-	-	-	-	Non-mobilizable	CP016549	0.0233014	1009.0
R13-AF12-pSow-04	Escherichia coli	ColRNAI_rep_cluster_1857	000008__AJ627566	-	-	-	-	MOBP,MOB_unknown	AP017298,NC_019986	Mobilizable	DQ286390	0.00268639	33.0
R13-AF12-pSow-04	Escherichia coli	ColRNAI_rep_cluster_1857	000010__KY807921	-	-	-	-	MOB_unknown,MOBP	NC_019986,CP010136	Mobilizable	AF300473	0.0590885	17.0
R13-AF12-pSow-05	Escherichia coli	IncY	000230__CP009168_00001	-	-	-	-	-	-	Non-mobilizable	CP016549	0.0237537	1009.0
R13-AF12-pSow-05	Escherichia coli	IncFIA,IncFIB	000094__NZ_CP015070_00117,000095__NZ_CP014273_00094	-	-	-	-	-	-	Non-mobilizable	HF922624	0.0154542	973.0
R13-AF12-pSow-05	Escherichia coli	ColRNAI_rep_cluster_1857	000008__AJ627566	-	-	-	-	MOBP,MOB_unknown	AP017298,NC_019986	Mobilizable	DQ286390	0.00221642	33.0
R13-AF12-pSow-05	Escherichia coli	ColRNAI_rep_cluster_1857	000010__KY807921	-	-	-	-	MOB_unknown,MOBP	NC_019986,CP010136	Mobilizable	AF300473	0.053940300000000004	17.0
R13-AF11-pWea-01	Escherichia coli	-	-	-	-	-	-	-	-	Non-mobilizable	CP009073	0.016611700000000004	2070.0
R13-AF11-pWea-01	Escherichia coli	ColRNAI_rep_cluster_1987	000019__CP000651_00005	MOBP	NC_013090_00004	-	-	MOBP	KT693145	Mobilizable	AF025795	0.00755945	191.0
R13-AF11-pWea-01	Escherichia coli	ColRNAI_rep_cluster_1857	000008__AJ627566	-	-	-	-	MOB_unknown,MOBP	NC_019986,CP010136	Mobilizable	FJ004637	0.00470559	32.0
R13-AF11-pWea-01	Escherichia coli	IncFII,IncFIIA,IncFIA,IncFIB	000121__CP024805,000136__AP014877_00014,000094__NZ_CP015070_00117,000096__NC_019117_00097	MOBF	NC_017627_00068	MPF_F	08-5333_00200,NC_017639_00094,NC_010719_00096,NC_014615_00033,NC_010488_00021,NC_018966_00040,NC_017639_00100,NC_007675_00027,NC_013437_00116,NC_010409_00124,NC_022651_00077	-	-	Conjugative	CP012928	0.0378117	529.0
R13-AF11-pWea-02	Escherichia coli	IncFIIA,IncFII,IncFIB	000136__AP014877_00014,000121__CP024805,000101__NZ_CP012345_00042	MOBF	NC_017627_00068	MPF_F	08-5333_00200,NC_008460_00107,NC_014615_00033,NC_010488_00021,NC_018966_00040,NC_017639_00100,NC_007675_00027,NC_013437_00116,NC_017639_00094,NC_019094_00090,NC_010409_00124,NC_022651_00077	MOBF	NZ_CP012164	Conjugative	CP013026	0.035622	529.0
R13-AF11-pWea-02	Escherichia coli	-	-	-	-	-	-	-	-	Non-mobilizable	CP002730	0.020016700000000002	1353.0
R13-AF11-pWea-02	Escherichia coli	IncX1	000215__KC853434_00019	MOBP	NC_019096_00001	MPF_T	NC_023277_00163,NC_019046_00026,NC_019067_00043,NC_010860_00022,NC_017624_00009	MOBP	EU164802	Conjugative	CP020088	0.00537869	46.0
R13-AF11-pWea-02	Escherichia coli	IncFIA,IncFIB	000093__KX023259_00112,000107__CP014778_00094	-	-	-	-	-	-	Non-mobilizable	KX023259	0.028863599999999996	699.0
R13-AF11-pWea-02	Escherichia coli	-	-	-	-	-	-	-	-	Non-mobilizable	GQ149344	0.043939099999999995	695.0
R13-AF11-pWea-02	Escherichia coli	ColRNAI_rep_cluster_1987	000019__CP000651_00005	MOBP	NC_019076_00002	-	-	MOBP	NZ_CP016585	Mobilizable	EU580135	0.049462599999999995	282.0
R13-AF11-pWea-02	Escherichia coli	-	-	MOBP	NC_011416_00039	-	-	-	-	Mobilizable	DQ115387	0.13694800000000001	39.0
R13-AF11-pWea-02	Escherichia coli	ColRNAI_rep_cluster_1857	000008__AJ627566	MOBF	CP019897	-	-	-	-	Mobilizable	AB040037	0.0696435	10.0
R13-AF11-pWea-03	Escherichia coli	-	-	-	-	-	-	-	-	Non-mobilizable	CP009073	0.0166683	2070.0
R13-AF11-pWea-03	Escherichia coli	ColRNAI_rep_cluster_1987	000019__CP000651_00005	MOBP	NC_013090_00004	-	-	MOBP	KT693145	Mobilizable	AF025795	0.00755945	191.0
R13-AF11-pWea-03	Escherichia coli	ColRNAI_rep_cluster_1857	000008__AJ627566	-	-	-	-	MOB_unknown,MOBP	NC_019986,CP010136	Mobilizable	FJ004637	0.00470559	32.0
R13-AF11-pWea-03	Escherichia coli	IncFII,IncFIIA,IncFIA,IncFIB	000121__CP024805,000136__AP014877_00014,000094__NZ_CP015070_00117,000096__NC_019117_00097	MOBF	NC_017627_00068	MPF_F	08-5333_00200,NC_010719_00096,NC_014615_00033,NC_010488_00021,NC_018966_00040,NC_017639_00100,NC_007675_00027,NC_013437_00116,NC_017639_00094,NC_010409_00124,NC_022651_00077	MOBF	CP010020	Conjugative	CP012928	0.038192800000000006	529.0
R13-AF11-pWea-04	Escherichia coli	-	-	-	-	-	-	-	-	Non-mobilizable	CP002730	0.014507599999999999	1353.0
R13-AF11-pWea-04	Escherichia coli	IncFIIA,IncFII,IncFIB	000136__AP014877_00014,000121__CP024805,000101__NZ_CP012345_00042	MOBF	NC_017627_00068	MPF_F	08-5333_00200,NC_008460_00107,NC_014615_00033,NC_010488_00021,NC_018966_00040,NC_017639_00100,NC_007675_00027,NC_013437_00116,NC_017639_00094,NC_019094_00090,NC_010409_00124,NC_022651_00077	MOBF	NZ_CP012164	Conjugative	CP013026	0.035622	529.0
R13-AF11-pWea-04	Escherichia coli	IncX1	000215__KC853434_00019	MOBP	NC_019096_00001	MPF_T	NC_023277_00163,NC_019046_00026,NC_019067_00043,NC_010860_00022,NC_017624_00009	MOBP	EU164802	Conjugative	CP020088	0.00570819	46.0
R13-AF11-pWea-04	Escherichia coli	IncFIA,IncFIB	000093__KX023259_00112,000107__CP014778_00094	-	-	-	-	-	-	Non-mobilizable	KX023259	0.0280449	699.0
R13-AF11-pWea-04	Escherichia coli	ColRNAI_rep_cluster_1987	000019__CP000651_00005	MOBP	NC_019076_00002	-	-	MOBP	NZ_CP016585	Mobilizable	CP016039	0.0505746	3.0
R13-AF11-pWea-04	Escherichia coli	-	-	MOBP	NC_011416_00039	-	-	-	-	Mobilizable	DQ115387	0.13694800000000001	39.0
R13-AF11-pWea-04	Escherichia coli	ColRNAI_rep_cluster_1857	000008__AJ627566	MOBF	CP019897	-	-	-	-	Mobilizable	AB040037	0.0696435	10.0
R13-AF11-pWea-05	Escherichia coli	IncFIIA,IncFII,IncFIB	000136__AP014877_00014,000121__CP024805,000101__NZ_CP012345_00042	MOBF	NC_017627_00068	MPF_F	08-5333_00200,NC_008460_00107,NC_014615_00033,NC_010488_00021,NC_018966_00040,NC_017639_00100,NC_007675_00027,NC_013437_00116,NC_017639_00094,NC_019094_00090,NC_010409_00124,NC_022651_00077	MOBF	NZ_CP012164	Conjugative	CP013026	0.035622	529.0
R13-AF11-pWea-05	Escherichia coli	-	-	-	-	-	-	-	-	Non-mobilizable	CP002730	0.018681299999999998	1353.0
R13-AF11-pWea-05	Escherichia coli	-	-	-	-	-	-	-	-	Non-mobilizable	CP012736	0.036214300000000005	2911.0
R13-AF11-pWea-05	Escherichia coli	IncX1	000215__KC853434_00019	MOBP	NC_019096_00001	MPF_T	NC_023277_00163,NC_019046_00026,NC_019067_00043,NC_010860_00022,NC_017624_00009	MOBP	EU164802	Conjugative	CP020088	0.00537869	46.0
R13-AF11-pWea-05	Escherichia coli	IncFIB	000107__CP014778_00094	-	-	-	-	-	-	Non-mobilizable	KX023259	0.0296126	699.0
R13-AF11-pWea-05	Escherichia coli	-	-	-	-	-	-	-	-	Non-mobilizable	GQ149344	0.043939099999999995	695.0
R13-AF11-pWea-05	Escherichia coli	ColRNAI_rep_cluster_1987	000019__CP000651_00005	MOBP	NC_019076_00002	-	-	MOBP	NZ_CP016585	Mobilizable	EU580135	0.049462599999999995	282.0
R13-AF11-pWea-05	Escherichia coli	IncFIA	000093__KX023259_00112	-	-	-	-	-	-	Non-mobilizable	NC_019062	0.043329599999999996	825.0
R13-AF11-pWea-05	Escherichia coli	-	-	MOBP	NC_011416_00039	-	-	-	-	Mobilizable	DQ115387	0.13694800000000001	39.0
R13-AF11-pWea-05	Escherichia coli	ColRNAI_rep_cluster_1857	000008__AJ627566	MOBF	CP019897	-	-	-	-	Mobilizable	AB040037	0.0696435	10.0
R13-AF11-pFin-01	Escherichia coli	IncFIB,IncFII,IncFIIA,IncFIA	000096__NC_019117_00097,000121__CP024805,000136__AP014877_00014,000094__NZ_CP015070_00117	MOBP,MOBF	NC_011416_00039,NC_017627_00068	MPF_F	NC_008460_00107,NC_014615_00033,NC_010488_00021,NC_018966_00040,NC_017639_00100,NC_007675_00027,NC_013437_00116,NC_017639_00094,NC_019094_00090,NC_010409_00124,NC_022651_00077,08-5333_00200	MOBF	LN824137	Conjugative	JN983046	0.013501599999999999	972.0
R13-AF11-pFin-01	Escherichia coli	-	-	-	-	-	-	-	-	Non-mobilizable	HF922624	0.041426199999999996	973.0
R13-AF11-pFin-01	Escherichia coli	ColRNAI_rep_cluster_1857	000008__AJ627566	-	-	-	-	MOB_unknown,MOBP	NC_019986,KY421937	Mobilizable	CP021910	0.05813719999999999	4201.0
R13-AF11-pFin-01	Escherichia coli	IncI1	000145__HE610900_00001	MOBP	NC_019097	MPF_I	NC_019097_00085,NZ_CM001473_00069,NC_022267_00069,NC_019097_00075,NC_015965_00072,NC_023290_00086,NC_019111_00038,NC_022267_00057,NC_019097_00056	MOBP	DQ916413	Conjugative	CP016585	0.0055427	473.0
R13-AF11-pFin-02	Escherichia coli	IncFIIA,IncFII	000136__AP014877_00014,000121__CP024805	MOBF,MOBP	NC_017627_00068,NC_011416_00039	MPF_F	NC_022651_00077,NC_010409_00124,NC_019094_00090,NC_017639_00094,NC_013437_00116,NC_007675_00027,NC_017639_00100,NC_018966_00040,NC_010488_00021,NC_014615_00033,NC_010719_00096,08-5333_00200	MOBF	CP012166	Conjugative	CP019561	0.00288374	540.0
R13-AF11-pFin-02	Escherichia coli	-	-	-	-	-	-	-	-	Non-mobilizable	CP012736	0.046835400000000006	2911.0
R13-AF11-pFin-02	Escherichia coli	ColRNAI_rep_cluster_1291	000001__EU090225_00001	MOBQ	NC_019783_00003	-	-	-	-	Mobilizable	CP003226	0.00103256	509.0
R13-AF11-pFin-02	Escherichia coli	-	-	MOBP	NC_011416_00039	-	-	-	-	Mobilizable	CP003291	0.18226900000000001	1365.0
R13-AF11-pFin-03	Escherichia coli	rep_cluster_488	001852__AP017612_00001	-	-	-	-	-	-	Non-mobilizable	CP022167	0.00781808	920.0
R13-AF11-pFin-04	Escherichia coli	-	-	-	-	-	-	-	-	Non-mobilizable	CP021680	0.032829000000000004	1068.0
R13-AF11-pFin-04	Escherichia coli	-	-	-	-	-	-	-	-	Non-mobilizable	CP012736	0.0483865	2911.0
R13-AF11-pFin-04	Escherichia coli	IncR	000204__CP008701_00115	-	-	-	-	-	-	Non-mobilizable	CP021948	0.0408631	731.0
R13-AF11-pFin-04	Escherichia coli	rep_cluster_1778	001201__CP010878_00001	MOBQ	NC_011411_00002	-	-	MOBQ,MOBQ	NC_010672,NC_013327	Mobilizable	CP011140	0.000434439	471.0
R13-AF11-pFin-04	Escherichia coli	IncFII,IncFIIA,IncFIB	000121__CP024805,000136__AP014877_00014,000095__NZ_CP014273_00094	MOBF	NC_017627_00068	MPF_F	NC_022651_00077,NC_010409_00124,NC_019094_00090,NC_017630_00031,NC_013437_00116,NC_007675_00027,NC_017639_00100,NC_018966_00040,NC_010488_00021,NC_014615_00033,NC_010719_00096,08-5333_00200	MOBF	FN868248	Conjugative	CP012928	0.0437856	529.0
R13-AF11-pFin-04	Escherichia coli	ColRNAI_rep_cluster_1857	000008__AJ627566	MOBP	NC_019076_00002	-	-	MOBP	KY421937	Mobilizable	CP003114	0.0515304	282.0
R13-AF11-pFin-04	Escherichia coli	-	-	-	-	-	-	-	-	Non-mobilizable	KX528699	0.0366967	979.0
R13-AF11-pFin-04	Escherichia coli	ColRNAI_rep_cluster_1885	000013__DQ995351_00001	-	-	-	-	MOBP	AB027308	Mobilizable	JN253636	0.051337	414.0
R13-AF11-pFin-05	Escherichia coli	-	-	-	-	-	-	-	-	Non-mobilizable	CP009073	0.0156702	2070.0
R13-AF11-pFin-05	Escherichia coli	IncY	000230__CP009168_00001	-	-	-	-	-	-	Non-mobilizable	KX880944	0.0240597	1009.0
R13-AF11-pFin-05	Escherichia coli	-	-	-	-	-	-	-	-	Non-mobilizable	CP012736	0.043329599999999996	2911.0
R13-AF11-pFin-05	Escherichia coli	-	-	-	-	-	-	-	-	Non-mobilizable	KX434884	0.0128243	659.0
R13-AF11-pFin-05	Escherichia coli	ColRNAI_rep_cluster_1857	000008__AJ627566	MOBP	NC_019076_00002	-	-	MOBP	MF083142	Mobilizable	CP016519	0.00291212	23.0
R13-AF11-pFin-05	Escherichia coli	rep_cluster_1785	001211__AP017616_00002	MOBQ	NC_011411_00002	-	-	MOBQ,MOBQ	NC_009791,NC_002126	Mobilizable	CP008718	0.000680979	469.0
R13-AF11-pFin-05	Escherichia coli	ColRNAI_rep_cluster_1857	000008__AJ627566	MOBF	CP019897	-	-	-	-	Mobilizable	AB011548	0.00402654	14.0
R13-AF11-pFin-05	Escherichia coli	-	-	MOBP	NC_019097	MPF_I	NC_019097_00056,NC_022267_00057,NC_019111_00038,NC_023290_00086,NC_015965_00072,NC_019097_00075,NC_022267_00069,NZ_CM001473_00069,NC_019097_00085	MOBP	JN253636	Conjugative	CP002731	0.025080500000000002	476.0
R13-AF11-pFin-05	Escherichia coli	ColRNAI_rep_cluster_1857	000012__CP000801	MOBF	CP019897	-	-	MOB_unknown	CP017722	Mobilizable	KM085453	0.038192800000000006	10.0
R13-AF11-pFin-05	Escherichia coli	ColRNAI_rep_cluster_1885	000013__DQ995351_00001	-	-	-	-	MOBP	AB027308	Mobilizable	JN253636	0.0501998	414.0
R13-AF11-pFin-05	Escherichia coli	IncI1	000145__HE610900_00001	-	-	-	-	-	-	Non-mobilizable	CP011336	0.040037300000000005	493.0
R13-AF11-pFin-05	Escherichia coli	ColRNAI_rep_cluster_1987,ColRNAI_rep_cluster_1885	000019__CP000651_00005,000013__DQ995351_00001	-	-	-	-	MOBP	CP022165	Mobilizable	CP015917	0.05813719999999999	23.0
R13-AF22-pSow-01	Escherichia coli	IncFIB,IncA/C2,IncX1	000096__NC_019117_00097,000092__CP025470,000215__KC853434_00019	MOBF,MOBH,MOBP	NC_017627_00068,NC_012885_00072,NC_019096_00001	MPF_F	08-5333_00200,NC_008460_00107,NC_012885_00088,NC_016974_00085,NC_012885_00083,NC_014170_00023,NC_012885_00167,NC_009140_00071,NC_023277_00163,NC_013503_00034,NC_019067_00043,NC_010860_00022,NC_017624_00009	MOBH,MOBP,MOBF	JQ319772,CP007455,NC_009716	Conjugative	CP009412	0.0188053	960.0
R13-AF22-pSow-01	Escherichia coli	IncFIIA,IncFII	000136__AP014877_00014,000121__CP024805	-	-	-	-	-	-	Non-mobilizable	CP014753	0.0249208	1561.0
R13-AF22-pSow-01	Escherichia coli	ColRNAI_rep_cluster_1857	000003__NC_002119_00001	-	-	-	-	MOBP	NC_013942	Mobilizable	KC853438	0.052117	29.0
R13-AF22-pSow-01	Escherichia coli	ColRNAI_rep_cluster_1885	000013__DQ995351_00001	-	-	-	-	MOBP	NC_018997	Mobilizable	JN253636	0.0498292	414.0
R13-AF22-pSow-02	Escherichia coli	IncFIIA	000136__AP014877_00014	MOBP	NC_013728_00087	MPF_I	NC_014843_00033,NC_022992_00098,NC_012487_00131,NC_022371_00084,NC_007365_00033,NC_011754_00109,NC_007365_00035,NC_014843_00047,NC_011754_00087	MOBP	FR821780	Conjugative	KJ484627	0.03743540000000001	490.0
R13-AF22-pSow-02	Escherichia coli	ColRNAI_rep_cluster_1857	000008__AJ627566	MOBP	NC_023328_00003	-	-	MOBP	NZ_CP016533	Mobilizable	CP011137	0.00240836	29.0
R13-AF22-pSow-02	Escherichia coli	-	-	-	-	-	-	-	-	Non-mobilizable	HF922624	0.041426199999999996	973.0
R13-AF22-pSow-02	Escherichia coli	IncFII,IncFIIA,IncFIB	000121__CP024805,000136__AP014877_00014,000095__NZ_CP014273_00094	MOBF	NC_011980_00044	MPF_F	NC_022651_00077,NC_010409_00124	MOBF	FN868248	Conjugative	JN983046	0.033914099999999996	972.0
R13-AF22-pSow-02	Escherichia coli	ColRNAI_rep_cluster_1885	000013__DQ995351_00001	-	-	-	-	MOBP	AB027308	Mobilizable	JN253636	0.0503867	414.0
R13-AF22-pSow-02	Escherichia coli	ColRNAI_rep_cluster_1994	000025__NC_013652	-	-	-	-	-	-	Non-mobilizable	GU214746	0.0838645	269.0
R13-AF22-pSow-02	Escherichia coli	ColRNAI_rep_cluster_1885	000013__DQ995351_00001	-	-	-	-	-	-	Non-mobilizable	CP008717	0.109331	427.0
R13-AF22-pSow-03	Escherichia coli	IncFIIA	000136__AP014877_00014	MOBP	NC_013728_00087	MPF_I	NC_014843_00033,NC_022992_00098,NC_012487_00131,NC_022371_00084,NC_007365_00033,NC_011754_00109,NC_007365_00035,NC_014843_00047,NC_011754_00087	MOBP	FR821780	Conjugative	KJ484627	0.036214300000000005	490.0
R13-AF22-pSow-03	Escherichia coli	IncFIB,IncFII,IncFIIA	000095__NZ_CP014273_00094,000121__CP024805,000136__AP014877_00014	MOBF	NC_011980_00044	MPF_F	NC_022651_00077,NC_010409_00124	MOBF	FN868248	Conjugative	JN983046	0.0323015	972.0
R13-AF22-pSow-03	Escherichia coli	ColRNAI_rep_cluster_1857	000008__AJ627566	MOBP	NC_023328_00003	-	-	MOBP	NZ_CP016533	Mobilizable	CP011137	0.00240836	29.0
R13-AF22-pSow-03	Escherichia coli	-	-	-	-	-	-	-	-	Non-mobilizable	HF922624	0.042436699999999994	973.0
R13-AF22-pSow-03	Escherichia coli	ColRNAI_rep_cluster_1291	000001__EU090225_00001	MOBQ	NC_013719_00001	-	-	-	-	Mobilizable	CP019895	0.00800497	226.0
R13-AF22-pSow-03	Escherichia coli	ColRNAI_rep_cluster_1885	000013__DQ995351_00001	-	-	-	-	MOBP	AB027308	Mobilizable	JN253636	0.0503867	414.0
R13-AF22-pSow-03	Escherichia coli	ColRNAI_rep_cluster_1857	000010__KY807921	-	-	-	-	MOB_unknown,MOBP	NC_019986,CP010136	Mobilizable	AF300473	0.0533217	17.0
R13-AF22-pSow-03	Escherichia coli	ColRNAI_rep_cluster_1994	000025__NC_013652	-	-	-	-	-	-	Non-mobilizable	GU214746	0.0838645	269.0
R13-AF22-pSow-04	Escherichia coli	IncFIIA	000136__AP014877_00014	MOBP	NC_013728_00087	MPF_I	NC_014843_00033,NC_022992_00098,NC_012487_00131,NC_022371_00084,NC_007365_00033,NC_011754_00109,NC_007365_00035,NC_014843_00047,NC_011754_00087	-	-	Conjugative	KJ484627	0.0358575	490.0
R13-AF22-pSow-04	Escherichia coli	IncFIB,IncFII,IncFIIA	000095__NZ_CP014273_00094,000121__CP024805,000136__AP014877_00014	MOBF	NC_011980_00044	MPF_F	NC_022651_00077,NC_010409_00124	MOBF	FN868248	Conjugative	JN983046	0.032197199999999995	972.0
R13-AF22-pSow-04	Escherichia coli	ColRNAI_rep_cluster_1857	000008__AJ627566	MOBP	NC_023328_00003	-	-	MOBP	NZ_CP016533	Mobilizable	CP011137	0.00240836	29.0
R13-AF22-pSow-04	Escherichia coli	-	-	-	-	-	-	-	-	Non-mobilizable	HF922624	0.0437856	973.0
R13-AF22-pSow-04	Escherichia coli	ColRNAI_rep_cluster_1291	000001__EU090225_00001	MOBQ	NC_013719_00001	-	-	-	-	Mobilizable	CP019895	0.00800497	226.0
R13-AF22-pSow-04	Escherichia coli	ColRNAI_rep_cluster_1885	000013__DQ995351_00001	-	-	-	-	MOBP	AB027308	Mobilizable	JN253636	0.0503867	414.0
R13-AF22-pSow-04	Escherichia coli	ColRNAI_rep_cluster_1857	000010__KY807921	-	-	-	-	MOB_unknown,MOBP	NC_019986,CP010136	Mobilizable	AF300473	0.0533217	17.0
R13-AF22-pSow-04	Escherichia coli	ColRNAI_rep_cluster_1994	000025__NC_013652	-	-	-	-	-	-	Non-mobilizable	GU214746	0.0838645	269.0
R13-AF22-pSow-05	Escherichia coli	IncFIIA	000136__AP014877_00014	MOBP	NC_013728_00087	MPF_I	NC_014843_00033,NC_022992_00098,NC_012487_00131,NC_022371_00084,NC_007365_00033,NC_011754_00109,NC_007365_00035,NC_014843_00047,NC_011754_00087	MOBP	FR821780	Conjugative	KJ484627	0.036214300000000005	490.0
R13-AF22-pSow-05	Escherichia coli	IncFIB,IncFII,IncFIIA	000095__NZ_CP014273_00094,000121__CP024805,000136__AP014877_00014	MOBF	NC_011980_00044	MPF_F	NC_022651_00077,NC_010409_00124	MOBF	FN868248	Conjugative	JN983046	0.0323015	972.0
R13-AF22-pSow-05	Escherichia coli	ColRNAI_rep_cluster_1857	000008__AJ627566	MOBP	NC_023328_00003	-	-	MOBP	NZ_CP016533	Mobilizable	CP011137	0.00240836	29.0
R13-AF22-pSow-05	Escherichia coli	-	-	-	-	-	-	-	-	Non-mobilizable	HF922624	0.042436699999999994	973.0
R13-AF22-pSow-05	Escherichia coli	ColRNAI_rep_cluster_1291	000001__EU090225_00001	MOBQ	NC_013719_00001	-	-	-	-	Mobilizable	CP019895	0.00800497	226.0
R13-AF22-pSow-05	Escherichia coli	ColRNAI_rep_cluster_1885	000013__DQ995351_00001	-	-	-	-	MOBP	AB027308	Mobilizable	JN253636	0.0503867	414.0
R13-AF22-pSow-05	Escherichia coli	ColRNAI_rep_cluster_1857	000010__KY807921	-	-	-	-	MOB_unknown,MOBP	NC_019986,CP010136	Mobilizable	AF300473	0.0533217	17.0
R13-AF22-pSow-05	Escherichia coli	ColRNAI_rep_cluster_1994	000025__NC_013652	-	-	-	-	-	-	Non-mobilizable	GU214746	0.0838645	269.0
R13-AF21-pWea-01	Escherichia coli	IncY	000230__CP009168_00001	-	-	-	-	-	-	Non-mobilizable	CP016549	0.019181200000000002	1009.0
R13-AF21-pWea-01	Escherichia coli	IncFII,IncFIIA	000121__CP024805,000136__AP014877_00014	MOBF,MOBP	NC_017627_00068,NC_011416_00039	MPF_F	NC_022651_00077,NC_010409_00124,NC_019094_00090,NC_017639_00094,NC_013437_00116,NC_007675_00027,NC_017639_00100,NC_018966_00040,NC_010488_00021,NC_014615_00033,NC_010719_00096,08-5333_00200	MOBF	LN824137	Conjugative	CP019561	0.026648400000000003	540.0
R13-AF21-pWea-01	Escherichia coli	ColRNAI_rep_cluster_1857	000008__AJ627566	MOBP	NC_019076_00002	-	-	MOBP	KY421937	Mobilizable	CP003114	0.0515304	282.0
R13-AF21-pWea-01	Escherichia coli	ColRNAI_rep_cluster_1885	000013__DQ995351_00001	-	-	-	-	MOBP	AB027308	Mobilizable	JN253636	0.051337	414.0
R13-AF21-pWea-02	Escherichia coli	IncFIB	000103__CP010244_00032	-	-	-	-	-	-	Non-mobilizable	CP010244	0.017068700000000003	87.0
R13-AF21-pWea-03	Escherichia coli	-	-	-	-	-	-	-	-	Non-mobilizable	CP009861	0.0164989	2070.0
R13-AF21-pWea-03	Escherichia coli	IncFII,IncFIIA	000121__CP024805,000136__AP014877_00014	MOBF	NC_017627_00068	MPF_F	NC_018966_00040,NC_010488_00021,NC_014615_00033,NC_008460_00107,08-5333_00200,NC_013437_00116,NC_007675_00027	MOBF	NZ_CP012164	Conjugative	CP012928	0.03369369999999999	529.0
R13-AF21-pWea-03	Escherichia coli	ColRNAI_rep_cluster_1857	000008__AJ627566	MOBP	NC_019076_00002	-	-	MOBP	MF083142	Mobilizable	CP016519	0.00271444	23.0
R13-AF21-pWea-03	Escherichia coli	IncI1	000145__HE610900_00001	MOBP	NC_019097	MPF_I	NC_019097_00085,NZ_CM001473_00069,NC_022267_00069,NC_019097_00075,NC_015965_00072,NC_023290_00086,NC_019111_00038,NC_022267_00057,NC_019097_00056	MOBP	JN253636	Conjugative	JX445149	0.0126819	476.0
R13-AF21-pWea-03	Escherichia coli	IncX4	000222__CP010880_00038	MOBP	NC_013718_00057	MPF_T	NC_013718_00041,NC_013718_00044,NC_013718_00045,NC_019128_00037	-	-	Conjugative	CP018950	0.000361208	585.0
R13-AF21-pWea-03	Escherichia coli	ColRNAI_rep_cluster_1987	000019__CP000651_00005	MOBP	NC_019076_00002	-	-	MOBP	CP008720	Mobilizable	CP016039	0.040724	3.0
R13-AF21-pWea-03	Escherichia coli	-	-	-	-	-	-	-	-	Non-mobilizable	CP002730	0.0112201	1353.0
R13-AF21-pWea-03	Escherichia coli	IncH	000138__CP021336_00001	-	-	-	-	-	-	Non-mobilizable	KX880944	0.0198862	1009.0
R13-AF21-pWea-03	Escherichia coli	IncFIA,IncFIB	000093__KX023259_00112,000107__CP014778_00094	-	-	-	-	-	-	Non-mobilizable	KX023259	0.0298988	699.0
R13-AF21-pWea-03	Escherichia coli	IncFIIA,IncFII	000136__AP014877_00014,000121__CP024805	MOBF	NC_017639_00103	-	-	-	-	Mobilizable	CP002730	0.0766828	1353.0
R13-AF21-pWea-03	Escherichia coli	ColRNAI_rep_cluster_1885	000013__DQ995351_00001	-	-	-	-	MOBP	AB027308	Mobilizable	JN253636	0.0503867	414.0
R13-AF21-pWea-04	Escherichia coli	-	-	MOBP	NC_019096_00001	MPF_T	NC_017624_00009,NC_010860_00022,NC_019067_00043,NC_019138_00026,NC_023277_00163	-	-	Conjugative	CP012922	0.0208822	53.0
R13-AF21-pWea-04	Escherichia coli	IncFIIA,IncFII	000136__AP014877_00014,000121__CP024805	MOBF	NC_017627_00068	MPF_F	08-5333_00200,NC_010719_00096,NC_014615_00033,NC_010488_00021,NC_018966_00040,NC_017639_00100,NC_007675_00027,NC_013437_00116,NC_017639_00094,NC_019094_00090,NC_010409_00124,NC_022651_00077	MOBF	CP016042	Conjugative	CP012928	0.027688900000000002	529.0
R13-AF21-pWea-04	Escherichia coli	IncX1	000215__KC853434_00019	-	-	-	-	-	-	Non-mobilizable	HE578057	0.0893096	49.0
R13-AF21-pWea-05	Escherichia coli	ColRNAI_rep_cluster_1987	000019__CP000651_00005	-	-	-	-	MOBP	AJ001708	Mobilizable	NC_005862	0.00243596	356.0
R13-AF21-pWea-05	Escherichia coli	ColRNAI_rep_cluster_1885	000013__DQ995351_00001	-	-	-	-	-	-	Non-mobilizable	JN253636	0.0867434	414.0
R13-AF22-pFin-01	Escherichia coli	IncFII,IncFIIA	000121__CP024805,000136__AP014877_00014	MOBF,MOBP	NC_017627_00068,NC_011416_00039	MPF_F	NC_022651_00077,NC_010409_00124,NC_019094_00090,NC_017639_00094,NC_013437_00116,NC_007675_00027,NC_017639_00100,NC_018966_00040,NC_010488_00021,NC_014615_00033,NC_008460_00107,08-5333_00200	MOBF	FN868248	Conjugative	CP012683	0.025484	540.0
R13-AF22-pFin-01	Escherichia coli	ColRNAI_rep_cluster_1857	000008__AJ627566	MOBP	NC_019076_00002	-	-	MOBP	KU254578	Mobilizable	JX566769	0.000780658	24.0
R13-AF22-pFin-01	Escherichia coli	ColRNAI_rep_cluster_1987	000019__CP000651_00005	-	-	-	-	-	-	Non-mobilizable	KC020049	0.00752278	217.0
R13-AF22-pFin-01	Escherichia coli	ColRNAI_rep_cluster_1993	000024__JX133088	-	-	-	-	-	-	Non-mobilizable	KU302803	0.056531700000000004	78.0
R13-AF22-pFin-01	Escherichia coli	-	-	MOBP	NC_011416_00039	-	-	-	-	Mobilizable	CP021680	0.041143400000000004	1068.0
R13-AF22-pFin-02	Escherichia coli	-	-	-	-	-	-	-	-	Non-mobilizable	CP019561	0.026648400000000003	540.0
R13-AF22-pFin-02	Escherichia coli	ColRNAI_rep_cluster_1987	000019__CP000651_00005	MOBP,MOBP	NC_013090_00004,NC_001848_00006	-	-	MOBP	HQ328804	Mobilizable	CP004060	0.000705841	155.0
R13-AF22-pFin-02	Escherichia coli	IncFII,IncFIIA	000121__CP024805,000136__AP014877_00014	MOBF	NC_017627_00068	MPF_F	NC_022651_00077,NC_010409_00124,NC_019094_00090,NC_017639_00094,NC_013437_00116,NC_007675_00027,NC_017639_00100,NC_018966_00040,NC_010488_00021,NC_014615_00033,NC_010719_00096,08-5333_00200	-	-	Conjugative	KU254579	0.0338037	529.0
R13-AF22-pFin-02	Escherichia coli	IncFIB	000096__NC_019117_00097	-	-	-	-	-	-	Non-mobilizable	CP010345	0.064825	541.0
R13-AF22-pFin-03	Escherichia coli	IncFII,IncFIIA	000121__CP024805,000136__AP014877_00014	MOBF,MOBP	NC_017627_00068,NC_011416_00039	MPF_F	NC_022651_00077,NC_010409_00124,NC_019094_00090,NC_017639_00094,NC_013437_00116,NC_007675_00027,NC_017639_00100,NC_018966_00040,NC_010488_00021,NC_014615_00033,NC_008460_00107,08-5333_00200	MOBF	FN868248	Conjugative	CP012683	0.025484	540.0
R13-AF22-pFin-03	Escherichia coli	ColRNAI_rep_cluster_1857	000008__AJ627566	MOBP	NC_019076_00002	-	-	MOBP	KU254578	Mobilizable	JX566769	0.000780658	24.0
R13-AF22-pFin-03	Escherichia coli	ColRNAI_rep_cluster_1987	000019__CP000651_00005	-	-	-	-	-	-	Non-mobilizable	KC020049	0.00752278	217.0
R13-AF22-pFin-03	Escherichia coli	ColRNAI_rep_cluster_1993	000024__JX133088	-	-	-	-	-	-	Non-mobilizable	KU302803	0.056531700000000004	78.0
R13-AF22-pFin-03	Escherichia coli	-	-	MOBP	NC_011416_00039	-	-	-	-	Mobilizable	CP021680	0.041143400000000004	1068.0
R13-AF22-pFin-04	Escherichia coli	IncX1	000215__KC853434_00019	MOBP	NC_019096_00001	MPF_T	NC_017624_00009,NC_010860_00022,NC_019138_00026,NC_023277_00163	-	-	Conjugative	KT317614	0.0166683	39.0
R13-AF22-pFin-04	Escherichia coli	-	-	-	-	-	-	-	-	Non-mobilizable	CP021135	0.0358575	690.0
R13-AF22-pFin-05	Escherichia coli	IncFII,IncFIIA	000121__CP024805,000136__AP014877_00014	MOBF,MOBP	NC_017627_00068,NC_011416_00039	MPF_F	NC_022651_00077,NC_010409_00124,NC_019094_00090,NC_017639_00094,NC_013437_00116,NC_007675_00027,NC_017639_00100,NC_018966_00040,NC_010488_00021,NC_014615_00033,NC_010719_00096,08-5333_00200	MOBF	FN868248	Conjugative	CP019561	0.027076999999999997	540.0
R13-AF31-pSow-01	Escherichia coli	IncFII,IncFIIA,IncFIB	000121__CP024805,000136__AP014877_00014,000095__NZ_CP014273_00094	MOBF	NC_011980_00044	MPF_F	NC_010488_00021,NC_022651_00077,NC_019037_00043,NC_017639_00100,08-5333_00200,NC_010719_00096,NC_010719_00097,NC_019094_00068,NC_019037_00027,NC_017054_00096,NC_007675_00027,NC_013437_00116,NC_017639_00094,NC_019094_00090,NC_010409_00124	-	-	Conjugative	CP012626	0.0320933	539.0
R13-AF31-pSow-01	Escherichia coli	-	-	-	-	MPF_T	NC_019039_00065,NC_020270_00063,NC_019039_00052,NC_019039_00051,NC_020270_00058	-	-	Non-mobilizable	FR851304	0.0346987	644.0
R13-AF31-pSow-01	Escherichia coli	ColRNAI_rep_cluster_1857	000004__DQ298019	MOBP	NC_022662_00003	-	-	MOBP	NZ_CP016764	Mobilizable	CP006787	0.000409992	305.0
R13-AF31-pSow-01	Escherichia coli	ColRNAI_rep_cluster_1291	000001__EU090225_00001	MOBQ	NC_013719_00001	-	-	-	-	Mobilizable	CP019895	0.00800497	226.0
R13-AF31-pSow-01	Escherichia coli	IncFIB	000101__NZ_CP012345_00042	-	-	-	-	-	-	Non-mobilizable	CP021211	0.11478	1357.0
R13-AF31-pSow-01	Escherichia coli	-	-	MOBP	NC_011416_00039	-	-	-	-	Mobilizable	AB905284	0.0505746	2178.0
R13-AF31-pSow-01	Escherichia coli	ColRNAI_rep_cluster_1291	000001__EU090225_00001	MOBQ	NC_019783_00003	-	-	-	-	Mobilizable	CP003226	0.024525799999999997	509.0
R13-AF31-pSow-01	Escherichia coli	-	-	MOBP	NC_013728_00087	MPF_I	NC_022992_00102,NC_014843_00033,NC_022992_00098,NC_012487_00131,NC_022371_00084,NC_007365_00033,NC_011754_00109,NC_007365_00035,NC_014843_00041	MOBP	FR821780	Conjugative	NC_022992	0.0299949	490.0
R13-AF31-pSow-01	Escherichia coli	ColRNAI_rep_cluster_1885	000013__DQ995351_00001	-	-	-	-	MOBP	NC_018997	Mobilizable	JN253636	0.12571500000000002	414.0
R13-AF31-pSow-01	Escherichia coli	ColRNAI_rep_cluster_1857	000008__AJ627566	MOBP,MOBP	NC_019076_00002,NC_017321_00002	-	-	MOBP	NZ_CP016585	Mobilizable	CP001148	0.0455159	292.0
R13-AF31-pSow-01	Escherichia coli	ColRNAI_rep_cluster_1857	000008__AJ627566	MOBF	CP019897	-	-	-	-	Mobilizable	AB040037	0.0696435	10.0
R13-AF31-pSow-01	Escherichia coli	ColRNAI_rep_cluster_1857	000008__AJ627566	-	-	-	-	MOBP	NC_017657	Mobilizable	CP018987	0.0358575	29.0
R13-AF31-pSow-01	Escherichia coli	ColRNAI_rep_cluster_1994	000025__NC_013652	-	-	-	-	-	-	Non-mobilizable	GU214746	0.08433020000000001	269.0
R13-AF31-pSow-01	Escherichia coli	ColRNAI_rep_cluster_1885	000013__DQ995351_00001	-	-	-	-	MOBP	AB027308	Mobilizable	JN253636	0.0852783	414.0
R13-AF31-pSow-02	Escherichia coli	IncFIIA	000136__AP014877_00014	MOBP	NC_011416_00039	MPF_I	NC_014843_00033,NC_022992_00098,NC_012487_00131,NC_022371_00084,NC_014843_00041,NC_011754_00109,NC_007365_00035,NC_014843_00047	-	-	Conjugative	NC_011754	0.0384495	488.0
R13-AF31-pSow-02	Escherichia coli	-	-	MOBP	NC_013728_00087	MPF_I	NC_011754_00087	MOBP	FR821780	Conjugative	CP016548	0.0686914	489.0
R13-AF31-pSow-02	Escherichia coli	ColRNAI_rep_cluster_1857	000008__AJ627566	MOBP	NC_023328_00003	-	-	MOBP	NZ_CP016533	Mobilizable	CP011137	0.00240836	29.0
R13-AF31-pSow-02	Escherichia coli	-	-	-	-	-	-	-	-	Non-mobilizable	CP012736	0.047688	2911.0
R13-AF31-pSow-02	Escherichia coli	IncX1	000215__KC853434_00019	MOBP	NC_019096_00001	MPF_T	NC_017624_00009,NC_010860_00022,NC_019067_00043,NC_019046_00026,NC_023277_00163	MOBP	EU164802	Conjugative	CP020088	0.00584167	46.0
R13-AF31-pSow-02	Escherichia coli	-	-	-	-	-	-	-	-	Non-mobilizable	K00826	0.0097316	3422.0
R13-AF31-pSow-02	Escherichia coli	-	-	-	-	-	-	-	-	Non-mobilizable	CP002730	0.0291421	1353.0
R13-AF31-pSow-02	Escherichia coli	IncFIB	000101__NZ_CP012345_00042	-	-	-	-	-	-	Non-mobilizable	CP011335	0.0931964	1014.0
R13-AF31-pSow-02	Escherichia coli	-	-	-	-	-	-	-	-	Non-mobilizable	CP019906	0.029048900000000002	795.0
R13-AF31-pSow-02	Escherichia coli	-	-	-	-	-	-	-	-	Non-mobilizable	CP012732	0.0286795	1070.0
R13-AF31-pSow-02	Escherichia coli	-	-	-	-	-	-	-	-	Non-mobilizable	FJ042668	0.044093400000000005	811.0
R13-AF31-pSow-02	Escherichia coli	-	-	-	-	-	-	-	-	Non-mobilizable	FN597255	0.0329357	4503.0
R13-AF31-pSow-02	Escherichia coli	IncFIA	000093__KX023259_00112	-	-	-	-	-	-	Non-mobilizable	NC_019062	0.0485634	825.0
R13-AF31-pSow-02	Escherichia coli	-	-	-	-	MPF_F	NC_019094_00090,NC_017639_00094,NC_013437_00116,NC_007675_00027,NC_017639_00100,NC_018966_00040,NC_010488_00021,NC_014615_00033,NC_008460_00107,08-5333_00200	-	-	Non-mobilizable	CP012928	0.0364545	529.0
R13-AF31-pSow-02	Escherichia coli	-	-	-	-	-	-	-	-	Non-mobilizable	KR827684	0.0403101	973.0
R13-AF31-pSow-02	Escherichia coli	IncFIB	000107__CP014778_00094	-	-	-	-	-	-	Non-mobilizable	KX023259	0.0605648	699.0
R13-AF31-pSow-02	Escherichia coli	IncFII,IncFIIA,IncFIB	000121__CP024805,000136__AP014877_00014,000095__NZ_CP014273_00094	-	-	-	-	-	-	Non-mobilizable	JN983047	0.0455159	972.0
R13-AF31-pSow-02	Escherichia coli	ColRNAI_rep_cluster_1291	000001__EU090225_00001	MOBQ	NC_013719_00001	-	-	-	-	Mobilizable	CP019895	0.00800497	226.0
R13-AF31-pSow-02	Escherichia coli	ColRNAI_rep_cluster_1857	000008__AJ627566	MOBF	CP019897	-	-	-	-	Mobilizable	AB040037	0.0696435	10.0
R13-AF31-pSow-02	Escherichia coli	ColRNAI_rep_cluster_1987	000019__CP000651_00005	-	-	-	-	-	-	Non-mobilizable	CP017845	0.0723061	299.0
R13-AF31-pSow-02	Escherichia coli	ColRNAI_rep_cluster_1885	000013__DQ995351_00001	-	-	-	-	MOBP	AB027308	Mobilizable	JN253636	0.0503867	414.0
R13-AF31-pSow-02	Escherichia coli	ColRNAI_rep_cluster_1994	000025__NC_013652	-	-	-	-	-	-	Non-mobilizable	GU214746	0.0838645	269.0
R13-AF31-pSow-03	Escherichia coli	IncFII,IncFIIA	000121__CP024805,000136__AP014877_00014	MOBF	NC_017627_00068	MPF_F	NC_022651_00077,NC_010409_00124,NC_019094_00090,NC_017639_00094,NC_013437_00116,NC_007675_00027,NC_017639_00100,NC_018966_00040,NC_010488_00021,NC_014615_00033,NC_010719_00096,08-5333_00200	MOBF	DQ286390	Conjugative	CP012928	0.026226599999999996	529.0
R13-AF31-pSow-03	Escherichia coli	IncFIB	000096__NC_019117_00097	-	-	-	-	-	-	Non-mobilizable	CP019007	0.0447178	539.0
R13-AF31-pSow-03	Escherichia coli	-	-	-	-	-	-	-	-	Non-mobilizable	CP003996	0.00045892400000000004	887.0
R13-AF31-pSow-03	Escherichia coli	rep_cluster_1159	000438__X01654	MOBQ	NC_002056_00006	-	-	-	-	Mobilizable	CP014660	0.0417116	725.0
R13-AF31-pSow-04	Escherichia coli	-	-	-	-	MPF_T	NC_019039_00065,NC_020270_00063,NC_019039_00052,NC_019039_00051,NC_020270_00058	-	-	Non-mobilizable	FR851304	0.0346987	644.0
R13-AF31-pSow-04	Escherichia coli	ColRNAI_rep_cluster_1857	000004__DQ298019	MOBP	NC_022662_00003	-	-	MOBP	NZ_CP016764	Mobilizable	CP006787	0.000409992	305.0
R13-AF31-pSow-04	Escherichia coli	IncFIB	000095__NZ_CP014273_00094	-	-	-	-	-	-	Non-mobilizable	AY230888	0.07335449999999999	553.0
R13-AF31-pSow-04	Escherichia coli	ColRNAI_rep_cluster_1291	000001__EU090225_00001	MOBQ	NC_013719_00001	-	-	-	-	Mobilizable	CP019895	0.00800497	226.0
R13-AF31-pSow-04	Escherichia coli	-	-	MOBP	NC_011416_00039	-	-	MOBP	FR821780	Mobilizable	AB905284	0.0556462	2178.0
R13-AF31-pSow-04	Escherichia coli	ColRNAI_rep_cluster_1291	000001__EU090225_00001	MOBQ	NC_019783_00003	-	-	-	-	Mobilizable	CP003226	0.024525799999999997	509.0
R13-AF31-pSow-04	Escherichia coli	-	-	MOBP	NC_013728_00087	MPF_I	NC_022992_00102,NC_014843_00033,NC_022992_00098,NC_012487_00131,NC_022371_00084,NC_007365_00033,NC_011754_00109,NC_007365_00035,NC_014843_00041	-	-	Conjugative	NC_022992	0.0273375	490.0
R13-AF31-pSow-04	Escherichia coli	IncFII,IncFIIA	000121__CP024805,000136__AP014877_00014	MOBF	NC_011980_00044	MPF_F	NC_022651_00077,NC_019037_00043,08-5333_00200,NC_010719_00096,NC_010719_00097,NC_019094_00068,NC_019037_00027,NC_017054_00096,NC_007675_00027,NC_013437_00116,NC_017639_00094,NC_019094_00090,NC_010409_00124	-	-	Conjugative	CP012626	0.0368186	539.0
R13-AF31-pSow-04	Escherichia coli	ColRNAI_rep_cluster_1885	000013__DQ995351_00001	-	-	-	-	MOBP	NC_018997	Mobilizable	JN253636	0.12571500000000002	414.0
R13-AF31-pSow-04	Escherichia coli	ColRNAI_rep_cluster_1857	000008__AJ627566	MOBP,MOBP	NC_019076_00002,NC_017321_00002	-	-	MOBP	NZ_CP016585	Mobilizable	CP001148	0.0455159	292.0
R13-AF31-pSow-04	Escherichia coli	ColRNAI_rep_cluster_1857	000008__AJ627566	-	-	-	-	MOBP	NC_017657	Mobilizable	CP018987	0.0358575	29.0
R13-AF31-pSow-04	Escherichia coli	ColRNAI_rep_cluster_1994	000025__NC_013652	-	-	-	-	-	-	Non-mobilizable	GU214746	0.08433020000000001	269.0
R13-AF31-pSow-04	Escherichia coli	ColRNAI_rep_cluster_1885	000013__DQ995351_00001	-	-	-	-	MOBP	AB027308	Mobilizable	JN253636	0.0852783	414.0
R13-AF31-pSow-05	Escherichia coli	IncFIIA	000136__AP014877_00014	MOBP	NC_013728_00087	MPF_I	NC_011754_00087,NC_014843_00047,NC_007365_00035,NC_011754_00109,NC_014843_00041,NC_022371_00084,NC_012487_00131,NC_022992_00098,NC_014843_00033	MOBP	FR821780	Conjugative	NC_011754	0.038192800000000006	488.0
R13-AF31-pSow-05	Escherichia coli	ColRNAI_rep_cluster_1857	000008__AJ627566	MOBP	NC_023328_00003	-	-	MOBP	NZ_CP016533	Mobilizable	CP011137	0.00240836	29.0
R13-AF31-pSow-05	Escherichia coli	IncFII,IncFIIA,IncFIB	000121__CP024805,000136__AP014877_00014,000095__NZ_CP014273_00094	MOBF	NC_011980_00044	MPF_F	NC_022651_00077,NC_010409_00124	MOBF	FN868248	Conjugative	JN983046	0.0326168	972.0
R13-AF31-pSow-05	Escherichia coli	-	-	-	-	-	-	-	-	Non-mobilizable	HF922624	0.0391011	973.0
R13-AF31-pSow-05	Escherichia coli	ColRNAI_rep_cluster_1291	000001__EU090225_00001	MOBQ	NC_013719_00001	-	-	-	-	Mobilizable	CP019895	0.00800497	226.0
R13-AF31-pSow-05	Escherichia coli	ColRNAI_rep_cluster_1885	000013__DQ995351_00001	-	-	-	-	MOBP	AB027308	Mobilizable	JN253636	0.0503867	414.0
R13-AF33-pWea-01	Escherichia coli	-	-	-	-	-	-	-	-	Non-mobilizable	CP002730	0.0114865	1353.0
R13-AF33-pWea-01	Escherichia coli	IncFIIA,IncFII,IncFIB	000136__AP014877_00014,000121__CP024805,000101__NZ_CP012345_00042	MOBF	NC_017627_00068	MPF_F	08-5333_00200,NC_008460_00107,NC_014615_00033,NC_010488_00021,NC_018966_00040,NC_017639_00100,NC_007675_00027,NC_013437_00116,NC_017639_00094,NC_019094_00090,NC_010409_00124,NC_022651_00077	MOBF	NZ_CP012164	Conjugative	CP013026	0.0350415	529.0
R13-AF33-pWea-01	Escherichia coli	-	-	-	-	-	-	-	-	Non-mobilizable	CP012736	0.036214300000000005	2911.0
R13-AF33-pWea-01	Escherichia coli	IncX1	000215__KC853434_00019	MOBP	NC_019096_00001	MPF_T	NC_023277_00163,NC_019046_00026,NC_019067_00043,NC_010860_00022,NC_017624_00009	-	-	Conjugative	CP020088	0.0055427	46.0
R13-AF33-pWea-01	Escherichia coli	IncFIB,IncFIA	000107__CP014778_00094,000093__KX023259_00112	-	-	-	-	-	-	Non-mobilizable	KX023259	0.026059699999999998	699.0
R13-AF33-pWea-01	Escherichia coli	ColRNAI_rep_cluster_1987	000019__CP000651_00005	MOBP	NC_019076_00002	-	-	MOBP	NZ_CP016585	Mobilizable	EU580135	0.049462599999999995	282.0
R13-AF33-pWea-01	Escherichia coli	ColRNAI_rep_cluster_1857	000008__AJ627566	MOBF	CP019897	-	-	-	-	Mobilizable	AB040037	0.0696435	10.0
R13-AF33-pWea-02	Escherichia coli	-	-	-	-	-	-	-	-	Non-mobilizable	CP002730	0.014049200000000001	1353.0
R13-AF33-pWea-02	Escherichia coli	IncFIIA,IncFII,IncFIB	000136__AP014877_00014,000121__CP024805,000101__NZ_CP012345_00042	MOBF	NC_017627_00068	MPF_F	08-5333_00200,NC_008460_00107,NC_014615_00033,NC_010488_00021,NC_018966_00040,NC_017639_00100,NC_007675_00027,NC_013437_00116,NC_017639_00094,NC_019094_00090,NC_010409_00124,NC_022651_00077	MOBF	NZ_CP012164	Conjugative	CP013026	0.035505	529.0
R13-AF33-pWea-02	Escherichia coli	IncX1	000215__KC853434_00019	MOBP	NC_019096_00001	MPF_T	NC_023277_00163,NC_019046_00026,NC_019067_00043,NC_010860_00022,NC_017624_00009	MOBP	EU164802	Conjugative	CP020088	0.00541137	46.0
R13-AF33-pWea-02	Escherichia coli	IncFIA,IncFIB	000093__KX023259_00112,000107__CP014778_00094	-	-	-	-	-	-	Non-mobilizable	KX023259	0.027777499999999997	699.0
R13-AF33-pWea-02	Escherichia coli	ColRNAI_rep_cluster_1987	000019__CP000651_00005	MOBP	NC_019076_00002	-	-	MOBP	NZ_CP016585	Mobilizable	EU580135	0.049462599999999995	282.0
R13-AF33-pWea-02	Escherichia coli	-	-	MOBP	NC_011416_00039	-	-	-	-	Mobilizable	DQ115387	0.13538	39.0
R13-AF33-pWea-02	Escherichia coli	ColRNAI_rep_cluster_1857	000008__AJ627566	MOBF	CP019897	-	-	-	-	Mobilizable	AB040037	0.0696435	10.0
R13-AF33-pWea-03	Escherichia coli	IncFIIA,IncFII,IncFIB	000136__AP014877_00014,000121__CP024805,000101__NZ_CP012345_00042	MOBF	NC_017627_00068	MPF_F	08-5333_00200,NC_008460_00107,NC_014615_00033,NC_010488_00021,NC_018966_00040,NC_017639_00100,NC_007675_00027,NC_013437_00116,NC_017639_00094,NC_019094_00090,NC_010409_00124,NC_022651_00077	MOBF	NZ_CP012164	Conjugative	CP013026	0.0350415	529.0
R13-AF33-pWea-03	Escherichia coli	-	-	-	-	-	-	-	-	Non-mobilizable	CP002730	0.020016700000000002	1353.0
R13-AF33-pWea-03	Escherichia coli	IncX1	000215__KC853434_00019	MOBP	NC_019096_00001	MPF_T	NC_023277_00163,NC_019046_00026,NC_019067_00043,NC_010860_00022,NC_017624_00009	MOBP	EU164802	Conjugative	CP020088	0.00541137	46.0
R13-AF33-pWea-03	Escherichia coli	IncFIB,IncFIA	000107__CP014778_00094,000093__KX023259_00112	-	-	-	-	-	-	Non-mobilizable	KX023259	0.0279555	699.0
R13-AF33-pWea-03	Escherichia coli	-	-	-	-	-	-	-	-	Non-mobilizable	GQ149344	0.0436329	695.0
R13-AF33-pWea-03	Escherichia coli	ColRNAI_rep_cluster_1987	000019__CP000651_00005	MOBP	NC_019076_00002	-	-	MOBP	NZ_CP016585	Mobilizable	CP016039	0.0505746	3.0
R13-AF33-pWea-03	Escherichia coli	-	-	MOBP	NC_011416_00039	-	-	-	-	Mobilizable	NC_019062	0.0487413	825.0
R13-AF33-pWea-03	Escherichia coli	ColRNAI_rep_cluster_1857	000008__AJ627566	MOBF	CP019897	-	-	-	-	Mobilizable	AB040037	0.0696435	10.0
R13-AF33-pWea-04	Escherichia coli	IncFIIA,IncFII,IncFIB	000136__AP014877_00014,000121__CP024805,000101__NZ_CP012345_00042	MOBF	NC_017627_00068	MPF_F	08-5333_00200,NC_008460_00107,NC_014615_00033,NC_010488_00021,NC_018966_00040,NC_017639_00100,NC_007675_00027,NC_013437_00116,NC_017639_00094,NC_019094_00090,NC_010409_00124,NC_022651_00077	MOBF	NZ_CP012164	Conjugative	CP013026	0.035505	529.0
R13-AF33-pWea-04	Escherichia coli	-	-	-	-	-	-	-	-	Non-mobilizable	CP002730	0.020016700000000002	1353.0
R13-AF33-pWea-04	Escherichia coli	IncX1	000215__KC853434_00019	MOBP	NC_019096_00001	MPF_T	NC_023277_00163,NC_019046_00026,NC_019067_00043,NC_010860_00022,NC_017624_00009	MOBP	EU164802	Conjugative	CP020088	0.00541137	46.0
R13-AF33-pWea-04	Escherichia coli	IncFIA,IncFIB	000093__KX023259_00112,000107__CP014778_00094	-	-	-	-	-	-	Non-mobilizable	KX023259	0.0284967	699.0
R13-AF33-pWea-04	Escherichia coli	-	-	-	-	-	-	-	-	Non-mobilizable	GQ149344	0.04928080000000001	695.0
R13-AF33-pWea-04	Escherichia coli	ColRNAI_rep_cluster_1987	000019__CP000651_00005	MOBP	NC_019076_00002	-	-	MOBP	NZ_CP016585	Mobilizable	EU580135	0.049462599999999995	282.0
R13-AF33-pWea-04	Escherichia coli	ColRNAI_rep_cluster_1987	000019__CP000651_00005	-	-	-	-	-	-	Non-mobilizable	JQ319766	0.0482105	161.0
R13-AF33-pWea-04	Escherichia coli	ColRNAI_rep_cluster_1857	000008__AJ627566	MOBF	CP019897	-	-	-	-	Mobilizable	AB040037	0.0696435	10.0
R13-AF33-pWea-05	Escherichia coli	IncFIIA,IncFII,IncFIB	000136__AP014877_00014,000121__CP024805,000101__NZ_CP012345_00042	MOBF	NC_017627_00068	MPF_F	08-5333_00200,NC_008460_00107,NC_014615_00033,NC_010488_00021,NC_018966_00040,NC_017639_00100,NC_007675_00027,NC_013437_00116,NC_017639_00094,NC_019094_00090,NC_010409_00124,NC_022651_00077	MOBF	NZ_CP012164	Conjugative	CP013026	0.0350415	529.0
R13-AF33-pWea-05	Escherichia coli	-	-	-	-	-	-	-	-	Non-mobilizable	CP002730	0.018681299999999998	1353.0
R13-AF33-pWea-05	Escherichia coli	IncX1	000215__KC853434_00019	MOBP	NC_019096_00001	MPF_T	NC_023277_00163,NC_019046_00026,NC_019067_00043,NC_010860_00022,NC_017624_00009	MOBP	EU164802	Conjugative	CP020088	0.00541137	46.0
R13-AF33-pWea-05	Escherichia coli	IncFIB	000107__CP014778_00094	-	-	-	-	-	-	Non-mobilizable	KX023259	0.0300913	699.0
R13-AF33-pWea-05	Escherichia coli	ColRNAI_rep_cluster_1987	000019__CP000651_00005	MOBP	NC_019076_00002	-	-	MOBP	NZ_CP016585	Mobilizable	EU580135	0.049462599999999995	282.0
R13-AF33-pWea-05	Escherichia coli	-	-	-	-	-	-	-	-	Non-mobilizable	GQ149344	0.041426199999999996	695.0
R13-AF33-pWea-05	Escherichia coli	IncFIA	000093__KX023259_00112	MOBP	NC_011416_00039	-	-	-	-	Mobilizable	NC_019062	0.0444041	825.0
R13-AF33-pWea-05	Escherichia coli	ColRNAI_rep_cluster_1857	000008__AJ627566	MOBF	CP019897	-	-	-	-	Mobilizable	AB040037	0.0696435	10.0
R13-AF34-pFin-01	Escherichia coli	-	-	-	-	-	-	-	-	Non-mobilizable	CP021680	0.018681299999999998	1068.0
R13-AF34-pFin-01	Escherichia coli	IncFIIA,IncFII	000136__AP014877_00014,000121__CP024805	MOBP	NC_011416_00039	MPF_F	NC_017639_00094,NC_019094_00090,NC_010409_00124,NC_022651_00077	MOBF	CP012166	Conjugative	CP019561	0.00989629	540.0
R13-AF34-pFin-01	Escherichia coli	IncFIA,IncFIB	000093__KX023259_00112,000107__CP014778_00094	-	-	-	-	-	-	Non-mobilizable	DQ916413	0.0621044	14.0
R13-AF34-pFin-02	Escherichia coli	ColRNAI_rep_cluster_1987	000019__CP000651_00005	MOBP	NC_013090_00004	-	-	MOBP	KT693145	Mobilizable	AF025795	0.00755945	191.0
R13-AF34-pFin-02	Escherichia coli	ColRNAI_rep_cluster_1857	000008__AJ627566	-	-	-	-	MOB_unknown,MOBP	NC_019986,CP010136	Mobilizable	FJ004637	0.00470559	32.0
R13-AF34-pFin-02	Escherichia coli	IncFIB,IncFII,IncFIIA,IncFIA	000096__NC_019117_00097,000121__CP024805,000136__AP014877_00014,000094__NZ_CP015070_00117	MOBF	NC_017627_00068	MPF_F	08-5333_00200,NC_017639_00094,NC_010719_00096,NC_014615_00033,NC_010488_00021,NC_018966_00040,NC_017639_00100,NC_007675_00027,NC_013437_00116,NC_010409_00124,NC_022651_00077	MOBF	FN868248	Conjugative	CP012928	0.0378117	529.0
R13-AF34-pFin-03	Escherichia coli	-	-	-	-	-	-	-	-	Non-mobilizable	CP021680	0.018681299999999998	1068.0
R13-AF34-pFin-03	Escherichia coli	IncFIB	000107__CP014778_00094	-	-	-	-	-	-	Non-mobilizable	CP020344	0.0872439	991.0
R13-AF34-pFin-03	Escherichia coli	IncFIA	000093__KX023259_00112	-	-	-	-	-	-	Non-mobilizable	DQ916413	0.041999699999999994	14.0
R13-AF34-pFin-03	Escherichia coli	IncFIIA,IncFII	000136__AP014877_00014,000121__CP024805	MOBP	NC_011416_00039	MPF_F	NC_017639_00094,NC_019094_00090,NC_010409_00124,NC_022651_00077	MOBF	CP012166	Conjugative	CP019561	0.00838426	540.0
R13-AF34-pFin-04	Escherichia coli	-	-	-	-	-	-	-	-	Non-mobilizable	CP010208	0.046004500000000004	2912.0
R13-AF34-pFin-04	Escherichia coli	IncFIB	000096__NC_019117_00097	-	-	-	-	-	-	Non-mobilizable	AY230888	0.053526599999999994	553.0
R13-AF34-pFin-04	Escherichia coli	-	-	-	-	-	-	-	-	Non-mobilizable	KT074362	0.00058191	163.0
R13-AF34-pFin-04	Escherichia coli	IncFII,IncFIIA	000121__CP024805,000136__AP014877_00014	-	-	MPF_F	NC_022651_00077,NC_010409_00124,NC_017639_00094	MOBF	DQ286390	Mobilizable	CP012683	0.0445606	540.0
R13-AF34-pFin-04	Escherichia coli	-	-	-	-	-	-	-	-	Non-mobilizable	NC_005862	0.0364545	356.0
R13-AF34-pFin-04	Escherichia coli	rep_cluster_312	001623__NC_020920_00001	-	-	-	-	-	-	Non-mobilizable	CP017933	0.0489202	111.0
R13-AF34-pFin-05	Escherichia coli	IncFII,IncFIIA	000121__CP024805,000136__AP014877_00014	-	-	MPF_F	NC_022651_00077,NC_010409_00124,NC_017639_00094	MOBF	DQ286390	Mobilizable	CP012683	0.0463343	540.0
R13-AF34-pFin-05	Escherichia coli	-	-	-	-	-	-	-	-	Non-mobilizable	KT074362	0.00058191	163.0
R13-AF34-pFin-05	Escherichia coli	-	-	-	-	-	-	-	-	Non-mobilizable	NC_005862	0.0333664	356.0
R13-AF34-pFin-05	Escherichia coli	rep_cluster_312	001623__NC_020920_00001	-	-	-	-	-	-	Non-mobilizable	CP017933	0.0489202	111.0
R13-AF34-pFin-05	Escherichia coli	IncFIB	000096__NC_019117_00097	-	-	-	-	-	-	Non-mobilizable	CP010345	0.08340410000000001	541.0
R13-CV1-pSow-01	Escherichia coli	IncFII,IncFIIA,IncR	000121__CP024805,000136__AP014877_00014,000204__CP008701_00115	MOBF	NC_017627_00068	MPF_F	NC_022651_00077,NC_010409_00124,NC_019094_00090,NC_017639_00094,NC_013437_00116,NC_007675_00027,NC_017639_00100,NC_018966_00040,NC_010488_00021,NC_014615_00033,NC_008460_00107,08-5333_00200	MOBF	FN868248	Conjugative	AY214164	0.0237537	540.0
R13-CV1-pSow-01	Escherichia coli	ColRNAI_rep_cluster_1987	000019__CP000651_00005	-	-	-	-	-	-	Non-mobilizable	CP010227	0.05435890000000001	105.0
R13-CV1-pSow-01	Escherichia coli	IncY	000230__CP009168_00001	-	-	-	-	-	-	Non-mobilizable	CP016549	0.0281347	1009.0
R13-CV1-pSow-01	Escherichia coli	rep_cluster_1778,rep_cluster_1785	001201__CP010878_00001,001211__AP017616_00002	-	-	-	-	-	-	Non-mobilizable	CP011140	0.049462599999999995	471.0
R13-CV1-pSow-01	Escherichia coli	-	-	-	-	-	-	-	-	Non-mobilizable	KX434884	0.0157245	659.0
R13-CV1-pSow-02	Escherichia coli	IncY	000230__CP009168_00001	-	-	-	-	-	-	Non-mobilizable	CP016549	0.027688900000000002	1009.0
R13-CV1-pSow-02	Escherichia coli	IncFII,IncFIIA,IncR	000121__CP024805,000136__AP014877_00014,000204__CP008701_00115	MOBF	NC_017627_00068	MPF_F	NC_022651_00077,NC_010409_00124,NC_019094_00090,NC_017639_00094,NC_013437_00116,NC_007675_00027,NC_017639_00100,NC_018966_00040,NC_010488_00021,NC_014615_00033,NC_008460_00107,08-5333_00200	MOBF	FN868248	Conjugative	AY214164	0.0240597	540.0
R13-CV1-pSow-02	Escherichia coli	ColRNAI_rep_cluster_1987	000019__CP000651_00005	-	-	-	-	-	-	Non-mobilizable	CP010227	0.05435890000000001	105.0
R13-CV1-pSow-02	Escherichia coli	-	-	-	-	-	-	-	-	Non-mobilizable	KX434884	0.0128243	659.0
R13-CV1-pSow-03	Escherichia coli	rep_cluster_312	001623__NC_020920_00001	MOBP	NZ_CM000957_00016	MPF_T	NC_020920_00010,NC_020920_00011,NZ_CM000957_00030,NZ_CM000957_00028,NC_020920_00017,NC_020920_00020	-	-	Conjugative	KR779901	0.00900687	497.0
R13-CV1-pSow-03	Escherichia coli	-	-	-	-	-	-	-	-	Non-mobilizable	CP010208	0.0444041	2912.0
R13-CV1-pSow-03	Escherichia coli	ColRNAI_rep_cluster_1987	000019__CP000651_00005	-	-	-	-	-	-	Non-mobilizable	KT074362	0.00390583	163.0
R13-CV1-pSow-03	Escherichia coli	IncR	000204__CP008701_00115	MOBP	NC_021576_00050	-	-	-	-	Mobilizable	CP014299	0.020016700000000002	730.0
R13-CV1-pSow-04	Escherichia coli	rep_cluster_312	001623__NC_020920_00001	MOBP	NZ_CM000957_00016	MPF_T	NC_020920_00010,NC_020920_00011,NZ_CM000957_00030,NZ_CM000957_00028,NC_020920_00017,NC_020920_00020	-	-	Conjugative	KR779901	0.00904645	497.0
R13-CV1-pSow-04	Escherichia coli	IncR	000204__CP008701_00115	MOBP	NC_021576_00050	-	-	-	-	Mobilizable	NC_024960	0.0335842	729.0
R13-CV1-pSow-04	Escherichia coli	IncY	000230__CP009168_00001	-	-	-	-	-	-	Non-mobilizable	CP017933	0.044093400000000005	111.0
R13-CV1-pSow-04	Escherichia coli	ColRNAI_rep_cluster_1987	000019__CP000651_00005	MOBP,MOBP	NC_001848_00006,NC_011404_00002	-	-	MOBP	HQ328804	Mobilizable	CP011049	0.0375603	98.0
R13-CV1-pSow-04	Escherichia coli	IncFIA,IncFII,IncFIIA	000094__NZ_CP015070_00117,000121__CP024805,000136__AP014877_00014	MOBF	NC_017627_00068	MPF_F	NC_022651_00077,NC_010409_00124,NC_019094_00090,NC_017639_00094,NC_013437_00116,NC_008460_00107,08-5333_00200	-	-	Conjugative	MF370216	0.03793819999999999	542.0
R13-CV1-pSow-04	Escherichia coli	ColRNAI_rep_cluster_1885	000013__DQ995351_00001	-	-	-	-	MOBP	NC_018997	Mobilizable	JN253636	0.0505746	414.0
R13-CV1-pSow-04	Escherichia coli	ColRNAI_rep_cluster_1987	000019__CP000651_00005	-	-	-	-	MOBP	CP008720	Mobilizable	CP011434	0.056756600000000004	218.0
R13-CV1-pSow-05	Escherichia coli	IncY	000230__CP009168_00001	-	-	-	-	-	-	Non-mobilizable	CP016549	0.027688900000000002	1009.0
R13-CV1-pSow-05	Escherichia coli	IncFII,IncFIIA,IncR	000121__CP024805,000136__AP014877_00014,000204__CP008701_00115	MOBF	NC_017627_00068	MPF_F	NC_022651_00077,NC_010409_00124,NC_019094_00090,NC_017639_00094,NC_013437_00116,NC_007675_00027,NC_017639_00100,NC_018966_00040,NC_010488_00021,NC_014615_00033,NC_008460_00107,08-5333_00200	MOBF	FN868248	Conjugative	AY214164	0.0244475	540.0
R13-CV1-pSow-05	Escherichia coli	ColRNAI_rep_cluster_1987	000019__CP000651_00005	-	-	-	-	-	-	Non-mobilizable	CP010227	0.05435890000000001	105.0
R13-CV1-pSow-05	Escherichia coli	-	-	-	-	-	-	-	-	Non-mobilizable	KX434884	0.00752278	659.0
R13-CV2-pWea-01		IncH	000138__CP021336_00001	-	-	-	-	-	-	Non-mobilizable	KX880944	0.0255655	1009.0
R13-CV2-pWea-01		IncFIA	000094__NZ_CP015070_00117	-	-	MPF_T	NC_007607_00115	-	-	Non-mobilizable	KT754164	0.0389696	1553.0
R13-CV2-pWea-01		IncI1	000145__HE610900_00001	MOBP	NC_019097	MPF_I	NC_019097_00056,NC_022267_00057,NC_019111_00038,NC_023290_00086,NC_015965_00072,NC_019097_00075,NC_022267_00069,NZ_CM001473_00069,NC_019097_00085	MOBP	KM107848	Conjugative	CP012929	0.013160299999999998	476.0
R13-CV2-pWea-01		ColRNAI_rep_cluster_1857	000008__AJ627566	-	-	-	-	MOB_unknown,MOBP	NC_019986,NZ_CP012683	Mobilizable	CP016042	0.011132099999999999	35.0
R13-CV2-pWea-01		IncFIB,IncA/C2	000095__NZ_CP014273_00094,000092__CP025470	-	-	MPF_F	NC_012885_00167	MOBH	JQ319772	Mobilizable	CP006029	0.013208700000000002	958.0
R13-CV2-pWea-01		ColRNAI_rep_cluster_1993	000024__JX133088	-	-	-	-	MOBP	AB027308	Mobilizable	KC886366	0.0631684	61.0
R13-CV2-pWea-01		ColRNAI_rep_cluster_1885	000013__DQ995351_00001	-	-	-	-	MOBP	AB027308	Mobilizable	JN253636	0.0503867	414.0
R13-CV2-pWea-01		ColRNAI_rep_cluster_1885	000013__DQ995351_00001	-	-	-	-	-	-	Non-mobilizable	JN253636	0.0981375	414.0
R13-CV2-pWea-02	Escherichia coli	IncH,rep_cluster_1088,IncH,IncFII,IncFIIA	000139__NC_012555_00001,000340__KU353730,000138__CP021336_00001,000121__CP024805,000136__AP014877_00014	MOBF	NC_017627_00068	MPF_F	NC_014615_00033,NC_005211_00005,NC_009838_00006,NC_005211_00012,NC_021845_00017,NC_005211_00030,NC_022651_00077,NC_013437_00116	MOBF	NZ_CP012164	Conjugative	CP019019	0.0269907	430.0
R13-CV2-pWea-02	Escherichia coli	IncFIIA,IncFII	000136__AP014877_00014,000121__CP024805	MOBF	NC_017639_00103	MPF_F	NC_017639_00100	-	-	Conjugative	CP002730	0.00528099	1353.0
R13-CV2-pWea-02	Escherichia coli	IncFII,IncFIIA	000121__CP024805,000136__AP014877_00014	MOBF	NC_017627_00068	-	-	-	-	Mobilizable	AP000342	0.0583726	546.0
R13-CV2-pWea-02	Escherichia coli	IncFIA	000094__NZ_CP015070_00117	-	-	MPF_T	NC_013437_00116	-	-	Non-mobilizable	CP018960	0.0642645	1553.0
R13-CV2-pWea-03	Escherichia coli	IncFIA	000094__NZ_CP015070_00117	-	-	MPF_T	NC_007607_00115	-	-	Non-mobilizable	KT754164	0.0412845	1553.0
R13-CV2-pWea-03	Escherichia coli	IncH	000138__CP021336_00001	-	-	-	-	-	-	Non-mobilizable	KX880944	0.0258115	1009.0
R13-CV2-pWea-03	Escherichia coli	IncI1	000145__HE610900_00001	MOBP	NC_019097	MPF_I	NC_019097_00056,NC_022267_00057,NC_019111_00038,NC_023290_00086,NC_015965_00072,NC_019097_00075,NC_022267_00069,NZ_CM001473_00069,NC_019097_00085	MOBP	KM107848	Conjugative	CP012929	0.013112	476.0
R13-CV2-pWea-03	Escherichia coli	ColRNAI_rep_cluster_1857	000008__AJ627566	-	-	-	-	MOB_unknown,MOBP	NC_019986,NZ_CP012683	Mobilizable	CP016042	0.011132099999999999	35.0
R13-CV2-pWea-03	Escherichia coli	IncFIB,IncA/C2	000095__NZ_CP014273_00094,000092__CP025470	-	-	MPF_F	NC_012885_00167	MOBH	JQ319772	Mobilizable	CP006029	0.013305899999999999	958.0
R13-CV2-pWea-03	Escherichia coli	ColRNAI_rep_cluster_1993	000024__JX133088	-	-	-	-	MOBP	AB027308	Mobilizable	KC886366	0.0631684	61.0
R13-CV2-pWea-03	Escherichia coli	ColRNAI_rep_cluster_1885	000013__DQ995351_00001	-	-	-	-	MOBP	AB027308	Mobilizable	JN253636	0.0503867	414.0
R13-CV2-pWea-03	Escherichia coli	ColRNAI_rep_cluster_1885	000013__DQ995351_00001	-	-	-	-	-	-	Non-mobilizable	JN253636	0.0981375	414.0
R13-CV2-pWea-04	Escherichia coli	rep_cluster_1704	001113__CP011430_00070	-	-	-	-	-	-	Non-mobilizable	CP011430	0.010145900000000001	1140.0
R13-CV2-pWea-04	Escherichia coli	-	-	-	-	-	-	-	-	Non-mobilizable	CP010208	0.0463343	2912.0
R13-CV2-pWea-04	Escherichia coli	-	-	-	-	-	-	-	-	Non-mobilizable	CP021680	0.030677	1068.0
R13-CV2-pWea-04	Escherichia coli	IncI1,IncFII	000144__CP015838_00058,000121__CP024805	MOBF	NC_011413_00081	MPF_F	NC_011413_00080,NC_011413_00075,NC_011413_00074,NC_011413_00069,NC_011413_00068,NC_011413_00064,NC_011413_00063,NC_011413_00060,NC_011413_00058,NC_011413_00056	-	-	Conjugative	AP009242	0.06236749999999999	1012.0
R13-CV2-pWea-04	Escherichia coli	IncX1	000215__KC853434_00019	-	-	-	-	-	-	Non-mobilizable	CP020060	0.06626489999999999	825.0
R13-CV2-pWea-04	Escherichia coli	-	-	-	-	-	-	-	-	Non-mobilizable	DQ916413	0.0239829	14.0
R13-CV2-pWea-04	Escherichia coli	-	-	-	-	-	-	-	-	Non-mobilizable	CP020060	0.042583800000000005	825.0
R13-CV2-pWea-04	Escherichia coli	ColRNAI_rep_cluster_1987	000019__CP000651_00005	MOBF	CP019897	-	-	MOB_unknown	CP017722	Mobilizable	CP019897	0.00888862	5.0
R13-CV2-pWea-04	Escherichia coli	IncY,IncFIB,IncFIA	000230__CP009168_00001,000096__NC_019117_00097,000094__NZ_CP015070_00117	-	-	MPF_F	NC_008460_00107,NC_010719_00096,NC_010488_00021,NC_019094_00090,NC_017639_00094,NC_013437_00116	MOBF	CP010020	Mobilizable	CP021203	0.0408631	1008.0
R13-CV2-pWea-05	Escherichia coli	-	-	-	-	-	-	-	-	Non-mobilizable	CP012736	0.0380652	2911.0
R13-CV2-pWea-05	Escherichia coli	IncR	000204__CP008701_00115	MOBP	NC_021576_00050	-	-	-	-	Mobilizable	LC155908	0.025729200000000004	731.0
R13-CV2-pWea-05	Escherichia coli	IncX1	000215__KC853434_00019	-	-	-	-	-	-	Non-mobilizable	CP005994	0.056756600000000004	53.0
R13-CV2-pWea-05	Escherichia coli	ColRNAI_rep_cluster_1987	000019__CP000651_00005	-	-	-	-	MOB_unknown	CP016722	Mobilizable	JN985534	0.0706202	214.0
R13-CV1-pFin-01	Escherichia coli	rep_cluster_1704	001113__CP011430_00070	-	-	-	-	-	-	Non-mobilizable	CP011430	0.0127767	1140.0
R13-CV1-pFin-01	Escherichia coli	IncFIA	000094__NZ_CP015070_00117	-	-	MPF_F	NC_010488_00021,NC_018966_00040,NC_017639_00100,NC_007675_00027,NC_013437_00116,NC_017639_00094,NC_019094_00090,NC_010409_00124,NC_022651_00077	-	-	Non-mobilizable	MF370216	0.030677	542.0
R13-CV1-pFin-01	Escherichia coli	IncFIB,IncFII	000096__NC_019117_00097,000121__CP024805	MOBF	NC_017627_00068	MPF_F	NC_014615_00033,NC_008460_00107,08-5333_00200	-	-	Conjugative	CP017726	0.057440099999999994	529.0
R13-CV1-pFin-02	Escherichia coli	IncFIB	000096__NC_019117_00097	MOBF	NC_017627_00068	MPF_F	NC_022651_00077,NC_010409_00124,NC_019094_00090,NC_017639_00094,NC_013437_00116,NC_007675_00027,NC_017639_00100,NC_018966_00040,NC_010488_00021,NC_014615_00033,NC_008460_00107,08-5333_00200	MOBF	DQ286390	Conjugative	JN983046	0.0389696	972.0
R13-CV1-pFin-02	Escherichia coli	IncFII,IncFIIA	000121__CP024805,000136__AP014877_00014	-	-	-	-	-	-	Non-mobilizable	CP012496	0.111073	790.0
R13-CV1-pFin-03	Escherichia coli	rep_cluster_1704	001113__CP011430_00070	-	-	-	-	-	-	Non-mobilizable	CP011430	0.0195632	1140.0
R13-CV1-pFin-03	Escherichia coli	IncH,rep_cluster_1088,IncFIB	000139__NC_012555_00001,000340__KU353730,000096__NC_019117_00097	MOBH,MOBF	NC_012555_00231,NC_017627_00068	MPF_F	NC_005211_00005,NC_009838_00006,NC_005211_00012,NC_021845_00017,NC_005211_00030,NC_022651_00077,NC_010409_00124,NC_019094_00090,NC_017639_00094,NC_013437_00116,NC_007675_00027,NC_017639_00100,NC_018966_00040,NC_010488_00021,NC_014615_00033,NC_008460_00107,08-5333_00200	MOBF	DQ286390	Conjugative	DQ517526	0.0158335	430.0
R13-CV1-pFin-03	Escherichia coli	IncFII,IncFIIA	000121__CP024805,000136__AP014877_00014	-	-	-	-	-	-	Non-mobilizable	CP012496	0.11197	790.0
R13-CV1-pFin-04	Escherichia coli	rep_cluster_1704	001113__CP011430_00070	-	-	-	-	-	-	Non-mobilizable	CP011430	0.0196275	1140.0
R13-CV1-pFin-04	Escherichia coli	IncH,rep_cluster_1088,IncFIB	000139__NC_012555_00001,000340__KU353730,000096__NC_019117_00097	MOBH,MOBF	NC_012555_00231,NC_017627_00068	MPF_F	NC_005211_00005,NC_009838_00006,NC_005211_00012,NC_021845_00017,NC_005211_00030,NC_022651_00077,NC_010409_00124,NC_019094_00090,NC_017639_00094,NC_013437_00116,NC_007675_00027,NC_017639_00100,NC_018966_00040,NC_010488_00021,NC_014615_00033,NC_008460_00107,08-5333_00200	MOBF	DQ286390	Conjugative	DQ517526	0.0158335	430.0
R13-CV1-pFin-04	Escherichia coli	IncFII,IncFIIA	000121__CP024805,000136__AP014877_00014	-	-	-	-	-	-	Non-mobilizable	CP012496	0.11197	790.0
R13-CV1-pFin-05	Escherichia coli	-	-	-	-	-	-	-	-	Non-mobilizable	CP009073	0.0187432	2070.0
R13-CV1-pFin-05	Escherichia coli	IncFII,IncFIIA	000121__CP024805,000136__AP014877_00014	-	-	-	-	-	-	Non-mobilizable	CP012496	0.111073	790.0
R13-CV1-pFin-05	Escherichia coli	IncFIB	000096__NC_019117_00097	MOBF	NC_017627_00068	MPF_F	NC_017639_00094,NC_019094_00090,NC_010409_00124,NC_022651_00077,08-5333_00200,NC_008460_00107,NC_014615_00033,NC_010488_00021,NC_018966_00040,NC_017639_00100,NC_007675_00027,NC_013437_00116	MOBF	DQ286390	Conjugative	KU355873	0.0384495	972.0
R13-CV1-pFin-05	Escherichia coli	ColRNAI_rep_cluster_1993	000024__JX133088	-	-	-	-	-	-	Non-mobilizable	KU302803	0.056983000000000006	78.0
R13-CV1-pFin-05	Escherichia coli	ColRNAI_rep_cluster_1857	000012__CP000801	MOBF	CP019897	-	-	MOB_unknown	CP017722	Mobilizable	KM085453	0.0383209	10.0
R13-CV1-pFin-05	Escherichia coli	ColRNAI_rep_cluster_1857	000008__AJ627566	MOBP	NC_019076_00002	-	-	MOBP	NZ_CP016585	Mobilizable	CP017845	0.0563082	299.0

## Sheet: PCR
Strain	IncI1	IncI2	FIA	FIB	FII	F-tot	blaCTX-M-1	blaTEM-1	blaCMY-2
Res13-Lact-PEC07-11	NA	1	NA	NA	NA	NA	NA	NA	1
Res13-Lact-PEC07-11-excj1	NA	1	NA	NA	NA	NA	NA	NA	1
Res13-Lact-PEC07-11-excj2	NA	1	NA	NA	NA	NA	NA	NA	1
Res13-Lact-PEC07-11-excj3	NA	1	NA	NA	NA	NA	NA	NA	1
Res13-Lact-PEC11-32	1	NA	NA	NA	NA	NA	NA	1	1
Res13-Lact-PEC11-32-excj1	1	NA	NA	NA	NA	NA	NA	0	1
Res13-Lact-PEC11-32-excj2	1	NA	NA	NA	NA	NA	NA	0	1
Res13-Fini-PEC03-13	1	NA	NA	NA	NA	NA	NA	1	1
Res13-Fini-PEC03-13-excj1	1	NA	NA	NA	NA	NA	NA	0	1
Res13-Fini-PEC03-13-excj2	1	NA	NA	NA	NA	NA	NA	0	1
Res13-Fini-PEC03-13-excj3	1	NA	NA	NA	NA	NA	NA	0	1
Res13-Lact-PEB08-01	1	NA	NA	NA	NA	NA	1	NA	NA
Res13-Lact-PEB08-01-excj1	1	NA	NA	NA	NA	NA	1	NA	NA
Res13-Lact-PEB08-01-excj2	1	NA	NA	NA	NA	NA	1	NA	NA
Res13-Lact-PEB09-33	1	NA	NA	NA	NA	NA	1	NA	NA
Res13-Lact-PEB09-33-excj1	1	NA	NA	NA	NA	NA	1	NA	NA
Res13-Lact-PEB09-33-excj2	1	NA	NA	NA	NA	NA	1	NA	NA
Res13-Lact-PEB01-20	1	NA	1	1	1	1	1	1	NA
Res13-Lact-PEB01-20-excj1	1	NA	0	0	0	0	1	0	NA
Res13-Lact-PEB01-20-excj2	1	NA	0	0	0	0	1	0	NA
Res13-Lact-EB12-33	1	NA	NA	NA	NA	NA	1	NA	NA
Res13-Lact-EB12-33-excj1	1	NA	NA	NA	NA	NA	1	NA	NA
Res13-Lact-EB12-33-excj2	1	NA	NA	NA	NA	NA	1	NA	NA
Res13-Lact-EB13-15	1	NA	NA	NA	NA	NA	1	NA	NA
Res13-Lact-EB13-15-excj1	1	NA	NA	NA	NA	NA	1	NA	NA
*Res13-Lact-PEB13-34-B	1	NA	NA	NA	NA	NA	1	NA	NA
*Res13-Lact-PEB13-34-B-excj1	1	NA	NA	NA	NA	NA	1	NA	NA
Res13-Lact-PEB14-36	1	NA	NA	NA	NA	NA	1	NA	NA
Res13-Lact-PEB14-36-excj1	1	NA	NA	NA	NA	NA	1	NA	NA
Res13-Lact-PEB14-36-excj2	1	NA	NA	NA	NA	NA	1	NA	NA
Res13-Lact-ER01-35	1	NA	NA	NA	NA	NA	1	NA	NA
Res13-Lact-ER01-35-excj1	1	NA	NA	NA	NA	NA	1	NA	NA
Res13-Lact-ER01-35-excj2	1	NA	NA	NA	NA	NA	1	NA	NA
Res13-Lact-EA04-23-B	1	NA	NA	NA	NA	NA	1	NA	NA
Res13-Lact-EA04-23-B-excj1	1	NA	NA	NA	NA	NA	1	NA	NA
Res13-Lact-EA04-23-B-excj2	1	NA	NA	NA	NA	NA	1	NA	NA
Res13-Lact-PER13-34	1	NA	NA	NA	NA	NA	1	NA	NA
Res13-Lact-PER13-34-excj1	1	NA	NA	NA	NA	NA	1	NA	NA
Res13-Lact-PER13-34-excj2	1	NA	NA	NA	NA	NA	1	NA	NA
Res13-Sevr-PER07-33	1	NA	NA	NA	NA	NA	1	NA	NA
Res13-Sevr-PER07-33-excj1	1	NA	NA	NA	NA	NA	1	NA	NA
Res13-Sevr-PER07-33-excj2	1	NA	NA	NA	NA	NA	1	NA	NA
Res13-Lact-PEA10-41	1	NA	NA	NA	NA	NA	1	NA	NA
Res13-Lact-PEA10-41-excj1	1	NA	NA	NA	NA	NA	1	NA	NA
Res13-Lact-PEA10-41-excj2	1	NA	NA	NA	NA	NA	1	NA	NA
Res13-Lact-PEA12-26	1	NA	NA	NA	NA	NA	1	NA	NA
Res13-Lact-PEA12-26-excj1	1	NA	NA	NA	NA	NA	1	NA	NA
Res13-Lact-PEA12-26-excj2	1	NA	NA	NA	NA	NA	1	NA	NA
Res13-Lact-PEB13-33	1	NA	NA	NA	NA	NA	1	NA	NA
Res13-Lact-PEB13-33-excj1	1	NA	NA	NA	NA	NA	1	NA	NA
Res13-Lact-PEB13-33-excj2	1	NA	NA	NA	NA	NA	1	NA	NA
Res13-Lact-ER07-18	1	NA	NA	NA	NA	NA	1	NA	NA
Res13-Lact-ER07-18-excj1	1	NA	NA	NA	NA	NA	1	NA	NA
Res13-Lact-ER07-18-excj2	1	NA	NA	NA	NA	NA	1	NA	NA
Res13-Lact-EB12-05	1	NA	NA	NA	NA	NA	1	NA	NA
Res13-Lact-EB12-05-excj1	1	NA	NA	NA	NA	NA	1	NA	NA
Res13-Lact-EB12-05-excj2	1	NA	NA	NA	NA	NA	1	NA	NA

## Sheet: Transconjugant - chromosomes
strain	molecule	donor	recipient	APH(3')-IIIa	YojI	msbA	Escherichia coli soxR with mutation conferring antibiotic resistance	TolC	Escherichia coli soxS with mutation conferring antibiotic resistance	Escherichia coli GlpT with mutation conferring resistance to fosfomycin	Haemophilus influenzae PBP3 conferring resistance to beta-lactam antibiotics	Escherichia coli ampC beta-lactamase	Escherichia coli ampC1 beta-lactamase	Escherichia coli ampH beta-lactamase	Escherichia coli EF-Tu mutants conferring resistance to Pulvomycin	kdpE	mphB	Acinetobacter baumannii AbaQ	Escherichia coli mdfA	Klebsiella pneumoniae KpnE	Klebsiella pneumoniae KpnF	emrA	emrB	emrK	emrR	emrY	mdtG	mdtH	mdtM	mdtN	mdtO	mdtP	H-NS	evgA	evgS	PmrF	eptA	ugd	AcrE	AcrF	AcrS	CRP	Escherichia coli acrA	Escherichia coli acrR with mutation conferring multidrug antibiotic resistance	Escherichia coli marR mutant conferring antibiotic resistance	acrB	acrD	adeF	baeR
Res13-Lact-EB12-33	chromosome			0	1	1	1	1	1	1	1	1	1	1	1	1	1	0	1	1	1	1	1	1	1	1	1	1	1	1	1	1	1	1	1	1	1	1	1	1	1	1	1	1	1	1	0	1	1
E-coli-CV601-GFP	chromosome			1	1	1	1	1	1	0	1	1	1	1	1	1	1	0	1	1	1	1	1	1	1	1	1	1	1	1	1	1	1	1	1	1	1	1	1	1	1	1	1	1	1	1	1	0	1
excj-59-1	chromosome	Res13-Lact-EB12-33	E-coli-CV601-GFP	1	1	1	1	1	1	0	1	1	1	1	1	1	1	0	1	1	1	1	1	1	1	1	1	1	1	1	1	1	1	1	1	1	1	1	1	1	1	1	1	1	1	1	1	0	1
[truncated: 12 more columns]

## Sheet: Transconjugant - plasmids
strain	molecule	donor	recipient	AAC(3)-VIa	aadA	aadA5	APH(3'')-Ib	APH(3')-Ia	APH(6)-Id	CTX-M-1	tet(D)	tetR	sul1	sul2	dfrA32
Res13-Lact-EB12-33	plasmid_32			0	0	0	0	0	0	0	0	0	0	0	0
Res13-Lact-EB12-33	plasmid_23			0	0	0	0	0	0	0	0	0	0	0	0
Res13-Lact-EB12-33	plasmid_539			0	0	0	0	0	0	0	0	0	0	0	0
Res13-Lact-EB12-33	plasmid_972			0	0	0	0	0	0	0	0	0	0	0	0
Res13-Lact-EB12-33	plasmid_476			0	0	1	0	0	0	1	0	0	0	1	1
excj-59-1	plasmid_476	Res13-Lact-EB12-33	E-coli-CV601-GFP	0	0	1	0	0	0	1	0	0	0	1	1
excj-59-1	plasmid_23	Res13-Lact-EB12-33	E-coli-CV601-GFP	0	0	0	0	0	0	0	0	0	0	0	0
