# Supplementary material for: Resistance Determinants and Their Genetic Context in Enterobacteria from a Longitudinal Study of Pigs Reared under Various Husbandry Conditions
Source: Appl Environ Microbiol. 2021 Mar 26;87(8):e02612-20. doi: 10.1128/AEM.02612-20 (PMC8091121; doi:10.1128/AEM.02612-20)
Supplement: Supplemental file 5 [file AEM.02612-20-s0005.xlsx]

## Sheet: Legend
TABLE S7
Tab	Column name	Description
Short-read assemblies	isolate_name	The name given to the isolate according to the husbandry and age of the animals or pool of animals from which feces were sampled.
	genus	The genus of the strains defined by a consensus of API galery results short-read sequencing (MASH distance to a reference genome, 16S rRNA gene sequence).
	NumContigs	The number of contigs in the isolate genome assemblies.
	N50	The N50 of the assemblies obtained with an automatic pipeline detection of short-read sequencing (Miseq) or hybrid assemblies (Miseq + MinION).
	TotalLength	The total lenght of the isolate chromosome.
	AverageCoverageDepth	The average depth of genome coverage.
	E_coli_serotype	The serotype of the isolate as predicted by an automated gene detection pipeline for short-reads sequencing (Miseq).
	GeneSeekr_Profile	Virulence factors encoded by the isolate as predicted by an automated gene detection pipeline for short-reads sequencing (eae, hlyAEc, uidA, vtx2e)
	MLST_Result	The MLST typing of the isolate as predicted by an automated gene detection pipeline for short-reads sequencing (Miseq).
	rMLST_Result	The sMLST typing of the isolate as predicted by an automated gene detection pipeline for short-reads sequencing (Miseq).
	sample_date	The date at which the sample was collected.
	sample_type	The type of samples (feed, feces, manure, carcass swabs).
	farm	The farm or abattoir from which the sample was collected (A,B,C,D,E,F,G,H,I,J,K,L,M,N,O,P,Q,R,S,T,U).
	husbandry	The husbandry in which the animals were reared (AF1, AF2, AF3, CV).
	animal_group	The specific group of animals from which the feces were samples (AF1-1, AF1-2, AF1-3, AF2-1, AF2-2, AF3-1, AF3-2, AF3-3, AF3-4, CV-1, CV-2).
	animal_type	The stage of the sampled animals (sow, suckler, weaner, grower, finisher).
	animal_n	The number of pooled animals feces in composite samples.
	medium	The selective medium on which the isolate was originally picked (MAC, MAC-CTX, MAC-TET, MAC-MER, mSupercarba, ESBL, Klebsiella agar plates) with or without enrichment with EC broth.
	NA	Non applicable
Hybrid assemblies	isolate_name	The name given to the isolate according to the husbandry and age of the animals or pool of animals from which feces were sampled.
	genus	The genus of the strains defined by a consensus of API galery results short-read sequencing (MASH distance to a reference genome, 16S rRNA gene sequence).
	chromosome_assembly_status	The status of the chromosome assembly (complete, almost complete, incomplete)
	n_reads	The number of reads obtained by MinION sequencing.
	sample_date	The date at which the sample was collected.
	sample_type	The type of samples (feed, feces, manure, carcass swabs).
	farm	The farm or abattoir from which the sample was collected (A,B,C,D,E,F,G,H,I,J,K,L,M,N,O,P,Q,R,S,T,U).
	husbandry	The husbandry in which the animals were reared (AF1, AF2, AF3, CV).
	animal_group	The specific group of animals from which the feces were samples (AF1-1, AF1-2, AF1-3, AF2-1, AF2-2, AF3-1, AF3-2, AF3-3, AF3-4, CV-1, CV-2).
	animal_type	The stage of the sampled animals (sow, suckler, weaner, grower, finisher).
	animal_n	The number of pooled animals feces in composite samples.
	medium	The selective medium on which the isolate was originally picked (MAC, MAC-CTX, MAC-TET, MAC-MER, mSupercarba, ESBL, Klebsiella agar plates) with or without enrichment with EC broth.
	lab_ID	The identity given to the matrix DNA of the isolates sequenced by MinION.

## Sheet: Short-read assemblies
isolate_name	genus	NumContigs	N50	TotalLength	AverageCoverageDepth	E_coli_serotype	GeneSeekr_Profile	MLST_Result	rMLST_Result	sample_date	sample_type	farm	husbandry	animal_group	animal_type	animal_n	medium
Res13-Abat-EA3-S5-02-A	Acinetobacter baumannii	302	24432	3803897	74.09	ND	ND		new	2018-01-17	swab	U	AF3	AF3-3	carcass	NA	MAC-CRO
Res13-Abat-PEA15-P4-01	Enterobacter cloacae	47	278956	4929075	128.7	ND	ND			2018-01-17	swab	U	AF3	AF3-3	carcass	NA	MAC-CRO
Res13-Abat-PEA16-P5-01-A	Acinetobacter baumannii	300	25752	3778658	82.03	ND	ND		new	2018-01-17	swab	U	AF3	AF3-3	carcass	NA	MAC-CRO
Res13-Abat-PEA21-P1-02-B	Enterobacter sp.	78	195016	4930930	83.85	ND	ND		new	2018-01-17	swab	U	AF3	AF3-3	carcass	NA	MAC-CRO
Res13-Abat-PEA21-P1-01	Enterobacter sp.	79	162978	4930713	107.8	ND	ND	new	new	2018-01-17	swab	U	AF3	AF3-3	carcass	NA	MAC-CRO
Res13-Abat-PEA21-P4-01-A	Acinetobacter baumannii	136	55330	3831637	109.1	ND	ND	ND	ND	2018-01-17	swab	U	AF3	AF3-3	carcass	NA	MAC-CRO
Res13-Abat-PEA24-P1-01	Enterobacter cloacae	56	228024	4933698	77.77	ND	ND		new	2018-01-17	swab	U	AF3	AF3-4	carcass	NA	MAC-CRO
Res13-Abat-PEA24-P1-02	Enterobacter cloacae	45	254518	4930166	106.34	ND	ND			2018-01-17	swab	U	AF3	AF3-4	carcass	NA	MAC-CRO
Res13-Abat-PEA24-P4-02	Enterobacter cloacae	46	254518	4929702	93.71	ND	ND			2018-01-17	swab	U	AF3	AF3-4	carcass	NA	MAC-CRO
Res13-Abat-PEA24-P4-01	Enterobacter sp.	46	251232	4930596	97.01	ND	ND			2018-01-17	swab	U	AF3	AF3-4	carcass	NA	MAC-CRO
Res13-Abat-PEA24-P5-01	Enterobacter cloacae	57	219118	4927359	111.81	ND	ND	new	new	2018-01-17	swab	U	AF3	AF3-4	carcass	NA	MAC-CRO
Res13-Abat-PEA24-P5-01-A	Enterobacter cloacae	43	434568	4930599	101.52	ND	ND		new	2018-01-17	swab	U	AF3	AF3-4	carcass	NA	MAC-CRO
Res13-Abat-PEA25-P4-02	Ochrobactrum sp.	83	294506	4792289	120.43	ND	ND	ND	ND	2018-01-17	swab	U	AF3	AF3-4	carcass	NA	MAC-CRO
Res13-Abat-PEA25-P4-01-A	Ochrobactrum sp.	81	274194	4791991	61.03	ND	ND		new	2018-01-17	swab	U	AF3	AF3-4	carcass	NA	MAC-CRO
Res13-Abat-PEA25-P5-02	Acinetobacter baumannii	263	28626	3809181	86.37	ND	ND		new	2018-01-17	swab	U	AF3	AF3-4	carcass	NA	MAC-CRO
Res13-Abat-PEA28-P5-02-A	Acinetobacter baumannii	265	36099	3987853	77.61	ND	ND		new	2018-01-17	swab	U	AF3	AF3-4	carcass	NA	MAC-CRO
Res13-Abat-PEB01-P1-04-A	Raoultella ornithinolytica	56	323751	5866011	91.82	ND	ND	ND	ND	2017-09-01	swab	U	AF1	AF1-1	carcass	NA	MAC
Res13-Abat-PEB19-P1-02-A	Enterobacter cloacae	31	462399	4828190	84.31	ND	ND	ND	ND	2017-11-03	swab	U	AF1	AF1-3	carcass	NA	MAC-CRO
Res13-Abat-PEC02-P3-01	Acinetobacter sp.	101	108681	4184877	175.35	ND	ND	new	new	2017-10-27	swab	U	CV	CV-1	carcass	NA	MAC-CRO
Res13-Abat-PEC04-P4b-01	Acinetobacter sp.	165	59194	4176072	169.81	ND	ND	new	new	2017-10-27	swab	U	CV	CV-1	carcass	NA	MAC-CRO
Res13-Abat-PEC06-P4-01	Acinetobacter sp.	230	39270	4163146	119.33	ND	ND	new	new	2017-10-27	swab	U	CV	CV-1	carcass	NA	MAC-CRO
Res13-Abat-PEC07-P2-02	Acinetobacter sp.	116	66860	4183839	162.43	ND	ND	new	new	2017-10-27	swab	U	CV	CV-1	carcass	NA	MAC-CRO
Res13-Abat-PEC08-P2-01	Acinetobacter sp.	225	41055	4174999	66.96	ND	ND		new	2017-11-15	swab	U	CV	CV-2	carcass	NA	MAC-CRO
Res13-Abat-PEC09-P3-02	Acinetobacter sp.	287	33977	4155917	53.19	ND	ND		new	2017-11-15	swab	U	CV	CV-2	carcass	NA	MAC-CRO
Res13-Abat-PEC10-P4-01	Acinetobacter sp.	176	54349	4173563	125.61	ND	ND		new	2017-11-15	swab	U	CV	CV-2	carcass	NA	MAC-CRO
Res13-Abat-PEC12-P3-01	Acinetobacter sp.	199	50556	4170687	111.38	ND	ND	new	new	2017-11-15	swab	U	CV	CV-2	carcass	NA	MAC-CRO
Res13-Abat-PEC12-P5-02	Acinetobacter sp.	287	31674	4153959	99.07	ND	ND		new	2017-11-15	swab	U	CV	CV-2	carcass	NA	MAC-CRO
Res13-Abat-PEC13-P2-01	Acinetobacter sp.	277	38009	4158796	77.09	ND	ND		new	2017-11-15	swab	U	CV	CV-2	carcass	NA	MAC-CRO
Res13-Abat-PEC14-P4-01	Acinetobacter sp.	225	45203	4164799	113.38	ND	ND		new	2017-11-15	swab	U	CV	CV-2	carcass	NA	MAC-CRO
Res13-Abat-PEC15-P4-01	Acinetobacter sp.	56	199215	4188611	291.25	ND	ND	new	new	2017-11-15	swab	U	CV	CV-2	carcass	NA	MAC-CRO
Res13-Abat-PEC15-P5-02	Acinetobacter sp.	278	35782	4154284	117.33	ND	ND		new	2017-11-15	swab	U	CV	CV-2	carcass	NA	MAC-CRO
Res13-Croi-PEA15-12	Escherichia coli	172	132225	5273715	84.35	ND	eae;hlyAEc;O145;uidA	1034		2017-10-30	feces	O	AF3	AF3-3	grower	5	MAC-CTX
Res13-Croi-PEA17-28	Escherichia coli	159	82482	4783434	142.95	O-untypeable:H4 (99.05)	uidA	2496		2017-10-30	feces	O	AF3	AF3-3	grower	5	MAC-CTX
Res13-Croi-PEA18-46	Escherichia coli	151	82482	4723430	268.24	O-untypeable:H4 (99.05)	uidA	2496		2017-10-30	feces	O	AF3	AF3-3	grower	5	Klebsiella
Res13-Croi-PEA21-28	Escherichia coli	161	178930	5276064	69.96	O145 (99.92):H-untypeable	eae;hlyAEc;O145;uidA	1034		2017-10-30	feces	O	AF3	AF3-3	grower	5	MAC-CTX
Res13-Croi-PEA22-35	Escherichia coli	177	178930	5273740	89.48	ND	eae;hlyAEc;O145;uidA	1034		2017-10-30	feces	O	AF3	AF3-4	grower	5	ESBL
Res13-Croi-PEA24-40	Escherichia coli	157	131960	5279004	80.26	ND	eae;hlyAEc;O145;uidA	1034		2017-10-30	feces	O	AF3	AF3-4	grower	5	ESBL
Res13-Croi-PEA27-33	Escherichia coli	184	125842	5276798	143.74	ND	eae;hlyAEc;O145;uidA	1034		2017-10-30	feces	O	AF3	AF3-4	grower	5	ESBL
Res13-Croi-PEB01-10	Escherichia coli	140	90082	4887543	102.54	O5 (100.0):H4 (100.0)	uidA	93	8220	2017-05-15	feces	C	AF1	AF1-1	grower	4	MAC-CTX
Res13-Croi-PEB01-41	Escherichia fergusonii	138	112364	4872904	108.96	O5 (99.92):H-untypeable	ND			2017-05-15	feces	C	AF1	AF1-1	grower	4	Klebsiella
Res13-Croi-PEB03-10	Escherichia coli	133	91055	4886543	84.51	O5 (100.0):H4 (100.0)	uidA	93	8220	2017-05-15	feces	C	AF1	AF1-1	grower	5	MAC-CTX
Res13-Croi-PEB06-38	Escherichia coli	86	150516	4803344	104.79	O8 (100.0):H9 (98.21)	uidA	1139		2017-05-15	feces	C	AF1	AF1-1	grower	5	Klebsiella
Res13-Croi-PEB07-04	Escherichia coli	103	156467	5099867	81.77	O8 (99.51):H9 (100.0)	uidA	410	2095	2017-05-15	feces	C	AF1	AF1-1	grower	3	MAC-CTX
Res13-Croi-PEB17-01	Escherichia coli	88	251234	5052831	118.93	O20 (100.0):H12 (99.78)	uidA	88	15305	2017-07-17	feces	D	AF1	AF1-3	grower	5	MAC-CTX
Res13-Croi-PEB21-10	Escherichia coli	71	182873	4911491	82.52	O86 (100.0):H-untypeable	uidA	101	1589	2017-07-17	feces	D	AF1	AF1-3	grower	4	MAC-CTX
Res13-Croi-PEC02-03	Escherichia coli	101	257524	5136231	126.19	O24 (100.0):H4 (100.0)	uidA	117	14771	2017-08-08	feces	Q	CV	CV-1	grower	5	MAC-CTX
Res13-Croi-PEC03-01	Escherichia coli	97	259309	5135089	130.64	O24 (100.0):H4 (100.0)	uidA	117	14771	2017-08-08	feces	Q	CV	CV-1	grower	5	MAC-CTX
Res13-Croi-PEC04-13	Escherichia coli	111	144872	5137464	89.06	O24 (100.0):H4 (100.0)	uidA	117	14771	2017-08-08	feces	Q	CV	CV-1	grower	4	EC broth CTX-MAC CTX
Res13-Croi-PEC10-02	Escherichia coli	160	99058	5109113	134.75	O45 (100.0):H9 (100.0)	O45;uidA	641	15606	2017-08-29	feces	T	CV	CV-2	grower	5	Klebsiella
Res13-Croi-PEC11-19	Escherichia coli	102	257523	5136691	102.95	O24 (100.0):H4 (100.0)	uidA	117	14771	2017-08-29	feces	T	CV	CV-2	grower	4	EC broth CTX-MAC CTX
Res13-Croi-PEC15-20	Escherichia coli	109	174604	5147073	87.17	O24 (100.0):H4 (100.0)	uidA	117	14771	2017-08-29	feces	T	CV	CV-2	grower	3	EC broth CTX-MAC CTX
Res13-Croi-PER01-04	Escherichia coli	121	161306	5445957	117.41	O98 (99.85):H5 (100.0)	uidA	3057	46649	2017-05-29	feces	G	AF2	AF2-1	grower	2	MAC-CTX
Res13-Croi-PER03-14	Escherichia coli	134	101119	5185094	129.64	O100 (100.0):H30 (99.94)	vtx2e;uidA	993	42468	2017-05-29	feces	G	AF2	AF2-1	grower	3	MAC-CTX
Res13-Croi-PER05-33	Escherichia coli	132	84386	5026957	137.74	O6 (99.03):H21 (99.86)	uidA			2017-05-29	feces	G	AF2	AF2-1	grower	5	Klebsiella
Res13-Croi-PER07-22	Escherichia coli	106	127754	5063800	100.39	O-untypeable:H4 (100.0)	uidA	117	1658	2017-05-29	feces	G	AF2	AF2-1	grower	4	MAC-CTX
Res13-Croi-PER08-18	Escherichia coli	202	74016	4887672	165.42	O-untypeable:H4 (99.14)	uidA	2496		2017-06-05	feces	H	AF2	AF2-2	grower	3	MAC-CTX
Res13-Croi-PER10-03	Escherichia coli	95	148883	5253718	182.94	O112ab (99.15):H8 (100.0)	uidA	75		2017-06-05	feces	H	AF2	AF2-2	grower	4	MAC-CTX
Res13-Croi-PER12-23	Escherichia coli	109	120587	5251895	122.79	O-untypeable:H8 (100.0)	uidA	75		2017-06-05	feces	H	AF2	AF2-2	grower	4	MAC-CTX
Res13-Fini-PEA17-13	Escherichia coli	259	90154	5250453	115.26	ND	eae;hlyAEc;O145;uidA	1034		2018-01-08	feces	P	AF3	AF3-3	finisher	5	MAC-CTX
Res13-Fini-PEA19-38	Escherichia coli	101	129686	4886861	110.76	O21 (99.84):H32 (99.82)	uidA	10	41025	2018-01-08	feces	P	AF3	AF3-3	finisher	4	Klebsiella
Res13-Fini-PEA20-25	Escherichia coli	124	176639	5206533	69.76	O8 (99.59):H19 (100.0)	uidA	88	2087	2018-01-08	feces	P	AF3	AF3-3	finisher	4	MAC-CTX
Res13-Fini-PEA21-33	Escherichia coli	83	135951	4908394	124.6	O21 (99.92):H21 (98.64)	uidA	56	14734	2018-01-08	feces	P	AF3	AF3-3	finisher	3	EC broth CTX-ESBL
Res13-Fini-PEA22-05	Escherichia coli	98	156388	4957966	65.45	O8 (99.51):H9 (99.9)	uidA	88	14767	2018-01-08	feces	P	AF3	AF3-4	finisher	5	MAC-CTX
Res13-Fini-PEA25-34	Escherichia coli	117	145190	5287256	152.13	O112ab (99.15):H8 (100.0)	uidA	75		2018-01-08	feces	P	AF3	AF3-4	finisher	4	EC broth CTX-ESBL
Res13-Fini-PEA25-37	Escherichia coli	67	195370	4853847	123.11	O109 (99.78):H40 (98.38)	uidA	101	14953	2018-01-08	feces	P	AF3	AF3-4	finisher	4	Klebsiella
Res13-Fini-PEB02-13	Escherichia coli	100	116049	4756822	137.27	O-untypeable:H45 (98.36)	uidA	542	30442	2017-08-21	feces	C	AF1	AF1-1	finisher	3	MAC-CTX
Res13-Fini-PEB03-41-A	Escherichia coli	70	152720	4862785	141.83	O86 (100.0):H-untypeable	uidA	101	1589	2017-08-21	feces	C	AF1	AF1-1	finisher	3	EC broth CTX-ESBL
Res13-Fini-PEB04-37	Escherichia coli	55	309155	4850784	100.69	O-untypeable:H21 (98.64)	uidA	616	1608	2017-08-21	feces	C	AF1	AF1-1	finisher	2	EC broth CTX-ESBL
Res13-Fini-PEB05-34	Escherichia coli	77	142638	4909769	180.88	O9 (99.87):H25 (100.0)	uidA		1549	2017-08-21	feces	C	AF1	AF1-1	finisher	4	Klebsiella
Res13-Fini-PEB15-40	Escherichia coli	87	132617	4709128	133.86	O-untypeable:H2 (99.13)	uidA			2017-10-24	feces	D	AF1	AF1-3	finisher	3	EC broth CTX-Klebsiella
Res13-Fini-PEB16-01	Escherichia coli	89	148666	5158734	78.39	O58 (100.0):H21 (100.0)	uidA	101	42789	2017-10-24	feces	D	AF1	AF1-3	finisher	3	MAC-CTX
Res13-Fini-PEB21-32	Escherichia coli	58	251287	4993590	96.82	O83 (99.92):H42 (98.67)	uidA	648	29326	2017-10-24	feces	D	AF1	AF1-3	finisher	4	EC broth CTX-ESBL
Res13-Fini-PEC01-29	Escherichia coli	99	174751	5135238	102.92	O24 (100.0):H4 (100.0)	uidA	117	14771	2017-10-16	feces	Q	CV	CV-1	finisher	4	MAC-CTX
Res13-Fini-PEC02-13	Escherichia coli	96	259309	5139191	93.25	O24 (100.0):H4 (100.0)	uidA	117	14771	2017-10-16	feces	Q	CV	CV-1	finisher	5	MAC-CTX
Res13-Fini-PEC03-13	Escherichia coli	102	174751	5136961	59.93	O24 (100.0):H4 (100.0)	uidA	117	14771	2017-10-16	feces	Q	CV	CV-1	finisher	5	MAC-CTX
Res13-Fini-PEC04-33	Escherichia coli	80	158800	4844958	189.2	O-untypeable:H10 (99.29)	uidA	2705	1743	2017-10-16	feces	Q	CV	CV-1	finisher	5	Klebsiella
Res13-Fini-PEC06-39	Escherichia coli	217	63028	4939560	180.32	O184 (100.0):H11 (99.39)	uidA	48	15627	2017-10-16	feces	Q	CV	CV-1	finisher	5	Klebsiella
Res13-Fini-PEC11-01	Escherichia coli	113	141170	5136909	120.35	O24 (100.0):H4 (100.0)	uidA	117	14771	2017-11-06	feces	T	CV	CV-2	finisher	3	MAC-CTX
Res13-Fini-PEC13-17	Escherichia coli	113	148447	5135554	105.24	O-untypeable:H4 (100.0)	uidA	117	14771	2017-11-06	feces	T	CV	CV-2	finisher	3	EC broth CTX-MAC CTX
Res13-Fini-PER01-38	Escherichia coli	153	113116	4946504	99.69	O157 (100.0):H16 (100.0)	O157	5502	2038	2017-09-05	feces	I	AF2	AF2-1	finisher	1	ESBL
Res13-Fini-PER02-36	Escherichia coli	103	120829	4868132	147.68	O-untypeable:H32 (99.82)	uidA	10	14896	2017-09-05	feces	I	AF2	AF2-1	finisher	2	Klebsiella
Res13-Fini-PER09-15	Escherichia coli	120	136999	4929267	143.66	O39 (99.92):H21 (99.86)	uidA	101	1589	2017-09-05	feces	I	AF2	AF2-2	finisher	2	MAC-CTX
Res13-Fini-PER14-11	Escherichia coli	112	124820	4933951	116.92	O39 (99.92):H21 (99.86)	uidA	101	1589	2017-09-05	feces	I	AF2	AF2-2	finisher	1	MAC-CTX
Res13-Lact-EA04-24	Escherichia coli	90	164945	5249810	47.05	O112ab (99.15):H8 (100.0)	uidA	75	new	2017-04-10	feces	J	AF3	AF3-1	sow	1	MAC-CTX
Res13-Lact-EA06-23	Escherichia coli	93	184739	5212159	69.73	O8 (99.59):H19 (100.0)	uidA	88	2087	2017-04-10	feces	J	AF3	AF3-1	sow	1	MAC-CTX
Res13-Lact-EA06-30	Escherichia coli	105	173683	5205751	68.39	O8 (99.59):H19 (100.0)	uidA	88	2087	2017-04-10	feces	J	AF3	AF3-1	sow	1	MAC-CTX
Res13-Lact-EA06-47	Escherichia coli	178	89703	4929886	88.92	O-untypeable:H26 (99.94)	uidA	1114		2017-04-10	feces	J	AF3	AF3-1	sow	1	Klebsiella
Res13-Lact-EA06-22	Escherichia coli	83	162019	5256938	110.17	O112ab (98.85):H8 (100.0)	uidA	75	ND	2017-04-10	feces	J	AF3	AF3-1	sow	1	MAC-CTX
Res13-Lact-EA09-41	Escherichia coli	83	139545	4824786	119.21	O21 (99.92):H21 (98.64)	uidA	56	14734	2017-04-24	feces	K	AF3	AF3-2	sow	1	Klebsiella
Res13-Lact-EA09-01	Escherichia coli	139	94165	5140422	94.1	O9 (99.49):H17 (99.9)	uidA			2017-04-24	feces	K	AF3	AF3-2	sow	1	MAC-CTX
Res13-Lact-EA10-01	Escherichia coli	212	74635	5050114	98.61	O-untypeable:H16 (99.87)	eae;uidA	603	34987	2017-04-24	feces	K	AF3	AF3-2	sow	1	MAC-CTX
Res13-Lact-EA11-01	Escherichia coli	114	182607	5217598	67.56	O-untypeable:H12 (99.78)	uidA	88	15305	2017-04-24	feces	K	AF3	AF3-2	sow	1	MAC-CTX
Res13-Lact-EA16-12	Escherichia coli	75	149989	4913076	119.26	O21 (99.92):H21 (98.64)	uidA	56	14734	2017-08-14	feces	K	AF3	AF3-3	sow	1	EC broth CTX-MAC CTX
Res13-Lact-EA17-20	Escherichia coli	89	158288	4926402	129.76	O-untypeable:H4 (100.0)	uidA	117	1658	2017-08-14	feces	K	AF3	AF3-3	sow	1	EC broth CTX-MAC CTX
Res13-Lact-EA17-04	Escherichia coli	158	78504	4798851	138.63	O-untypeable:H5 (99.77)	uidA	77	14835	2017-08-14	feces	K	AF3	AF3-3	sow	1	EC broth CTX-MAC CTX
Res13-Lact-EA18-31	Escherichia coli	81	145434	4910228	135.76	O21 (99.92):H21 (98.64)	uidA	56	14734	2017-08-14	feces	K	AF3	AF3-3	sow	1	MAC-CTX
Res13-Lact-EA22-14	Escherichia coli	203	83228	5052641	122.22	O-untypeable:H16 (99.87)	eae;uidA	603	34987	2017-08-14	feces	K	AF3	AF3-4	sow	1	EC broth CTX-MAC CTX
Res13-Lact-EA23-13	Escherichia coli	158	101577	5110796	151.71	O8 (99.75):H30 (99.94)	uidA	58	30340	2017-08-14	feces	K	AF3	AF3-4	sow	1	EC broth CTX-MAC CTX
Res13-Lact-EA26-10	Escherichia coli	114	102173	4907567	156.44	O21 (99.92):H21 (98.64)	uidA	56	14734	2017-08-14	feces	K	AF3	AF3-4	sow	1	EC broth CTX-MAC CTX
Res13-Lact-EA28-13	Escherichia coli	142	136403	5072727	124.61	O8 (99.75):H30 (99.94)	uidA	58	30340	2017-08-14	feces	K	AF3	AF3-4	sow	1	EC broth CTX-MAC CTX
Res13-Lact-EB03-01	Escherichia coli	98	140735	5109052	99.56	O126 (99.53):H25 (100.0)	uidA	58	1601	2017-03-06	feces	A	AF1	AF1-1	sow	1	MAC-CTX
Res13-Lact-EB04-01	Escherichia coli	67	182873	4877828	101.03	O86 (100.0):H-untypeable	uidA	101	1589	2017-03-06	feces	A	AF1	AF1-1	sow	1	MAC-CTX
Res13-Lact-EB05-01	Escherichia coli	94	193195	5114588	94.12	O126 (99.53):H25 (100.0)	uidA	58	1601	2017-03-06	feces	A	AF1	AF1-1	sow	1	MAC-CTX
Res13-Lact-EB06-25	Escherichia coli	79	149000	4874807	93.11	O86 (100.0):H-untypeable	uidA	101	1589	2017-03-06	feces	A	AF1	AF1-1	sow	1	MAC-CTX
Res13-Lact-EB12-33	Escherichia coli	99	152349	5111244	119.65	O82 (99.84):H31 (100.0)	uidA	1252	33431	2017-03-13	feces	B	AF1	AF1-2	sow	1	ESBL
Res13-Lact-EB12-05	Escherichia coli	119	103878	4898069	108.43	O-untypeable:H11 (99.39)	uidA	48	29740	2017-03-13	feces	B	AF1	AF1-2	sow	1	MAC-CTX
Res13-Lact-EB13-22	Escherichia coli	103	152349	5112204	136.62	O82 (99.84):H31 (100.0)	uidA	1252	33431	2017-03-13	feces	B	AF1	AF1-2	sow	1	MAC-CTX
Res13-Lact-EB13-15	Escherichia coli	98	152349	5114243	113.45	O82 (99.84):H31 (100.0)	uidA	1252	33431	2017-03-13	feces	B	AF1	AF1-2	sow	1	MAC-CTX
Res13-Lact-EB14-35	Escherichia coli	130	82832	4831615	171.88	O-untypeable:H11 (99.39)	uidA	48	29740	2017-03-13	feces	B	AF1	AF1-2	sow	1	Klebsiella
Res13-Lact-EB17-22	Escherichia coli	85	126262	4875608	92.33	O86 (100.0):H-untypeable	uidA	101	1589	2017-05-08	feces	A	AF1	AF1-3	sow	1	MAC-CTX
Res13-Lact-EC02-01	Citrobacter freundii	25	554114	4858979	110.69	ND	ND		79425	2017-05-23	feces	Q	CV	CV-1	sow	1	Klebsiella
Res13-Lact-EC05-01	Citrobacter freundii	31	343863	4856736	92.99	ND	ND		79425	2017-05-23	feces	Q	CV	CV-1	sow	1	Klebsiella
Res13-Lact-EC05-13	Citrobacter freundii	39	290049	4857990	112.52	ND	ND			2017-05-23	feces	Q	CV	CV-1	sow	1	EC broth CTX-MAC CTX
Res13-Lact-EC06-01	Escherichia coli	123	88619	5025343	115.38	O6 (99.03):H21 (99.86)	uidA			2017-05-23	feces	Q	CV	CV-1	sow	1	Klebsiella
Res13-Lact-EC07-17	Escherichia coli	177	102356	5267850	105.46	O-untypeable:H4 (100.0)	uidA	8431		2017-05-23	feces	Q	CV	CV-1	sow	1	MAC-CTX
Res13-Lact-EC08-33	Escherichia coli	167	95082	5225021	105.67	O-untypeable:H4 (100.0)	uidA	8431		2017-06-13	feces	Q	CV	CV-2	sow	1	EC broth CTX-ESBL
Res13-Lact-EC09-12	Escherichia coli	130	114837	5142208	128.25	O-untypeable:H4 (100.0)	uidA	117	14771	2017-06-13	feces	Q	CV	CV-2	sow	1	EC broth CTX-MAC CTX
Res13-Lact-EC12-13	Escherichia coli	100	196294	5137857	95.46	O137 (99.67):H41 (98.69)	uidA	3018	15674	2017-06-13	feces	Q	CV	CV-2	sow	1	MAC-CTX
Res13-Lact-EC13-32	Escherichia coli	126	237907	5006213	106.26	O137 (99.67):H41 (98.69)	uidA	3018	15674	2017-06-13	feces	Q	CV	CV-2	sow	1	EC broth CTX-ESBL
Res13-Lact-ER01-35	Escherichia coli	51	404240	4962787	134.12	O152 (99.91):H23 (98.3)	uidA	939	2075	2017-03-20	feces	E	AF2	AF2-1	sow	1	ESBL
Res13-Lact-ER02-39	Escherichia coli	175	74812	4942144	100.9	O-untypeable:H4 (100.0)	uidA	761	new	2017-03-20	feces	E	AF2	AF2-1	sow	1	ESBL
Res13-Lact-ER07-09	Escherichia coli	122	109133	5410142	72.12	O176 (100.0):H4 (99.9)	ND	5926	new	2017-03-20	feces	E	AF2	AF2-1	sow	1	MAC-CTX
Res13-Lact-ER07-27	Escherichia coli	164	78823	4959228	55.28	O-untypeable:H4 (100.0)	uidA	761	new	2017-03-20	feces	E	AF2	AF2-1	sow	1	MAC-CTX
Res13-Lact-ER07-18	Escherichia coli	66	183064	4885448	93.9	O100 (100.0):H21 (99.86)	uidA	101	1589	2017-03-20	feces	E	AF2	AF2-1	sow	1	MAC-CTX
Res13-Lact-ER07-10	Escherichia coli	155	100898	5400454	43.81	O176 (100.0):H4 (99.9)	ND	5926	new	2017-03-20	feces	E	AF2	AF2-1	sow	1	MAC-CTX
Res13-Lact-ER07-26	Escherichia coli	165	71798	4942065	42.14	O-untypeable:H4 (100.0)	uidA	761	new	2017-03-20	feces	E	AF2	AF2-1	sow	1	MAC-CTX
Res13-Lact-ER07-29	Escherichia coli	154	79305	4959049	68.44	O-untypeable:H4 (100.0)	uidA	761	new	2017-03-20	feces	E	AF2	AF2-1	sow	1	MAC-CTX
Res13-Lact-ER10-16	Escherichia coli	210	62610	4566694	143.44	O-untypeable:H26 (99.94)	uidA	7585	59930	2017-03-27	feces	F	AF2	AF2-2	sow	1	Klebsiella
Res13-Lact-ER13-10	Escherichia coli	46	258440	4912814	108.06	O167 (99.37):H26 (98.63)	uidA	5135	34220	2017-03-27	feces	F	AF2	AF2-2	sow	1	MAC-CTX
Res13-Lact-ER13-36	Escherichia coli	114	110836	4784927	136.95	O107 (100.0):H27 (97.74)	uidA	10		2017-03-27	feces	F	AF2	AF2-2	sow	1	Klebsiella
Res13-Lact-ER14-24	Escherichia coli	119	124540	5251240	82.84	O112ab (93.82):H8 (100.0)	uidA	75		2017-03-27	feces	F	AF2	AF2-2	sow	1	MAC-CTX
Res13-Lact-LEA2-09	Escherichia coli	186	92317	5055160	104.57	O-untypeable:H16 (99.87)	eae;uidA	603	34987	2017-04-24	manure	K	AF3	AF3-2	sow	NA	MAC-CTX
Res13-Lact-LEB1-11-b	Escherichia coli	102	184003	5113156	65.69	O82 (99.84):H31 (100.0)	uidA	1252	33431	2017-03-06	manure	A	AF1	AF1-1	sow	NA	MAC-CTX
Res13-Lact-LEB3-27	Escherichia coli	94	263605	5091654	86.27	O20 (100.0):H12 (99.78)	uidA	88	15305	2017-05-08	manure	A	AF1	AF1-3	sow	NA	MAC-CTX
Res13-Lact-LEB3-37	Escherichia fergusonii	142	78490	4606957	148.91	O9 (98.69):H10 (100.0)	uidA	46		2017-05-08	manure	A	AF1	AF1-3	sow	NA	ESBL
Res13-Lact-LEB3-20	Escherichia coli	92	263605	5093208	124.33	O20 (100.0):H12 (99.78)	uidA	88	15305	2017-05-08	manure	A	AF1	AF1-3	sow	NA	MAC-CTX
Res13-Lact-LEB3-12	Escherichia coli	90	269374	5093343	206.18	O20 (100.0):H12 (99.78)	uidA	88	15305	2017-05-08	manure	A	AF1	AF1-3	sow	NA	MAC-CTX
Res13-Lact-LEB3-02	Escherichia coli	88	247733	5095250	118.27	O20 (100.0):H12 (99.78)	uidA	88	15305	2017-05-08	manure	A	AF1	AF1-3	sow	NA	MAC-CTX
Res13-Lact-LEB3-09	Escherichia coli	66	179456	4877611	121.05	O86 (100.0):H-untypeable	uidA	101	1589	2017-05-08	manure	A	AF1	AF1-3	sow	NA	MAC-CTX
Res13-Lact-LER1-03	Escherichia coli	79	212155	5219283	55.55	O8 (99.75):H9 (99.95)	uidA	88	14767	2017-03-20	manure	E	AF2	AF2-1	sow	NA	ESBL
Res13-Lact-LER1-21	Escherichia coli	155	79305	4972725	96.17	O-untypeable:H4 (100.0)	uidA	761	new	2017-03-20	manure	E	AF2	AF2-1	sow	NA	MAC-CTX
Res13-Lact-LER2-35-b	Citrobacter sp.	118	117037	5204889	91.25	ND	ND	new	new	2017-03-27	manure	F	AF2	AF2-2	sow	NA	ESBL
Res13-Lact-LER2-34	Escherichia coli	169	73545	4954130	87.88	O-untypeable:H4 (100.0)	uidA	761	new	2017-03-27	manure	F	AF2	AF2-2	sow	NA	ESBL
Res13-Lact-PEA01-11	Escherichia coli	100	145190	5295227	125.34	O112ab (98.85):H8 (100.0)	uidA	75		2017-04-11	feces	J	AF3	AF3-1	suckler	5	MAC-CTX
Res13-Lact-PEA02-37	Escherichia coli	102	162723	5198970	116.8	O17/O77 (99.92):H28 (98.33)	uidA	2944	42957	2017-04-11	feces	J	AF3	AF3-1	suckler	5	Klebsiella
Res13-Lact-PEA02-11	Escherichia coli	83	208756	5015429	104.66	O20 (100.0):H12 (99.66)	uidA	88	15305	2017-04-11	feces	J	AF3	AF3-1	suckler	5	MAC-CTX
Res13-Lact-PEA03-11	Escherichia coli	105	122008	5251746	147.47	O112ab (98.85):H8 (100.0)	uidA	75		2017-04-11	feces	J	AF3	AF3-1	suckler	5	MAC-CTX
Res13-Lact-PEA04-01	Escherichia coli	105	119137	5126968	124.83	O82 (99.84):H31 (100.0)	uidA	1252	33431	2017-04-11	feces	J	AF3	AF3-1	suckler	5	MAC-CTX
Res13-Lact-PEA06-10	Escherichia coli	149	79305	4961526	111.85	O-untypeable:H4 (100.0)	uidA	761	new	2017-04-11	feces	J	AF3	AF3-1	suckler	5	MAC-CTX
Res13-Lact-PEA08-37	Escherichia coli	172	86686	5057108	77.24	O-untypeable:H16 (99.87)	eae;uidA	603	34987	2017-04-24	feces	K	AF3	AF3-2	suckler	5	ESBL
Res13-Lact-PEA10-41	Escherichia coli	182	87480	5056772	100.74	O-untypeable:H16 (99.87)	eae;uidA	603	34987	2017-04-24	feces	K	AF3	AF3-2	suckler	5	EC broth MER-Klebsiella
Res13-Lact-PEA12-26	Escherichia coli	154	96206	5023607	130.32	O157 (100.0):H16 (100.0)	O157	5502	2038	2017-04-24	feces	K	AF3	AF3-2	suckler	3	EC broth MER-Klebsiella
Res13-Lact-PEA13-10	Escherichia coli	86	208824	4944739	122.21	O118/O151;O151 (100.0):H25 (100.0)	uidA	1684	38759	2017-04-24	feces	K	AF3	AF3-2	suckler	5	MAC-CTX
Res13-Lact-PEA13-26	Escherichia coli	84	174298	4946155	139.75	O118/O151;O151 (100.0):H25 (100.0)	uidA	1684	38759	2017-04-24	feces	K	AF3	AF3-2	suckler	5	MAC-CTX
Res13-Lact-PEA13-11	Escherichia coli	88	208824	4944432	121.55	O118/O151;O151 (100.0):H25 (100.0)	uidA	1684	38759	2017-04-24	feces	K	AF3	AF3-2	suckler	5	MAC-CTX
Res13-Lact-PEA13-17	Escherichia coli	86	168449	4943002	60.94	O118/O151;O151 (100.0):H25 (100.0)	uidA	1684	38759	2017-04-24	feces	K	AF3	AF3-2	suckler	5	MAC-CTX
Res13-Lact-PEA13-09	Escherichia coli	82	169262	4943967	70.36	O118/O151;O151 (100.0):H25 (100.0)	uidA	1684	38759	2017-04-24	feces	K	AF3	AF3-2	suckler	5	MAC-CTX
Res13-Lact-PEA13-25	Escherichia coli	88	208824	4944608	72.18	O118/O151;O151 (100.0):H25 (100.0)	uidA	1684	38759	2017-04-24	feces	K	AF3	AF3-2	suckler	5	MAC-CTX
Res13-Lact-PEA14-20	Escherichia coli	181	87480	5054822	113.1	O-untypeable:H16 (99.87)	eae;uidA	603	34987	2017-04-24	feces	K	AF3	AF3-2	suckler	5	ESBL
Res13-Lact-PEA18-23	Escherichia coli	161	87086	4983853	110.12	O157 (100.0):H16 (100.0)	O157	5502	2038	2017-08-14	feces	K	AF3	AF3-3	suckler	5	MAC-CTX
Res13-Lact-PEA19-11	Escherichia coli	153	88626	4986970	100.6	O157 (100.0):H16 (100.0)	O157	5502	2038	2017-08-14	feces	K	AF3	AF3-3	suckler	4	MAC-CTX
Res13-Lact-PEA20-36	Escherichia coli	79	149989	4912250	109.05	O21 (99.92):H21 (98.64)	uidA	56	14734	2017-08-14	feces	K	AF3	AF3-3	suckler	5	ESBL
Res13-Lact-PEA23-13	Escherichia coli	147	104893	5114294	113.63	O8 (99.75):H30 (99.94)	uidA	58	30340	2017-08-14	feces	K	AF3	AF3-4	suckler	5	EC broth CTX-MAC CTX
Res13-Lact-PEA25-11	Escherichia coli	159	181493	5275214	79.14	O145 (99.92):H-untypeable	eae;hlyAEc;O145;uidA	1034	new	2017-08-14	feces	K	AF3	AF3-4	suckler	4	MAC-CTX
Res13-Lact-PEA27-11	Escherichia coli	101	116104	4760858	121.22	O80 (100.0):H26 (99.94)	uidA	189	1957	2017-08-14	feces	K	AF3	AF3-4	suckler	5	MAC-CTX
Res13-Lact-PEA28-10	Escherichia coli	177	125149	5332432	91.3	O145 (99.84):H-untypeable	eae;hlyAEc;O145;uidA	1034	new	2017-08-14	feces	K	AF3	AF3-4	suckler	4	MAC-CTX
Res13-Lact-PEB01-20	Escherichia coli	69	179456	4876898	118.83	O86 (100.0):H-untypeable	uidA	101	1589	2017-03-06	feces	A	AF1	AF1-1	suckler	5	MAC-CTX
Res13-Lact-PEB03-33	Escherichia coli	82	159919	4652633	109.82	O8 (97.91):H30 (99.3)	uidA	710		2017-03-06	feces	A	AF1	AF1-1	suckler	4	EC broth MER-Klebsiella
Res13-Lact-PEB03-01	Escherichia coli	75	182873	4877970	104.55	O86 (100.0):H-untypeable	uidA	101	1589	2017-03-06	feces	A	AF1	AF1-1	suckler	4	MAC-CTX
Res13-Lact-PEB04-01	Escherichia coli	92	158288	5027594	113.07	O-untypeable:H4 (100.0)	uidA	117	1658	2017-03-06	feces	A	AF1	AF1-1	suckler	4	MAC-CTX
Res13-Lact-PEB05-01	Escherichia coli	74	150984	4876547	114	O86 (100.0):H-untypeable	uidA	101	1589	2017-03-06	feces	A	AF1	AF1-1	suckler	5	MAC-CTX
Res13-Lact-PEB07-13-B	Escherichia coli	169	93690	4730395	113.37	O9 (100.0):H4 (99.81)	uidA	1421	85944	2017-03-06	feces	A	AF1	AF1-1	suckler	4	EC broth CTX-MAC CTX
Res13-Lact-PEB08-01	Escherichia coli	102	128561	4901789	72.77	O39 (99.92):H21 (99.86)	uidA	101	1589	2017-03-13	feces	B	AF1	AF1-2	suckler	5	MAC-CTX
Res13-Lact-PEB08-33	Escherichia coli	105	124820	4903682	68.85	O39 (99.92):H21 (99.86)	uidA	101	1589	2017-03-13	feces	B	AF1	AF1-2	suckler	5	ESBL
Res13-Lact-PEB09-33	Escherichia coli	100	152349	5112331	102.23	O82 (99.84):H31 (100.0)	uidA	1252	33431	2017-03-13	feces	B	AF1	AF1-2	suckler	5	ESBL
Res13-Lact-PEB09-34	Escherichia coli	126	119538	4861793	90.69	O88 (95.4):H32 (99.82)	uidA	10	30350	2017-03-13	feces	B	AF1	AF1-2	suckler	5	ESBL
Res13-Lact-PEB13-33	Escherichia coli	103	152349	5112661	126.74	O82 (99.84):H31 (100.0)	uidA	1252	33431	2017-03-13	feces	B	AF1	AF1-2	suckler	3	ESBL
Res13-Lact-PEB13-34-B	Escherichia coli	111	152349	5112723	127.65	O82 (99.84):H31 (100.0)	uidA	1252	33431	2017-03-13	feces	B	AF1	AF1-2	suckler	3	ESBL
Res13-Lact-PEB14-36	Escherichia coli	127	103877	4897608	158.78	O-untypeable:H11 (99.39)	uidA	48	29740	2017-03-13	feces	B	AF1	AF1-2	suckler	4	ESBL
Res13-Lact-PEB16-04	Escherichia coli	113	127551	4946272	134.69	O8 (99.51):H9 (100.0)	uidA	410	2095	2017-05-08	feces	A	AF1	AF1-3	suckler	4	Klebsiella
Res13-Lact-PEB17-17	Escherichia fergusonii	134	81562	4607335	106.71	O9 (98.69):H10 (100.0)	uidA	46		2017-05-08	feces	A	AF1	AF1-3	suckler	5	MAC-CTX
Res13-Lact-PEB17-18	Escherichia coli	109	263605	5082849	118.74	O20 (100.0):H12 (99.78)	uidA	88	15305	2017-05-08	feces	A	AF1	AF1-3	suckler	5	MAC-CTX
Res13-Lact-PEB17-37-A	Escherichia fergusonii	138	81562	4609098	98.37	O9 (98.69):H10 (100.0)	uidA	46	new	2017-05-08	feces	A	AF1	AF1-3	suckler	5	ESBL
Res13-Lact-PEB18-16	Escherichia coli	91	247733	5093389	142.31	O20 (100.0):H12 (99.78)	uidA	88	15305	2017-05-08	feces	A	AF1	AF1-3	suckler	5	MAC-CTX
Res13-Lact-PEB20-37-A	Escherichia fergusonii	139	81562	4608463	148.3	O9 (98.69):H10 (100.0)	uidA	46	new	2017-05-08	feces	A	AF1	AF1-3	suckler	4	Klebsiella
Res13-Lact-PEB21-38-A	Escherichia fergusonii	142	81562	4607553	115.79	O9 (98.69):H10 (100.0)	uidA	46	new	2017-05-08	feces	A	AF1	AF1-3	suckler	3	ESBL
Res13-Lact-PEC03-10	Citrobacter freundii	37	288108	4857497	106.79	ND	ND		79425	2017-05-23	feces	Q	CV	CV-1	suckler	5	EC broth CTX-MAC CTX
Res13-Lact-PEC05-17	Enterobacter cloacae	32	498945	4692416	117.9	ND	ND		ND	2017-05-23	feces	Q	CV	CV-1	suckler	5	MAC-CTX
Res13-Lact-PEC05-01	Escherichia coli	127	149727	5069311	82.63	O-untypeable:H12 (99.78)	uidA	88	2087	2017-05-23	feces	Q	CV	CV-1	suckler	5	Klebsiella
Res13-Lact-PEC05-18	Enterobacter sp.	31	505748	4691717	134.87	ND	ND			2017-05-23	feces	Q	CV	CV-1	suckler	5	MAC-CTX
Res13-Lact-PEC05-16	Enterobacter cloacae	32	498945	4691505	114.01	ND	ND			2017-05-23	feces	Q	CV	CV-1	suckler	5	MAC-CTX
Res13-Lact-PEC05-10	Enterobacter cloacae	30	462389	4691809	111.83	ND	ND	ND	ND	2017-05-23	feces	Q	CV	CV-1	suckler	5	MAC-CTX
Res13-Lact-PEC07-11	Escherichia coli	100	142087	5014604	134.77	O-untypeable:H4 (100.0)	uidA	117	1658	2017-05-23	feces	Q	CV	CV-1	suckler	5	EC broth CTX-MAC CTX
Res13-Lact-PEC08-09	Escherichia coli	228	61260	5067965	121.83	O-untypeable:H20 (99.42)	uidA	5579		2017-06-13	feces	Q	CV	CV-2	suckler	5	MAC-CTX
Res13-Lact-PEC11-32	Escherichia coli	112	112502	5029834	117.16	O8 (100.0):H25 (100.0)	uidA	58		2017-06-13	feces	Q	CV	CV-2	suckler	5	EC broth CTX-ESBL
Res13-Lact-PER01-36	Escherichia coli	165	78813	4954517	46.76	O-untypeable:H4 (100.0)	uidA	761	new	2017-03-20	feces	E	AF2	AF2-1	suckler	4	ESBL
Res13-Lact-PER01-40	Escherichia coli	161	79305	4957106	60.8	O-untypeable:H4 (100.0)	uidA	761	new	2017-03-20	feces	E	AF2	AF2-1	suckler	4	ESBL
Res13-Lact-PER01-35	Escherichia coli	150	73545	4959676	88.46	O-untypeable:H4 (100.0)	uidA	761	new	2017-03-20	feces	E	AF2	AF2-1	suckler	4	ESBL
Res13-Lact-PER01-38	Escherichia coli	171	74813	4953633	99.38	O-untypeable:H4 (100.0)	uidA	761	new	2017-03-20	feces	E	AF2	AF2-1	suckler	4	ESBL
Res13-Lact-PER02-35	Escherichia coli	163	73545	4957768	73.24	O-untypeable:H4 (100.0)	uidA	761	new	2017-03-20	feces	E	AF2	AF2-1	suckler	4	EC broth MER-Klebsiella
Res13-Lact-PER02-34	Escherichia coli	153	79305	4957332	72.43	O-untypeable:H4 (100.0)	uidA	761	new	2017-03-20	feces	E	AF2	AF2-1	suckler	4	Klebsiella
Res13-Lact-PER02-44	Escherichia coli	141	82370	4968130	112.47	O-untypeable:H4 (100.0)	uidA	761	new	2017-03-20	feces	E	AF2	AF2-1	suckler	4	EC broth MER-ESBL
Res13-Lact-PER02-33	Escherichia coli	147	82370	4961396	94.37	O-untypeable:H4 (100.0)	uidA	761	new	2017-03-20	feces	E	AF2	AF2-1	suckler	4	Klebsiella
Res13-Lact-PER02-36	Escherichia coli	153	75567	4937791	87.96	O-untypeable:H4 (100.0)	uidA	761	new	2017-03-20	feces	E	AF2	AF2-1	suckler	4	EC broth MER-Klebsiella
Res13-Lact-PER04-33	Escherichia coli	149	86927	4949805	96.41	O-untypeable:H4 (100.0)	uidA	761	new	2017-03-20	feces	E	AF2	AF2-1	suckler	2	Klebsiella
Res13-Lact-PER04-34	Escherichia coli	164	74813	4957440	108.32	O-untypeable:H4 (100.0)	uidA	761	new	2017-03-20	feces	E	AF2	AF2-1	suckler	2	Klebsiella
Res13-Lact-PER08-34	Escherichia coli	89	164984	5253940	126.44	O112ab (99.15):H8 (100.0)	uidA	75	new	2017-03-27	feces	F	AF2	AF2-2	suckler	4	ESBL
Res13-Lact-PER09-33	Escherichia coli	37	371920	4927118	119.03	O167 (99.37):H26 (98.63)	uidA	5135	34220	2017-03-27	feces	F	AF2	AF2-2	suckler	5	ESBL
Res13-Lact-PER10-32	Escherichia coli	90	164791	5253551	111.93	O112ab (99.15):H8 (100.0)	uidA	75	new	2017-03-27	feces	F	AF2	AF2-2	suckler	4	ESBL
Res13-Lact-PER11-05	Escherichia coli	157	72530	4625633	157.13	O9 (98.69):H10 (100.0)	uidA	46		2017-03-27	feces	F	AF2	AF2-2	suckler	5	MAC-CTX
Res13-Lact-PER12-37	Escherichia coli	94	130901	4736576	146.7	O107 (100.0):H27 (97.74)	uidA	10		2017-03-27	feces	F	AF2	AF2-2	suckler	4	Klebsiella
Res13-Lact-PER12-34	Escherichia coli	112	128357	5008406	102.74	O25 (100.0):H19 (100.0)	uidA	641	45860	2017-03-27	feces	F	AF2	AF2-2	suckler	4	ESBL
Res13-Lact-PER12-33-A	Escherichia coli	158	82370	4958079	119.93	O-untypeable:H4 (100.0)	uidA	761	new	2017-03-27	feces	F	AF2	AF2-2	suckler	4	ESBL
Res13-Lact-PER13-34	Escherichia coli	39	437220	4926473	96.75	O167 (99.37):H26 (98.63)	uidA	5135	34220	2017-03-27	feces	F	AF2	AF2-2	suckler	4	ESBL
Res13-Lact-PER13-36	Escherichia coli	42	286065	4924478	108.88	O167 (99.37):H26 (98.63)	uidA	5135	34220	2017-03-27	feces	F	AF2	AF2-2	suckler	4	ESBL
Res13-Sevr-LER1-36-b	Serratia fonticola	47	341924	5704278	151.4	ND	ND		new	2017-04-11	manure	G	AF2	AF2-1	weaner	NA	ESBL
Res13-Sevr-LER1-36-a	Serratia sp.	89	140758	5697250	85.49	ND	ND	new	new	2017-04-11	manure	G	AF2	AF2-1	weaner	NA	ESBL
Res13-Sevr-LER1-34	Escherichia coli	150	79305	4939505	85.67	O-untypeable:H4 (100.0)	uidA	761		2017-04-11	manure	G	AF2	AF2-1	weaner	NA	ESBL
Res13-Sevr-LER2-35	Providencia rettgeri	56	206830	4758798	125.38	ND	ND	ND	ND	2017-04-17	manure	H	AF2	AF2-2	weaner	NA	ESBL
Res13-Sevr-LER2-36	Providencia rettgeri	186	55661	4744257	111.01	ND	ND	new	new	2017-04-17	manure	H	AF2	AF2-2	weaner	NA	ESBL
Res13-Sevr-LER2-33	Providencia rettgeri	95	145380	4753225	164.65	ND	ND	new	new	2017-04-17	manure	H	AF2	AF2-2	weaner	NA	ESBL
Res13-Sevr-LER2-34	Providencia rettgeri	216	46450	4728861	121.62	ND	ND	new	new	2017-04-17	manure	H	AF2	AF2-2	weaner	NA	ESBL
Res13-Sevr-PEA12-35	Escherichia coli	84	184627	4943970	125.83	O84 (99.93):H14 (98.85)	uidA	2144	2221	2017-05-09	feces	M	AF3	AF3-2	weaner	5	Klebsiella
Res13-Sevr-PEA15-37	Escherichia coli	176	111747	5276877	47.39	ND	eae;hlyAEc;O145;uidA	1034	new	2017-08-28	feces	N	AF3	AF3-3	weaner	5	Klebsiella
Res13-Sevr-PEA18-33	Escherichia coli	111	181984	5210887	145.22	O8 (99.59):H19 (100.0)	uidA	88	2087	2017-08-28	feces	N	AF3	AF3-3	weaner	5	ESBL
Res13-Sevr-PEA20-33	Escherichia coli	155	137360	5275400	76.93	O145 (99.92):H-untypeable	eae;hlyAEc;O145;uidA	1034	new	2017-08-28	feces	N	AF3	AF3-3	weaner	4	ESBL
Res13-Sevr-PEA24-03	Escherichia coli	179	109493	5281787	72.18	ND	eae;hlyAEc;O145;uidA	1034	new	2017-08-28	feces	N	AF3	AF3-4	weaner	4	MAC-CTX
Res13-Sevr-PEA27-14	Escherichia coli	164	181493	5281479	123.76	ND	eae;hlyAEc;O145;uidA	1034	new	2017-08-28	feces	N	AF3	AF3-4	weaner	4	MAC-CTX
Res13-Sevr-PEA28-36	Escherichia coli	91	121080	4762027	95.2	O80 (100.0):H26 (99.94)	uidA	189	1957	2017-08-28	feces	N	AF3	AF3-4	weaner	4	Klebsiella
Res13-Sevr-PEB02-10	Escherichia coli	103	180684	5210615	94.36	O8 (99.59):H19 (100.0)	uidA	88	2087	2017-03-28	feces	C	AF1	AF1-1	weaner	4	MAC-CTX
Res13-Sevr-PEB04-36	Citrobacter sp.	84	129325	4855249	107.5	ND	ND			2017-03-28	feces	C	AF1	AF1-1	weaner	5	Klebsiella
Res13-Sevr-PEB04-11	Escherichia coli	162	128124	5139356	124.62	O76 (100.0):H7 (100.0)	eae;uidA	3550	59467	2017-03-28	feces	C	AF1	AF1-1	weaner	5	MAC-CTX
Res13-Sevr-PEB15-13	Escherichia coli	255	82995	5057991	199.72	O20 (100.0):H12 (99.78)	uidA	88	15305	2017-05-30	feces	D	AF1	AF1-3	weaner	4	MAC-CTX
Res13-Sevr-PEB17-31	Escherichia coli	142	72530	4607411	188.29	O9 (98.69):H10 (100.0)	uidA	46		2017-05-30	feces	D	AF1	AF1-3	weaner	4	MAC-CTX
Res13-Sevr-PEB18-05	Escherichia coli	138	101119	5186830	110.84	O100 (100.0):H30 (99.94)	vtx2e;uidA	993	42468	2017-05-30	feces	D	AF1	AF1-3	weaner	5	MAC-CTX
Res13-Sevr-PEB21-01	Escherichia coli	138	81562	4607755	114.37	O9 (98.69):H10 (100.0)	uidA	46		2017-05-30	feces	D	AF1	AF1-3	weaner	3	MAC-CTX
Res13-Sevr-PEC09-47	Enterobacter sp.	36	412582	4685453	82.42	ND	ND			2017-06-28	feces	R	CV	CV-2	weaner	4	EC broth CTX-MAC CTX
Res13-Sevr-PEC09-36	Enterobacter cloacae	43	412582	4778350	86.18	ND	ND			2017-06-28	feces	R	CV	CV-2	weaner	4	EC broth CTX-MAC CTX
Res13-Sevr-PEC09-46	Enterobacter sp.	38	382864	4778474	116.55	ND	ND			2017-06-28	feces	R	CV	CV-2	weaner	4	EC broth CTX-MAC CTX
Res13-Sevr-PER05-35	Escherichia coli	237	42351	4568271	148.89	O-untypeable:H26 (99.94)	uidA	7585	59930	2017-04-11	feces	G	AF2	AF2-1	weaner	4	Klebsiella
Res13-Sevr-PER06-05-b-A	Escherichia coli	143	82370	4963372	122.58	O-untypeable:H4 (100.0)	uidA	761	new	2017-04-11	feces	G	AF2	AF2-1	weaner	5	MAC-CTX
Res13-Sevr-PER07-33	Escherichia coli	65	323230	5269944	107.06	O169/O183 (99.72):H9 (98.41)	uidA	543	new	2017-04-11	feces	G	AF2	AF2-1	weaner	5	ESBL
Res13-Sevr-PER08-38	Escherichia coli	161	75282	4536306	125.09	O9 (94.91):H32 (99.82)	uidA		40755	2017-04-17	feces	H	AF2	AF2-2	weaner	5	Klebsiella
Res13-Sevr-PER11-25	Escherichia coli	163	82370	4955642	107.04	O-untypeable:H4 (100.0)	uidA	761		2017-04-17	feces	H	AF2	AF2-2	weaner	5	MAC-CTX
R13-AF12-pSow-01	Escherichia coli	105	95544	4553686	107.784	O9:H5	uidA	206	new	2017-03-14	feces	B	AF1	AF1-2	sow	7	MAC
R13-AF12-pSow-02	Escherichia coli	98	108043	4693423	87.4583	O-untypeable:H33	uidA	34	new	2017-03-14	feces	B	AF1	AF1-2	sow	7	MAC
R13-AF12-pSow-03	Escherichia coli	97	118864	4701106	89.7277	O141:H5	uidA	new	new	2017-03-14	feces	B	AF1	AF1-2	sow	7	MAC
R13-AF12-pSow-04	Escherichia coli	70	183064	4766555	101.101	O-untypeable:H21	uidA	101	1589	2017-03-14	feces	B	AF1	AF1-2	sow	7	MAC
R13-AF12-pSow-05	Escherichia coli	57	184117	4774643	95.9904	O-untypeable:H21	uidA	101	1589	2017-03-14	feces	B	AF1	AF1-2	sow	7	MAC
R13-AF11-pWea-01	Escherichia coli	112	185834	5229256	64.2651	O15:H45	uidA	118	new	2017-03-28	feces	C	AF1	AF1-1	weaner	14	MAC
R13-AF11-pWea-02	Escherichia coli	185	65760	4755224	95.7448	O-untypeable:H37	hlyAEc;uidA	772	34205	2017-03-28	feces	C	AF1	AF1-1	weaner	14	MAC
R13-AF11-pWea-03	Escherichia coli	116	248199	5220092	95.3307	O15:H45	uidA	118	new	2017-03-28	feces	C	AF1	AF1-1	weaner	14	MAC
R13-AF11-pWea-04	Escherichia coli	172	67710	4764268	92.6976	O-untypeable:H37	hlyAEc;uidA	772	34205	2017-03-28	feces	C	AF1	AF1-1	weaner	14	MAC
R13-AF11-pWea-05	Escherichia coli	192	67710	4755809	76.6228	O-untypeable:H37	hlyAEc;uidA	772	34205	2017-03-28	feces	C	AF1	AF1-1	weaner	14	MAC
R13-AF11-pFin-01	Escherichia coli	155	124675	4914345	97.7082	O39:H21	uidA	101	1589	2017-10-24	feces	D	AF1	AF1-1	finisher	13	MAC
R13-AF11-pFin-02	Escherichia coli	89	132531	4690666	107.608	O-untypeable:H26	uidA	710	101149	2017-10-24	feces	D	AF1	AF1-1	finisher	13	MAC
R13-AF11-pFin-03	Escherichia coli	59	184393	4657848	104.904	O128:H35	uidA	1147	29742	2017-10-24	feces	D	AF1	AF1-1	finisher	13	MAC
R13-AF11-pFin-04	Escherichia coli	136	93425	4710698	102.914	O9:H4	uidA	46	new	2017-10-24	feces	D	AF1	AF1-1	finisher	13	MAC
R13-AF11-pFin-05	Escherichia coli	82	154174	5064977	99.0935	O8:H40	uidA	new	new	2017-10-24	feces	D	AF1	AF1-1	finisher	13	MAC
R13-AF22-pSow-01	Escherichia coli	156	130256	5284977	97.202	O145:H28	eae;hlyAEc;O145;uidA	1034	48109	2017-03-29	feces	F	AF2	AF2-2	sow	7	MAC
R13-AF22-pSow-02	Escherichia coli	119	139712	5284243	90.6991	O-untypeable:H14	uidA	1249	15577	2017-03-29	feces	F	AF2	AF2-2	sow	7	MAC
R13-AF22-pSow-03	Escherichia coli	158	117533	5270267	75.133	O-untypeable:H14	uidA	1249	15577	2017-03-29	feces	F	AF2	AF2-2	sow	7	MAC
R13-AF22-pSow-04	Escherichia coli	149	131583	5268429	94.3173	O-untypeable:H14	uidA	1249	15577	2017-03-29	feces	F	AF2	AF2-2	sow	7	MAC
R13-AF22-pSow-05	Escherichia coli	161	98970	5262334	100.188	O-untypeable:H14	uidA	1249	15577	2017-03-29	feces	F	AF2	AF2-2	sow	7	MAC
R13-AF21-pWea-01	Escherichia coli	175	77622	4994854	108.058	O-untypeable:H45	uidA	542	30442	2017-04-18	feces	G	AF2	AF2-1	weaner	14	MAC
R13-AF21-pWea-02	Escherichia coli	65	122407	4711264	122.671	O8:H9	uidA	1139	new	2017-04-18	feces	G	AF2	AF2-1	weaner	14	MAC
R13-AF21-pWea-03	Escherichia coli	122	149349	5218721	105.214	O8:H7	uidA	666	32414	2017-04-18	feces	G	AF2	AF2-1	weaner	14	MAC
R13-AF21-pWea-04	Escherichia coli	119	95067	4639755	100.644	O119:H27	uidA	215	new	2017-04-18	feces	G	AF2	AF2-1	weaner	14	MAC
R13-AF21-pWea-05	Escherichia coli	126	118051	4623591	93.3883	O87:H7	uidA	4578	new	2017-04-18	feces	G	AF2	AF2-1	weaner	14	MAC
R13-AF22-pFin-01	Escherichia coli	104	95622	4822773	91.721	O13:H11	uidA	10	2026	2017-09-06	feces	I	AF2	AF2-2	finisher	8	MAC
R13-AF22-pFin-02	Escherichia coli	133	81924	4681187	70.5189	O116:H19	uidA	542	30442	2017-09-06	feces	I	AF2	AF2-2	finisher	8	MAC
R13-AF22-pFin-03	Escherichia coli	96	109885	4789175	84.8188	O13:H11	uidA	10	2026	2017-09-06	feces	I	AF2	AF2-2	finisher	8	MAC
R13-AF22-pFin-04	Escherichia coli	148	77623	4639479	34.4341	O8:H45	uidA	542	new	2017-09-06	feces	I	AF2	AF2-2	finisher	8	MAC
R13-AF22-pFin-05	Escherichia coli	116	97913	4765233	98.0733	O113:H32	uidA	48	new	2017-09-06	feces	I	AF2	AF2-2	finisher	8	MAC
R13-AF31-pSow-01	Escherichia coli	235	80518	5443819	83.1038	O91:H14	hlyAEc;VT1;uidA	33	1587	2017-04-11	feces	J	AF3	AF3-1	sow	7	MAC
R13-AF31-pSow-02	Escherichia coli	3063	2851	6015929	63.2913	O23:H14	hlyAEc;uidA	new	new	2017-04-11	feces	J	AF3	AF3-1	sow	7	MAC
R13-AF31-pSow-03	Escherichia coli	93	155194	4924878	70.7418	O128:H35	uidA	1147	new	2017-04-11	feces	J	AF3	AF3-1	sow	7	MAC
R13-AF31-pSow-04	Escherichia coli	214	82548	5397086	83.685	O91:H14	VT1;uidA	33	1587	2017-04-11	feces	J	AF3	AF3-1	sow	7	MAC
R13-AF31-pSow-05	Escherichia coli	193	102747	5281612	82.202	O-untypeable:H14	uidA	1249	15577	2017-04-11	feces	J	AF3	AF3-1	sow	7	MAC
R13-AF33-pWea-01	Escherichia coli	199	62157	4808432	115.946	O23:H37	hlyAEc;uidA	772	34205	2017-08-29	feces	N	AF3	AF3-3	weaner	13	MAC
R13-AF33-pWea-02	Escherichia coli	178	62346	4804109	77.1487	O23:H37	hlyAEc;uidA	772	34205	2017-08-29	feces	N	AF3	AF3-3	weaner	13	MAC
R13-AF33-pWea-03	Escherichia coli	174	66317	4802213	93.1935	O23:H37	hlyAEc;uidA	772	34205	2017-08-29	feces	N	AF3	AF3-3	weaner	13	MAC
R13-AF33-pWea-04	Escherichia coli	181	62275	4809274	99.5784	O23:H37	hlyAEc;uidA	772	34205	2017-08-29	feces	N	AF3	AF3-3	weaner	13	MAC
R13-AF33-pWea-05	Escherichia coli	197	62490	4791758	95.8821	O23:H37	hlyAEc;uidA	772	34205	2017-08-29	feces	N	AF3	AF3-3	weaner	13	MAC
R13-AF34-pFin-01	Escherichia coli	122	106543	4869029	101.782	O21:H32	uidA	10	41025	2018-01-09	feces	P	AF3	AF3-4	finisher	14	MAC
R13-AF34-pFin-02	Escherichia coli	137	143584	5167296	94.7662	O15:H45	uidA	118	new	2018-01-09	feces	P	AF3	AF3-4	finisher	14	MAC
R13-AF34-pFin-03	Escherichia coli	99	133225	4881501	102.595	O21:H32	uidA	10	41025	2018-01-09	feces	P	AF3	AF3-4	finisher	14	MAC
R13-AF34-pFin-04	Escherichia coli	144	77731	4747593	115.885	O70:H10	uidA	641	new	2018-01-09	feces	P	AF3	AF3-4	finisher	14	MAC
R13-AF34-pFin-05	Escherichia coli	123	93641	4733839	124.925	O70:H10	uidA	641	new	2018-01-09	feces	P	AF3	AF3-4	finisher	14	MAC
R13-CV1-pSow-01	Escherichia coli	192	63738	4750205	106.914	O23:H30	uidA	48	45810	2017-05-24	feces	Q	CV	CV-1	sow	7	MAC
R13-CV1-pSow-02	Escherichia coli	167	58848	4752693	104.444	O23:H30	uidA	48	45810	2017-05-24	feces	Q	CV	CV-1	sow	7	MAC
R13-CV1-pSow-03	Escherichia coli	158	76811	4697164	109.97	O4:H27	uidA	871	85397	2017-05-24	feces	Q	CV	CV-1	sow	7	MAC
R13-CV1-pSow-04	Escherichia coli	98	125421	4968998	92.6714	O118:H25	uidA	1684	38759	2017-05-24	feces	Q	CV	CV-1	sow	7	MAC
R13-CV1-pSow-05	Escherichia coli	155	64823	4706263	118.704	O23:H30	uidA	48	45810	2017-05-24	feces	Q	CV	CV-1	sow	7	MAC
R13-CV2-pWea-01	NA	93	145869	5104246	114.266	O9:H7	uidA	1642	15294	2017-06-28	NA	R	NA	NA	NA	14	MAC
R13-CV2-pWea-02	Escherichia coli	182	104633	5445577	94.0404	O35:H28	uidA	641	new	2017-06-28	feces	R	CV	CV-2	weaner	14	MAC
R13-CV2-pWea-03	Escherichia coli	94	187297	5098314	88.0884	O9:H7	uidA	1642	15294	2017-06-28	feces	R	CV	CV-2	weaner	14	MAC
R13-CV2-pWea-04	Escherichia coli	173	104625	5154183	98.1204	O163:H19	uidA	new	new	2017-06-28	feces	R	CV	CV-2	weaner	14	MAC
R13-CV2-pWea-05	Escherichia coli	177	70602	4730877	122.984	O166:H32	uidA	10	new	2017-06-28	feces	R	CV	CV-2	weaner	14	MAC
R13-CV1-pFin-01	Escherichia coli	159	95592	5087828	120.266	O88:H8	uidA	3322	1549	2017-10-17	feces	S	CV	CV-1	finisher	14	MAC
R13-CV1-pFin-02	Escherichia coli	228	66989	4878375	114.98	O-untypeable:H32	uidA	10	new	2017-10-17	feces	S	CV	CV-1	finisher	14	MAC
R13-CV1-pFin-03	Escherichia coli	106	249275	5530104	85.847	O17:H45	ND	2562	new	2017-10-17	feces	S	CV	CV-1	finisher	14	MAC
R13-CV1-pFin-04	Escherichia coli	100	249275	5532731	85.6127	O17:H45	ND	2562	new	2017-10-17	feces	S	CV	CV-1	finisher	14	MAC
R13-CV1-pFin-05	Escherichia coli	122	99864	4876143	100.946	O162:H10	uidA	34	2011	2017-10-17	feces	S	CV	CV-1	finisher	14	MAC

## Sheet: Hybrid assemblies
isolate_name	genus	chromosome_assembly_status	n_reads	sample_date	sample_type	farm	husbandry	animal_group	animal_type	animal_n	medium	lab_ID
Res13-Lact-PEB09-33	Escherichia coli	almost complete	27422	2017-03-13	feces	B	AF1	AF1-2	suckler	5	ESBL	3G3
Res13-Lact-PEB08-01	Escherichia coli	complete	66265	2017-03-13	feces	B	AF1	AF1-2	suckler	5	MAC-CTX	3G4
Res13-Lact-LER2-35-b	Citrobacter sp.	almost complete	27700	2017-03-27	manure	F	AF2	AF2-2	sow		ESBL	3G9
Res13-Sevr-LER2-35	Providencia rettgeri	complete	85263	2017-04-17	manure	H	AF2	AF2-2	weaner		ESBL	4E1-2
Res13-Lact-PEB17-18	Escherichia coli	complete	68891	2017-05-08	feces	A	AF1	AF1-3	suckler	5	MAC-CTX	4E4-2
Res13-Lact-PEB18-16	Escherichia coli	almost complete	31026	2017-05-08	feces	A	AF1	AF1-3	suckler	5	MAC-CTX	4F4-2
Res13-Lact-PEC05-10	Enterobacter cloacae	incomplete (34 links)	18994	2017-05-23	feces	Q	CV	CV-1	suckler	5	MAC-CTX	4F6-2
Res13-Abat-PEB01-P1-04-A	Raoultella ornithinolytica	complete	28792	2017-09-01	swab	U	AF1	AF1-1	carcass		MAC	5A5
Res13-Abat-PEA21-P4-01-A	Acinetobacter baumannii	complete	17475	2018-01-17	swab	U	AF3	AF3-3	carcass		MAC-CRO	5B6
Res13-Abat-PEB19-P1-02-A	Enterobacter cloacae	almost complete (2 links)	51392	2017-11-03	swab	U	AF1	AF1-3	carcass		MAC-CRO	5F4
Res13-Lact-PER08-34	Escherichia coli	incomplete (41 links)	2114	2017-03-27	feces	F	AF2	AF2-2	suckler	4	ESBL	PC-23-C
Res13-Lact-PER09-33	Escherichia coli	almost complete	4658	2017-03-27	feces	F	AF2	AF2-2	suckler	5	ESBL	PC-24-D
Res13-Lact-PER10-32	Escherichia coli	incomplete (76 links)	2561	2017-03-27	feces	F	AF2	AF2-2	suckler	4	ESBL	PC-25-E
Res13-Lact-PER12-33-A	Escherichia coli	complete	11139	2017-03-27	feces	F	AF2	AF2-2	suckler	4	ESBL	PC-26-F
Res13-Lact-PER13-34	Escherichia coli	complete	11454	2017-03-27	feces	F	AF2	AF2-2	suckler	4	ESBL	PC-27-G
Res13-Sevr-PER06-05-b-A	Escherichia coli	complete	42367	2017-04-11	feces	G	AF2	AF2-1	weaner	5	MAC-CTX	PC-28-H
Res13-Sevr-PER07-33	Escherichia coli	complete	45095	2017-04-11	feces	G	AF2	AF2-1	weaner	5	ESBL	PC-29-I
Res13-Lact-EA06-22	Escherichia coli	complete	25060	2017-04-10	feces	J	AF3	AF3-1	sow	1	MAC-CTX	PC-31
Res13-Lact-PEA06-10	Escherichia coli	complete	9254	2017-04-11	feces	J	AF3	AF3-1	suckler	5	MAC-CTX	PC-32
Res13-Lact-PEA14-20	Escherichia coli	complete	220994	2017-04-24	feces	K	AF3	AF3-2	suckler	5	ESBL	PC-34
Res13-Lact-PEA10-41	Escherichia coli	incomplete (115 links)	1014	2017-04-24	feces	K	AF3	AF3-2	suckler	5	EC broth MER-Klebsiella	PC-36
Res13-Lact-PEA12-26	Escherichia coli	complete	11266	2017-04-24	feces	K	AF3	AF3-2	suckler	3	EC broth MER-Klebsiella	PC-37
Res13-Lact-PEC05-17	Enterobacter cloacae	incomplete (23 links)	20830	2017-05-23	feces	Q	CV	CV-1	suckler	5	MAC-CTX	PC-38
Res13-Lact-PEB17-37-A	Escherichia fergusonii	incomplete (45 links)	21919	2017-05-08	feces	A	AF1	AF1-3	suckler	5	ESBL	PC-39
Res13-Lact-PEB13-33	Escherichia coli	incomplete (28 links)	21490	2017-03-13	feces	B	AF1	AF1-2	suckler	3	ESBL	QIA-11
Res13-Lact-PEB13-34-B	Escherichia coli	incomplete (26 links)	21912	2017-03-13	feces	B	AF1	AF1-2	suckler	3	ESBL	QIA-12
Res13-Lact-PEB14-36	Escherichia coli	complete	28948	2017-03-13	feces	B	AF1	AF1-2	suckler	4	ESBL	QIA-13
Res13-Lact-PEB20-37-A	Escherichia fergusonii	complete	21329	2017-05-08	feces	A	AF1	AF1-3	suckler	4	Klebsiella	QIA-14
Res13-Lact-PEB21-38-A	Escherichia fergusonii	complete	27132	2017-05-08	feces	A	AF1	AF1-3	suckler	3	ESBL	QIA-15
Res13-Lact-ER01-35	Escherichia coli	complete	38089	2017-03-20	feces	E	AF2	AF2-1	sow	1	ESBL	QIA-16
Res13-Lact-ER02-39	Escherichia coli	complete	24975	2017-03-20	feces	E	AF2	AF2-1	sow	1	ESBL	QIA-17
Res13-Lact-PER01-35	Escherichia coli	complete	36609	2017-03-20	feces	E	AF2	AF2-1	suckler	4	ESBL	QIA-18
Res13-Lact-PER02-33	Escherichia coli	complete	29309	2017-03-20	feces	E	AF2	AF2-1	suckler	4	Klebsiella	QIA-19
Res13-Lact-ER07-18	Escherichia coli	complete	20336	2017-03-20	feces	E	AF2	AF2-1	sow	1	MAC-CTX	QIA-21-A
Res13-Lact-PER04-33	Escherichia coli	complete	78638	2017-03-20	feces	E	AF2	AF2-1	suckler	2	Klebsiella	QIA-22-B
Res13-Lact-PEB01-20	Escherichia coli	complete	15382	2017-03-06	feces	A	AF1	AF1-1	suckler	5	MAC-CTX	QIA-4
Res13-Lact-EB12-33	Escherichia coli	almost complete (16 links)	16834	2017-03-13	feces	B	AF1	AF1-2	sow	1	ESBL	QIA-6
Res13-Lact-EB12-05	Escherichia coli	complete	29086	2017-03-13	feces	B	AF1	AF1-2	sow	1	MAC-CTX	QIA-7
Res13-Lact-EB13-22	Escherichia coli	incomplete (54 links)	23546	2017-03-13	feces	B	AF1	AF1-2	sow	1	MAC-CTX	QIA-8
Res13-Lact-EB13-15	Escherichia coli	almost complete (20 links chr)	26759	2017-03-13	feces	B	AF1	AF1-2	sow	1	MAC-CTX	QIA-9
